# Supplementary material for: PbGA2ox8 induces vascular-related anthocyanin accumulation and contributes to red stripe formation on pear fruit
Source: Hortic Res. 2019 Dec 1;6:137. doi: 10.1038/s41438-019-0220-9 (PMC6885050; doi:10.1038/s41438-019-0220-9)
Supplement: Supplementary file 2 — Dataset 3 [file 41438_2019_220_MOESM2_ESM.txt]

>G28 type 1
CGACGGTCAGAGATTCGAGCTCGGTACCCGGGGATCCGATTATCGAGTTTGGTGTTATGCGTGAGAGAGCACCATTTGAAAAAGTCGAGTTTTTTGGAAGGGGTGGAGGGACTGGGCGCGGAGGATTTGGAAGAGGATGGGCTCGGAGAGCGGAAGGGTGTGGGGGTGGGGGAGGGGCGCCCAGACTAAGATGTTTGGATAAGAAGGGATGTTTGGATTCAATCAAACTTTTCTAGTACAGCTCCGATGTTAAATCACAACTACATTTGAGATATATAGAAAAGTATGGCTAGATAAATAGATGATAATTCAACTCAACAACCGCACTTTATCATTTATAAAATATGATTTAAATAGATAATTTATTTAGCATTACCCTATTATAATATCAAAAGATGGATTCGTGGCACCCATTTTTTTGTAAAGAGATGGCTAAGAGATTGGCAAACCTTAATTATTTGGCCCCATTGTGACAGATGGACTTGGATAGTTGGATTGCCTTTGGATTTCGAATTTGTAGATTGTAAAATAAATTATTATTTGTCATTAGTAACGAACACTTAAGTGTAAGTATTTTTTTATTTGTAAATGAAAGTTTTGAATTTCGAGTATTATAAATAATGAGTTCGATACGTAATTATAAAAATAACTTACATGTGATTTAGAACAAATTCTCAGCCTCCTATATACAGTTGTATAAAAAACGTACTGAATGATGATTTTAATTTTATAATTTCCACTAGAAATTCCAGTTAACTAATTAAGAATGAGCCCTACCATTGTATGTGAGACCTACCTTGATATTTTTTATCAAGCATAATAATTCTTAGACTGAAGGGAGAGAAGGGTTTGAACTCAAACGAAATGAGTTAAAAATGAAAATCTTATCAACCAAGACAATGCACCACTTAACATACACACATGATATATATATATATATATATATATATATATATTAGTGTTAGTTTTATGTGTCAAAATAAAAATAATCTTAGAAAAAAACAACAAATAAAATTCTGAAAATTTGTTTTATAGAAAGAAAATAAAAATTCTGTAAAGTCACCAGATGTTCAAGGCTTAATTGTACTTGCACTTTTAAAACATGATCATATTATCTATAAATTTTGTATGTTGACATATTCAAACGCGTCTTATCCATTTCAGCCATAGATTCCTAATCAACACACTACTACTAATCACTCCACCTAAGCCGTTGTCAATTCTATTCCAAACTTCATGGCGTAGATCACTATATATTTCTCTTCGTAATGTCCTGGAATCCTAGAATTTTCTGTCAAA
>G28 type 2
CGACGGTCAGAGATTCGAGCTCGGTACCCGGGGATCCGATTATCGAGTTTGGTGTTATGCGTGAGAGAGCACCATTTGAAAAAGTCGAGTTTTTTGGAAGGGGTGGAGGGACTGGGCGCGGAGGATTTGGAAGAGGATGGGCTCGGAGAGCGGAAGGGTGTGGGGGTGGGGGAGGGGCGCCCAGACTAAGATGTTTGGATAAGAAGGGATGTTTGGATTCAATCAAACTTTTCTAGTACAGCTCCGATGTTAAATCACAACTACATTTGAGATATATAGAAAAGTATGGCTAGATAAATAGATGATAATTCAACTCAACAACCGCACTTTATCATTTATAAAATATGATTTAAATAGATAATTTATTTAGCATTACCCTATTATAATTCGTGGCACCCATTTTTTGTTAAAGAGATGGCTAAGAGATTGGCAAACCTTAATTATTTGGCCCCATTGTGACAGATGGACTTGGATAGTTGGATTGCCTTTGGATTTCGAATTTGTAGATTGTAAAATAAATTATTATTTGTCATTAGTAACGAACACTTAAGTGTAAGTATTTTTTTATTTGTAAATGAAAGTTTTGAATTTCGAGTATTATAAATAATGAGTTCGATACGTAATTATAAAAATAACTTACATGTGATTTAGAACAAATTCTCAGCCTCCTATATACAGTTGTATAAAAAACGTACTGAATGATGATTTTAATTTTATAATTTCCACTAGAAATTCCAGTTAACTAATTAAGAATGAGCCCTACCATTGTATGTGAGACCTACCTTCATATTTTTTATCAAGCATAATAATTCTTAGACTGAAGGGAGAGAAGGGTTTGAACTCAAACGAAATGAGTTAAAAATGAAAATCTTATCAACCAAGACAATGCACCACTTAACATACACACATGATATATATATATATATATATATATATTAGTGTTAGTTTTATGTGTCAAAATAAAAATAATCTTAGAAAAAAACAACAAATAAAATTCTGAAAATTTGTTTTATAGAAAGAAAATAAAAATTCTGTAAAGTCACCAGATGTTCAAGGCTTAATTGTACTTGCACTTTTAAAACATGATCATATTATCTATAAATTTTGTATGTTGACATATTCAAACGCGTCTTATCCATTTCAGCCATAGATTCCTAATCAACACACTACTACTAATCACTCCACCTAAGCCGTTGTCAATTCTATTCCAAACTTCATGGCGTAGATCACTATATATTTCTCTTCGTAATGTCCTGGAATCCTAGAATTTTCTGTCAAA--------------------
