# Supplementary material for: PbGA2ox8 induces vascular-related anthocyanin accumulation and contributes to red stripe formation on pear fruit
Source: Hortic Res. 2019 Dec 1;6:137. doi: 10.1038/s41438-019-0220-9 (PMC6885050; doi:10.1038/s41438-019-0220-9)
Supplement: Supplementary file 3 — Dataset 1 [file 41438_2019_220_MOESM3_ESM.xlsx]

## Sheet: SNPs
				'Red Zaosu' (Read account)						''Zaosu' (Read account)
Scaffold accession	position	reference sequence(r)	altered sequences(a)	receptacles(r,a)			leaves(r,a)			receptacles(r,a)			leaves(r,a)
NW_008988039.1	3236	T	C	1,0	3,2	4,4	0,1	NA	1,1	0,2	4,3	1,0	0,1	0,1	0,1
NW_008988039.1	7502	C	T	0,1	0,1	2,2	NA	1,0	1,0	1,0	NA	NA	NA	1,0	NA
NW_008988039.1	12859	A	C	2,2	4,2	5,1	2,1	1,1	1,1	4,0	3,1	1,3	1,2	1,1	2,1
NW_008988039.1	12961	T	C	0,2	NA	0,2	NA	NA	NA	NA	0,3	NA	1,0	NA	0,1
NW_008988039.1	13448	A	G	6,9	4,15	5,13	0,8	0,5	3,1	5,9	2,5	2,7	1,6	2,10	3,3
NW_008988039.1	13743	A	G	0,23	0,19	0,13	0,11	0,9	0,5	0,21	0,16	0,11	0,6	0,5	0,4
NW_008988039.1	13890	C	T	0,11	0,8	0,13	0,4	0,1	0,1	0,12	0,10	0,5	0,1	NA	0,2
NW_008988039.1	14064	A	C	0,29	0,18	0,19	0,11	0,14	0,8	0,28	0,11	2,20	0,9	0,9	0,10
NW_008988039.1	14816	T	C	0,3	0,3	0,3	0,2	3,3	NA	7,3	3,1	4,1	0,3	1,3	3,0
NW_008988039.1	16033	T	A	17,27	20,27	24,27	11,21	10,10	8,8	18,18	15,16	17,6	4,10	7,14	11,10
NW_008988039.1	16044	G	C	30,15	32,16	32,29	26,9	15,10	10,7	26,14	23,14	11,16	9,4	15,7	13,11
NW_008988039.1	16192	T	C	44,23	36,19	50,17	19,13	17,7	9,5	44,12	23,10	22,18	11,11	9,5	5,14
NW_008988039.1	16839	G	T	NA	NA	NA	NA	NA	NA	NA	NA	NA	0,2	NA	NA
NW_008988039.1	17233	C	A	0,1	NA	NA	NA	NA	NA	NA	NA	NA	NA	NA	NA
NW_008988039.1	18628	T	C	NA	0,1	NA	NA	NA	NA	NA	NA	NA	NA	NA	0,1
NW_008988039.1	19888	C	T	22,15	22,12	15,16	24,17	63,46	33,18	21,14	17,21	8,13	137104	80,80	104,43
NW_008988039.1	20013	T	G	0,54	1,48	0,45	0,54	0,132	0,56	3,47	0,53	1,35	2330	1208	1180
NW_008988039.1	20730	G	A	5,3	6,1	2,4	1,1	2,0	0,1	0,3	0,1	2,1	NA	NA	2,2
NW_008988039.1	21073	G	C	0,9	0,7	0,10	0,21	0,35	0,21	0,6	0,7	0,15	0,83	0,61	0,55
NW_008988039.1	21657	G	A	NA	NA	NA	0,1	1,0	NA	0,2	NA	NA	0,2	1,0	0,2
NW_008988039.1	21862	C	T	0,3	1,2	2,0	2,0	1,4	2,3	1,0	1,5	NA	8,17	1,3	5,10
NW_008988039.1	21950	A	G	0,1	NA	0,2	NA	NA	NA	NA	NA	NA	NA	NA	0,1
NW_008988039.1	22136	T	A	3,10	0,13	3,4	3,6	2,13	3,1	1,4	1,2	3,5	5,33	5,18	5,12
NW_008988039.1	22197	C	G	1,10	0,11	1,5	1,6	1,12	2,2	1,6	1,3	2,4	2,25	2,12	2,10
NW_008988039.1	29346	G	T	1,1	2,2	0,1	NA	NA	NA	1,0	1,0	1,0	NA	NA	NA
NW_008988039.1	29424	A	G	1,0	2,0	4,0	NA	NA	NA	NA	NA	0,2	NA	NA	NA
NW_008988039.1	30892	A	G	0,1	NA	NA	NA	NA	NA	NA	NA	0,2	NA	NA	NA
NW_008988039.1	33143	G	A	3,2	5,1	3,3	4,0	5,0	2,6	3,4	4,1	2,5	5,3	0,1	2,1
NW_008988039.1	33373	C	G	0,77	0,50	0,73	0,45	0,52	0,47	1,76	0,51	3,70	0,43	0,33	0,21
NW_008988039.1	33770	C	T	0,4	0,6	0,3	0,12	0,5	0,5	0,7	0,16	0,12	0,4	0,5	0,4
NW_008988039.1	33943	C	T	6,5	1,4	2,5	2,3	0,2	2,0	6,4	7,7	3,4	0,1	1,1	2,0
NW_008988039.1	34312	A	G	10,10	8,5	4,5	3,1	2,1	1,2	2,6	2,2	2,4	0,1	NA	NA
NW_008988039.1	34949	C	A	2,1	2,0	1,0	1,0	2,3	1,0	0,1	1,0	0,1	0,2	1,1	1,2
NW_008988039.1	35546	A	T	103,99	87,98	92,98	43,63	50,81	69,75	107108	88,89	106115	63,37	38,70	28,36
NW_008988039.1	39795	T	A	3,3	3,4	5,0	2,2	5,1	4,1	1,2	2,4	2,3	NA	3,0	1,0
NW_008988039.1	40128	T	C	0,8	0,4	0,3	0,1	0,7	0,4	0,3	0,4	0,8	0,5	NA	NA
NW_008988039.1	41332	G	C	5,1	10,5	3,0	2,3	1,6	2,0	1,3	4,4	2,1	1,2	0,2	1,1
NW_008988039.1	41374	T	C	5,2	7,5	2,2	2,3	2,7	4,2	0,4	4,4	3,1	2,2	0,1	3,3
NW_008988039.1	41603	G	C	6,5	6,4	6,1	5,3	6,4	3,2	0,4	2,7	9,3	4,2	5,0	4,4
NW_008988039.1	41782	G	A	6,0	6,0	9,0	13,0	8,0	5,0	15,0	8,2	16,1	6,0	4,0	5,0
NW_008988039.1	53706	T	C	0,76	0,108	0,84	0,71	0,3	NA	4109	0,79	5,96	NA	NA	0,2
NW_008988039.1	56047	T	A	8,10	2,2	4,3	3,0	4,2	1,3	9,4	3,3	8,3	3,3	0,6	2,2
NW_008988039.1	56120	C	G	6,5	NA	1,1	1,0	3,1	0,2	5,2	1,1	4,2	0,1	0,3	0,1
NW_008988039.1	56758	C	T	16,15	15,18	19,18	23,17	14,18	7,14	11,24	19,19	20,12	14,15	14,21	7,16
NW_008988039.1	56850	A	T	2,0	1,2	0,3	2,0	2,2	0,1	1,4	NA	0,1	0,1	1,3	0,3
NW_008988039.1	56924	G	T	2,0	3,2	0,1	2,0	2,1	NA	0,3	NA	0,1	NA	1,3	0,2
NW_008988039.1	57129	G	A	1,0	0,3	NA	4,2	NA	NA	0,1	1,1	0,3	NA	1,0	0,1
NW_008988039.1	57223	A	T	2,0	1,3	NA	2,4	1,0	1,0	0,2	1,1	0,3	NA	2,1	NA
NW_008988039.1	57256	G	T	1,0	1,1	NA	1,2	1,0	1,0	0,1	1,1	0,3	NA	2,1	NA
NW_008988039.1	57344	C	T	0,1	2,1	1,0	4,2	0,3	0,1	3,0	0,2	3,0	2,2	2,1	0,2
NW_008988039.1	57544	G	A	NA	0,1	2,1	2,1	NA	0,1	2,0	0,2	3,1	1,1	0,1	0,1
NW_008988039.1	57603	G	A	NA	NA	1,1	1,0	1,0	2,0	0,2	2,0	0,1	NA	NA	1,0
NW_008988039.1	57660	A	T	NA	0,2	1,1	3,0	1,0	1,1	NA	2,0	0,2	NA	1,0	NA
NW_008988039.1	57663	T	C	NA	2,0	1,1	0,2	0,1	1,1	NA	0,2	2,0	NA	0,1	NA
NW_008988039.1	58227	A	G	NA	2,0	0,1	2,0	0,2	NA	0,1	1,0	NA	0,1	NA	NA
NW_008988039.1	59338	T	C	4,3	1,2	1,1	3,3	2,3	0,3	2,3	0,1	2,1	2,6	2,2	0,7
NW_008988039.1	59653	A	G	1,2	4,0	5,2	0,1	1,0	1,0	4,1	0,2	6,2	1,0	NA	NA
NW_008988039.1	59851	G	C	1,0	NA	NA	2,3	NA	3,0	0,1	1,0	1,1	NA	2,0	1,0
NW_008988039.1	64617	C	T	NA	NA	NA	NA	NA	NA	0,1	NA	NA	NA	NA	NA
NW_008988039.1	64619	T	C	NA	NA	NA	NA	NA	NA	0,1	NA	NA	NA	NA	NA
NW_008988039.1	64729	T	C	NA	NA	NA	NA	NA	NA	NA	NA	NA	NA	0,1	NA
NW_008988039.1	65853	T	A	0,2	0,1	NA	NA	0,1	NA	NA	0,1	NA	0,1	NA	0,1
NW_008988039.1	66527	C	T	5,0	1,0	2,0	2,0	1,0	NA	NA	NA	NA	NA	3,0	NA
NW_008988039.1	66642	C	T	0,3	0,9	0,1	0,3	0,1	NA	0,1	0,4	NA	NA	0,1	NA
NW_008988039.1	66677	G	A	0,3	0,9	0,2	0,3	0,1	NA	0,1	0,4	NA	NA	0,1	NA
NW_008988039.1	66795	T	C	0,2	0,10	0,2	0,1	0,2	NA	0,1	0,3	NA	0,2	0,2	0,4
NW_008988039.1	66847	C	T	0,2	0,12	0,1	0,2	0,2	NA	0,1	0,4	NA	0,2	0,1	0,4
NW_008988039.1	66967	G	A	NA	0,2	NA	NA	NA	NA	NA	NA	NA	0,1	NA	NA
NW_008988039.1	75475	G	A	0,2	NA	NA	0,2	NA	NA	0,1	NA	NA	NA	NA	NA
NW_008988039.1	76080	T	C	0,19	0,27	0,31	0,3	0,3	0,1	1,35	0,40	0,27	0,4	0,3	0,3
NW_008988039.1	76164	C	G	9,24	19,22	18,35	7,1	3,4	1,3	15,39	27,34	18,29	2,0	5,2	2,3
NW_008988039.1	76619	C	G	17,16	10,22	13,15	0,2	2,1	0,2	14,22	10,26	13,16	2,1	1,2	2,1
NW_008988039.1	76985	G	C	9,14	10,12	13,10	0,1	NA	1,0	12,21	11,17	10,10	1,2	1,2	1,2
NW_008988039.1	77399	T	C	2,8	5,9	7,6	0,1	0,1	2,2	5,15	8,9	8,8	0,2	NA	0,1
NW_008988039.1	78478	C	T	5,1	3,2	2,1	0,1	0,1	NA	6,2	3,3	11,2	NA	NA	NA
NW_008988039.1	79764	A	C	0,1	NA	0,1	0,1	NA	NA	NA	NA	NA	NA	NA	NA
NW_008988039.1	80666	G	T	3,1	5,1	2,0	1,1	1,0	1,0	1,1	3,0	1,0	0,2	0,2	NA
NW_008988039.1	81130	G	A	0,3	0,1	0,1	NA	NA	0,1	0,5	0,5	0,1	NA	0,1	NA
NW_008988039.1	83895	T	A	0,1	NA	NA	NA	NA	NA	0,1	0,3	NA	0,1	NA	0,1
NW_008988039.1	83921	T	A	0,1	NA	NA	NA	NA	NA	0,1	0,3	NA	0,1	NA	0,1
NW_008988039.1	83991	G	A	0,1	NA	NA	NA	NA	NA	0,1	0,3	NA	0,1	NA	NA
NW_008988039.1	84003	T	G	0,1	NA	NA	NA	NA	NA	NA	0,3	NA	0,1	NA	NA
NW_008988039.1	96877	C	T	1,1	1,0	1,3	0,2	0,1	NA	0,1	NA	NA	0,1	0,1	0,1
NW_008988039.1	96935	A	T	1,2	2,0	1,3	2,2	2,2	NA	0,1	NA	1,0	1,1	0,1	1,1
NW_008988039.1	97156	C	T	4,7	2,1	3,6	2,3	4,1	1,0	1,2	2,0	2,1	1,3	2,1	2,0
NW_008988039.1	97300	A	C	2,2	NA	1,5	0,1	3,0	1,3	1,1	2,3	NA	0,2	1,0	1,1
NW_008988039.1	98307	A	G	2,2	0,3	0,4	1,7	1,1	0,2	0,1	0,1	0,1	0,3	0,1	0,1
NW_008988039.1	98352	T	C	2,2	0,3	0,2	1,4	3,1	0,2	0,2	0,2	0,1	0,3	0,1	0,1
NW_008988039.1	98734	C	A	2,4	0,6	1,5	1,6	0,2	1,3	0,3	2,0	NA	2,4	1,3	4,1
NW_008988039.1	98790	T	C	2,2	0,4	0,4	1,4	0,1	1,2	0,1	1,0	NA	1,2	0,1	3,0
NW_008988039.1	100138	T	C	13,62	8,56	9,52	NA	NA	0,2	9,2	NA	1,1	NA	NA	2,0
NW_008988039.1	101404	A	G	10,28	6,37	3,53	NA	NA	NA	0,8	NA	0,4	0,1	NA	0,1
NW_008988039.1	101526	C	G	2,15	5,15	2,25	NA	NA	NA	0,3	NA	0,1	NA	NA	0,1
NW_008988039.1	101787	G	A	24,66	25,63	25,67	8,5	5,7	6,1	16,21	13,12	11,16	16,4	6,3	6,3
NW_008988039.1	102181	G	A	52,88	28,61	28,71	10,6	7,10	8,4	14,23	11,17	6,19	5,8	10,11	14,3
NW_008988039.1	102186	C	T	52,90	29,61	28,75	10,6	7,11	10,4	14,23	12,18	7,19	5,8	10,11	14,3
NW_008988039.1	102530	C	A	5,25	0,8	0,16	NA	0,2	1,0	0,3	NA	0,1	1,1	1,2	NA
NW_008988039.1	103220	A	G	11,12	6,18	4,15	1,3	0,4	2,0	3,4	1,4	2,2	0,2	2,0	2,1
NW_008988039.1	103375	A	T	1,0	1,4	1,0	2,0	NA	NA	1,0	1,0	NA	NA	NA	NA
NW_008988039.1	103393	C	T	1,0	1,5	1,0	2,0	NA	NA	NA	1,0	NA	NA	NA	NA
NW_008988039.1	108511	A	G	0,7	0,5	0,6	NA	NA	NA	NA	NA	NA	NA	0,1	NA
NW_008988039.1	109500	A	G	NA	2,0	2,0	1,2	NA	NA	2,1	2,1	NA	0,1	5,8	0,3
NW_008988039.1	109541	G	A	NA	2,0	2,0	1,1	NA	NA	2,1	1,2	NA	0,2	5,4	0,2
NW_008988039.1	110808	C	T	11,13	14,18	7,20	NA	0,1	0,2	4,12	3,7	3,11	4,0	1,0	NA
NW_008988039.1	110961	C	T	21,0	11,0	14,0	2,0	NA	4,0	0,3	4,0	NA	2,0	11,0	5,0
NW_008988039.1	111013	A	C	9,12	2,8	6,10	0,2	NA	0,3	2,0	3,1	NA	5,0	4,7	3,4
NW_008988039.1	111146	C	T	6,5	6,4	2,7	0,2	2,0	0,1	NA	1,0	0,1	2,0	7,5	2,1
NW_008988039.1	111525	G	C	5,2	4,3	3,5	3,0	1,2	0,1	2,0	NA	0,2	NA	1,3	3,2
NW_008988039.1	111806	T	G	4,0	11,0	2,0	NA	NA	1,0	1,0	1,0	1,3	NA	4,0	3,0
NW_008988039.1	112823	C	G	NA	NA	0,2	NA	NA	NA	NA	0,1	NA	NA	2,0	4,0
NW_008988039.1	112937	C	A	0,3	NA	1,5	NA	NA	NA	1,1	0,1	NA	NA	1,4	5,0
NW_008988039.1	113575	T	C	1,2	0,1	2,1	NA	NA	NA	0,3	NA	NA	NA	NA	NA
NW_008988039.1	129722	T	A	0,2	0,1	0,3	0,1	NA	NA	NA	NA	NA	NA	NA	NA
NW_008988039.1	131908	T	A	2,0	2,0	0,2	1,0	1,0	NA	2,1	2,0	NA	2,0	0,1	1,1
NW_008988039.1	135401	G	A	3,0	0,3	2,2	NA	NA	NA	1,0	NA	NA	NA	NA	NA
NW_008988039.1	135448	T	C	4,0	0,4	1,3	NA	NA	NA	1,0	NA	0,1	NA	NA	NA
NW_008988039.1	166146	G	A	0,2	NA	NA	NA	NA	NA	NA	NA	NA	NA	NA	NA
NW_008988039.1	168790	A	G	4,4	3,2	0,2	NA	NA	NA	NA	3,0	NA	NA	NA	1,0
NW_008988039.1	168859	G	A	6,4	3,1	0,2	NA	NA	NA	0,1	2,1	1,1	NA	NA	0,1
NW_008988039.1	169367	G	T	6,2	4,6	3,5	0,1	NA	2,0	5,3	1,5	1,9	1,1	0,1	1,1
NW_008988039.1	170450	C	T	16,16	6,10	14,17	2,1	2,0	1,1	18,17	18,7	18,14	3,0	1,0	1,2
NW_008988039.1	170785	T	G	6,3	5,1	2,1	NA	NA	NA	5,2	1,1	2,1	1,0	NA	NA
NW_008988039.1	170939	G	A	5,3	3,2	1,3	NA	NA	NA	3,1	0,1	2,3	NA	NA	NA
NW_008988039.1	171306	G	A	14,13	15,8	17,14	NA	2,3	0,2	12,10	7,13	7,6	1,3	2,0	1,1
NW_008988039.1	171896	A	T	17,11	10,13	12,8	6,0	3,0	2,0	15,6	16,8	23,5	1,0	3,1	1,1
NW_008988039.1	171961	C	A	22,10	9,15	10,7	7,0	6,0	1,0	15,7	22,10	21,7	2,2	4,1	1,1
NW_008988039.1	172119	A	C	54,44	76,62	51,54	61,52	82,53	67,65	65,49	77,45	60,56	69,68	66,81	65,57
NW_008988039.1	175151	G	T	3,0	2,0	4,0	10,0	4,0	4,0	3,0	2,0	4,0	14,0	16,0	4,2
NW_008988039.1	175285	A	G	3,0	1,2	3,1	4,2	2,1	0,1	4,0	1,2	0,1	4,1	2,2	2,5
NW_008988039.1	175945	T	G	1,6	4,5	3,9	7,2	2,2	6,4	4,3	3,1	3,1	9,7	3,2	4,4
NW_008988039.1	177632	A	G	0,1	0,3	1,1	0,4	NA	0,3	0,2	1,0	1,1	NA	1,1	NA
NW_008988039.1	177692	T	C	1,3	1,1	0,1	0,5	0,1	0,2	0,2	2,1	2,1	NA	2,1	NA
NW_008988039.1	189817	A	G	2,7	2,2	2,7	3,2	4,0	5,4	6,3	6,3	0,2	0,1	2,5	1,2
NW_008988039.1	190248	C	A	7,0	5,0	4,0	8,0	4,0	14,0	15,4	8,0	8,3	1,0	5,0	3,0
NW_008988039.1	206063	G	A	3,0	3,0	6,0	10,0	16,0	12,0	3,1	2,0	0,2	10,0	18,0	19,0
NW_008988039.1	213225	C	G	0,170	1181	0,166	0,96	2199	4200	0,99	0,63	0,80	0,226	1155	0,219
NW_008988039.1	223479	G	T	5,1	3,0	3,0	1,0	NA	NA	3,3	5,0	4,1	6,0	3,0	3,0
NW_008988039.1	223511	C	T	1,0	3,0	3,0	2,0	NA	NA	2,4	4,1	5,2	6,0	5,0	6,0
NW_008988039.1	224323	C	A	4,0	8,0	9,0	NA	1,0	NA	11,6	6,0	8,4	3,0	9,0	5,0
NW_008988039.1	263067	C	A	NA	NA	NA	NA	NA	NA	NA	NA	0,2	NA	NA	NA
NW_008988039.1	268901	A	G	0,1	NA	0,2	NA	NA	NA	0,1	NA	NA	NA	NA	NA
NW_008988039.1	298232	T	A	155,1	150,0	158,2	74,2	62,0	62,0	118,21	98,0	100,8	84,0	63,0	67,0
NW_008988039.1	300140	A	C	45,0	38,0	50,0	19,0	21,0	18,0	35,6	25,1	28,0	27,0	14,0	15,0
NW_008988039.1	306049	A	C	0,1	NA	NA	0,7	0,8	0,13	NA	NA	NA	0,23	0,19	0,13
NW_008988039.1	306050	C	T	0,1	NA	NA	0,7	0,8	0,13	NA	NA	NA	0,23	0,19	0,13
NW_008988039.1	312794	G	C	2,0	4,0	3,0	NA	NA	NA	1,1	1,0	2,2	1,0	2,0	1,0
NW_008988039.1	327179	T	C	NA	NA	NA	NA	NA	NA	NA	NA	0,2	NA	NA	NA
NW_008988039.1	336469	C	T	1,1	2,1	0,1	2,2	0,3	0,3	0,1	3,0	NA	1,2	0,4	0,3
NW_008988039.1	344560	C	T	NA	NA	NA	NA	NA	1,0	2,1	NA	0,2	1,0	NA	1,0
NW_008988039.1	344651	A	G	2,0	1,0	1,0	3,0	4,0	9,0	4,3	1,0	1,1	6,0	4,0	7,0
NW_008988039.1	345932	G	T	2,0	NA	1,0	NA	1,0	4,0	0,3	2,0	NA	5,0	3,0	2,0
NW_008988039.1	379205	T	G	NA	NA	1,0	4,0	1,0	4,0	NA	NA	1,0	1,0	1,0	NA
NW_008988039.1	381448	A	G	39,2	36,0	54,0	7,0	9,1	23,0	43,0	30,1	49,1	10,3	5,0	2,0
NW_008988039.1	391743	T	C	9,0	10,0	9,0	1,0	NA	3,0	4,0	8,0	10,0	NA	2,0	NA
NW_008988039.1	391744	T	G	9,0	10,0	9,0	1,0	NA	3,0	4,0	8,0	10,0	NA	2,0	NA
NW_008988039.1	408242	C	T	93,29	90,32	96,41	110,22	83,20	90,42	150,40	95,55	95,46	107,37	104,42	88,29
NW_008988039.1	408314	T	G	78,31	65,46	100,49	106,31	73,23	76,51	135,53	87,65	90,60	105,44	94,52	87,26
NW_008988039.1	408353	A	G	69,39	66,48	99,39	99,33	67,22	78,45	127,51	83,58	93,57	92,53	93,41	83,33
NW_008988039.1	408364	C	T	69,40	63,50	98,44	98,37	69,26	80,46	122,60	85,61	94,63	88,55	90,45	84,29
NW_008988039.1	409282	G	A	37,9	55,7	35,12	39,10	39,4	43,5	59,7	43,9	58,16	43,8	46,8	29,6
NW_008988039.1	416799	A	G	71,0	158,0	101,0	14,0	3,2	2,0	332205	470,1	611,48	7,0	8,0	17,0
NW_008988039.1	428646	G	C	1,0	1,1	1,0	0,1	NA	NA	1,1	NA	NA	1,0	1,0	NA
NW_008988039.1	433115	A	T	1,0	3,0	2,0	4,0	4,0	7,0	4,0	2,0	4,0	3,0	2,0	5,0
NW_008988039.1	433139	A	G	4,0	5,0	2,0	6,0	11,0	16,0	6,0	4,1	8,0	9,0	5,0	4,0
NW_008988039.1	433152	A	G	4,0	6,0	3,1	6,0	12,0	16,0	9,0	5,1	10,0	9,2	5,0	4,0
NW_008988039.1	433202	T	C	4,1	9,0	2,1	5,0	11,0	17,1	10,0	5,1	7,2	10,3	5,0	1,0
NW_008988039.1	433207	A	C	4,1	9,0	2,1	5,0	11,0	17,1	10,0	5,1	7,2	10,3	5,0	1,0
NW_008988039.1	433259	C	T	4,1	9,0	2,1	2,0	11,0	12,1	9,0	4,0	7,2	10,3	7,0	NA
NW_008988039.1	457293	C	A	10,0	12,0	10,2	NA	NA	NA	6,0	5,0	8,0	1,0	NA	2,0
NW_008988039.1	457916	A	T	0,4	0,16	0,13	0,2	0,3	0,5	0,8	0,3	0,5	0,2	0,6	0,4
NW_008988039.1	457925	A	T	0,3	0,14	0,11	NA	0,1	0,2	0,7	0,1	0,4	0,3	0,5	0,5
NW_008988039.1	458670	C	A	0,1	0,1	NA	NA	NA	0,1	NA	NA	NA	NA	0,1	0,3
NW_008988039.1	475187	T	C	7,0	7,0	5,0	11,0	11,0	4,0	7,0	15,0	7,0	5,0	8,0	5,0
NW_008988039.1	475188	T	C	7,0	7,0	5,0	11,0	11,0	4,0	7,0	14,0	7,0	5,0	8,0	5,0
NW_008988039.1	477000	C	T	NA	NA	1,2	NA	1,0	2,0	2,0	2,0	2,0	1,0	2,0	NA
NW_008988039.1	477001	A	T	NA	NA	1,2	NA	1,0	2,0	2,0	2,0	2,0	1,0	2,0	NA
NW_008988039.1	479331	C	T	12,0	17,0	28,0	7,0	6,0	6,0	15,3	6,0	13,0	10,0	7,0	7,0
NW_008988039.1	479689	C	T	17,0	17,0	12,0	6,0	5,0	1,0	13,4	20,0	14,0	2,0	5,0	6,0
NW_008988039.1	479690	A	G	17,0	17,0	12,0	6,0	5,0	1,0	13,4	19,0	14,0	2,0	5,0	6,0
NW_008988039.1	489655	T	C	5,0	4,0	1,0	8,0	7,0	9,0	6,2	2,0	5,0	10,0	10,0	2,0
NW_008988039.1	489779	C	T	4,0	4,0	5,0	4,0	13,0	9,0	6,3	4,0	7,0	13,0	7,0	8,0
NW_008988039.1	490924	T	A	NA	NA	3,0	4,0	8,2	7,0	7,0	5,0	7,0	1,0	7,0	10,0
NW_008988039.1	490926	G	A	NA	NA	3,0	4,0	8,2	7,0	6,0	4,0	7,0	1,0	7,0	9,0
NW_008988039.1	507141	A	G	4,0	1,0	7,0	4,0	6,0	12,0	5,3	7,0	8,0	9,0	7,0	6,0
NW_008988039.1	516172	C	A	2118	0,99	0,100	1,65	0,61	0,57	1138	0,118	1102	0,50	1,81	0,59
NW_008988039.1	518515	G	C	28,0	36,0	28,0	26,0	23,0	19,0	31,5	32,0	28,2	24,0	17,0	30,0
NW_008988039.1	519509	G	A	0,89	0,90	0,79	0,120	0,106	0,81	0,97	0,101	0,75	0,104	0,99	0,91
NW_008988039.1	519510	C	G	0,89	0,90	0,79	0,120	0,106	0,81	0,97	0,101	0,75	0,104	0,99	0,91
NW_008988039.1	538009	C	T	NA	NA	NA	NA	NA	NA	NA	0,2	NA	NA	NA	NA
NW_008988039.1	548926	T	C	15,0	13,0	11,0	36,0	29,0	13,0	3,2	6,0	8,0	21,0	12,0	9,0
NW_008988039.1	548963	C	T	13,0	12,0	9,0	27,0	27,0	14,0	3,2	6,0	6,0	16,0	11,0	11,0
NW_008988039.1	548992	G	T	14,0	13,0	8,0	21,0	23,0	11,0	4,3	4,0	5,0	11,0	11,0	13,0
NW_008988039.1	549222	C	T	19,0	10,0	12,0	48,0	38,0	40,0	9,3	7,0	5,0	25,0	27,0	16,0
NW_008988039.1	549499	C	T	0,6	0,5	0,3	0,13	0,11	0,6	0,2	0,1	0,3	0,4	0,6	0,7
NW_008988039.1	550476	G	T	26,0	16,0	13,0	31,0	42,0	30,0	8,4	5,0	7,0	33,0	21,0	19,0
NW_008988039.1	550492	C	G	28,0	15,0	15,0	35,0	49,0	28,0	8,3	8,0	6,0	32,0	26,0	17,0
NW_008988039.1	551070	T	C	26,0	22,0	24,0	63,0	65,0	63,0	17,4	12,0	12,1	41,0	37,0	36,0
NW_008988039.1	551130	T	G	27,1	26,0	25,0	58,0	57,0	55,0	12,4	11,1	12,1	40,0	44,0	36,0
NW_008988039.1	551456	T	A	22,0	19,0	18,0	22,0	36,0	31,0	4,2	4,0	6,1	26,0	23,0	12,0
NW_008988039.1	551600	T	A	12,0	17,0	9,0	15,0	19,0	15,0	3,1	4,0	1,2	8,0	7,0	12,0
NW_008988039.1	551622	G	T	10,0	16,0	7,0	13,0	15,0	10,0	3,1	5,0	1,2	6,0	7,0	12,0
NW_008988039.1	551655	T	C	7,0	12,0	3,0	6,0	12,0	6,0	3,1	3,0	1,2	6,0	7,0	6,0
NW_008988039.1	552714	A	G	NA	NA	NA	1,0	NA	0,1	3,0	NA	NA	1,1	1,0	1,0
NW_008988039.1	552844	A	G	NA	1,0	2,1	NA	1,2	2,2	1,0	2,0	0,1	1,0	NA	2,1
NW_008988039.1	552847	C	T	NA	1,0	2,1	NA	1,2	2,2	1,0	2,0	0,1	1,0	NA	2,1
NW_008988039.1	552937	A	G	10,0	15,1	11,1	19,2	20,2	24,5	17,4	21,5	10,2	17,5	23,5	11,6
NW_008988039.1	552976	G	A	19,2	33,2	22,2	35,4	52,3	63,4	45,8	52,5	41,2	46,7	48,6	36,8
NW_008988039.1	553210	C	T	6,0	7,0	4,0	8,0	15,3	19,0	22,0	11,0	13,0	20,1	15,3	10,0
NW_008988039.1	564471	G	T	3,1	4,0	5,0	5,0	5,0	6,1	6,0	6,0	NA	5,0	3,1	7,2
NW_008988039.1	564586	T	C	5,2	3,1	7,2	6,1	4,2	5,2	8,1	7,2	2,0	7,3	6,1	7,7
NW_008988039.1	564640	G	A	5,3	2,1	6,0	5,1	3,1	3,1	5,0	7,1	2,0	4,1	7,0	5,3
NW_008988039.1	564807	G	C	2,4	6,0	4,0	6,4	9,3	12,0	2,0	1,1	4,0	5,4	8,4	11,4
NW_008988039.1	564865	C	A	3,3	9,0	2,0	14,6	19,4	11,3	2,1	2,2	6,0	11,5	7,7	11,4
NW_008988039.1	564916	G	C	3,2	11,0	2,0	17,5	22,6	11,4	3,1	3,1	6,0	10,6	8,10	13,4
NW_008988039.1	565251	T	C	NA	NA	2,0	NA	2,0	NA	1,0	1,0	1,0	1,1	NA	NA
NW_008988039.1	565460	T	A	1,0	2,0	1,1	1,0	2,0	5,1	3,0	5,1	1,0	8,1	2,1	3,3
NW_008988039.1	568262	A	G	3,0	4,0	1,2	NA	NA	NA	NA	1,0	3,0	NA	0,1	1,0
NW_008988039.1	568399	T	C	1,0	4,0	1,2	NA	NA	NA	0,2	1,1	2,0	NA	NA	1,0
NW_008988039.1	568434	G	A	2,0	3,0	2,2	NA	NA	NA	0,2	1,1	2,0	NA	NA	1,1
NW_008988039.1	568473	T	G	2,0	3,0	3,1	NA	NA	NA	1,1	1,0	2,0	NA	NA	1,2
NW_008988039.1	571471	A	T	12,0	19,3	22,0	27,7	30,5	19,4	25,0	22,1	21,1	33,2	27,2	20,2
NW_008988039.1	571834	C	A	5,0	4,0	3,0	16,3	11,0	4,0	7,0	3,0	7,0	9,2	9,0	6,3
NW_008988039.1	571840	C	A	5,0	4,0	3,0	15,3	11,0	4,0	8,0	3,0	7,0	9,2	9,0	5,3
NW_008988039.1	571982	C	A	4,0	2,0	1,1	17,3	20,3	9,3	5,0	6,0	3,0	21,8	7,1	9,0
NW_008988039.1	572241	T	A	3,0	1,0	1,0	16,7	9,7	10,0	4,1	0,3	2,1	3,2	10,4	7,1
NW_008988039.1	572309	T	C	9,0	5,0	3,0	27,7	14,7	7,2	6,0	1,2	2,0	10,2	12,3	14,1
NW_008988039.1	572344	A	G	10,0	6,0	4,0	33,6	11,7	7,2	6,0	2,1	2,1	13,1	14,1	12,3
NW_008988039.1	572370	T	C	10,0	7,0	4,0	29,7	12,7	6,4	6,0	3,1	2,1	16,4	12,2	12,3
NW_008988039.1	572404	A	G	7,0	8,0	5,0	30,4	14,7	10,3	4,0	3,0	2,1	21,3	11,3	15,6
NW_008988039.1	572511	T	A	2,0	11,1	6,0	19,6	10,9	6,5	3,1	5,0	4,1	24,5	14,4	19,11
NW_008988039.1	572520	A	G	3,0	12,1	9,0	23,7	17,9	8,5	4,1	5,0	4,1	26,6	16,3	20,11
NW_008988039.1	572559	A	T	5,2	12,1	8,0	21,6	13,6	8,5	4,1	4,0	4,1	19,10	15,5	17,7
NW_008988039.1	572623	T	A	3,4	7,1	4,0	16,13	12,8	8,3	3,1	1,0	3,0	18,9	15,6	16,8
NW_008988039.1	572643	G	C	3,5	7,1	3,0	17,16	16,10	9,4	3,1	1,0	3,0	15,10	18,5	15,8
NW_008988039.1	572703	C	T	0,3	2,0	NA	15,19	12,10	5,6	3,0	0,1	2,0	8,6	19,6	13,7
NW_008988039.1	572737	A	G	0,3	1,0	NA	13,14	15,7	7,6	2,0	0,1	1,0	10,5	18,5	17,7
NW_008988039.1	572768	G	A	0,1	1,0	NA	15,10	18,5	10,4	2,0	0,1	NA	11,2	18,5	19,4
NW_008988039.1	572791	T	C	NA	1,0	NA	12,6	18,3	8,3	2,0	1,0	NA	12,1	17,5	19,3
NW_008988039.1	572894	A	C	NA	1,1	2,0	5,9	14,2	9,1	0,1	2,0	0,2	12,5	12,2	8,4
NW_008988039.1	572908	A	G	NA	1,1	2,0	6,10	13,2	8,2	0,1	2,0	0,2	13,6	9,2	7,5
NW_008988039.1	572951	G	A	NA	1,1	2,1	10,13	6,7	8,2	0,1	2,0	1,2	13,7	9,5	11,7
NW_008988039.1	572979	A	G	NA	1,1	1,0	9,12	7,7	6,3	0,1	0,1	1,2	15,7	6,5	10,7
NW_008988039.1	573027	A	G	NA	1,0	NA	12,8	7,6	8,3	NA	1,0	1,0	16,2	8,4	11,5
NW_008988039.1	573462	C	T	1,0	1,0	NA	6,2	10,0	10,0	NA	NA	NA	9,0	9,2	5,0
NW_008988039.1	573483	G	A	2,0	2,0	NA	5,4	12,2	9,1	NA	NA	NA	12,0	9,3	6,1
NW_008988039.1	573517	A	C	3,0	1,0	NA	11,5	13,4	12,1	NA	NA	NA	15,0	9,3	6,1
NW_008988039.1	573551	A	G	2,0	2,0	NA	12,5	11,5	13,2	1,0	1,0	NA	17,0	12,6	5,2
NW_008988039.1	573726	T	G	2,0	NA	NA	6,6	4,5	2,3	NA	1,0	0,1	9,5	4,5	3,1
NW_008988039.1	573887	A	T	27,3	26,5	35,0	69,27	61,20	30,10	38,2	39,2	31,1	74,20	55,15	44,15
NW_008988039.1	574053	T	C	NA	NA	1,0	2,3	0,1	1,1	NA	0,1	NA	0,2	NA	1,0
NW_008988039.1	574722	T	G	NA	NA	NA	NA	0,1	NA	NA	NA	NA	0,3	NA	0,1
NW_008988039.1	574752	T	C	0,3	0,1	0,1	0,4	0,3	0,1	0,1	0,3	0,4	0,7	0,10	0,8
NW_008988039.1	574802	T	C	0,6	0,1	0,1	0,6	0,4	0,1	0,3	0,3	0,6	0,10	0,14	0,12
NW_008988039.1	574978	T	C	NA	NA	0,2	NA	NA	NA	NA	NA	0,1	NA	NA	NA
NW_008988039.1	576420	G	T	NA	NA	NA	NA	NA	NA	0,2	NA	NA	NA	0,2	NA
NW_008988039.1	576482	T	C	NA	NA	NA	NA	NA	NA	0,1	NA	NA	NA	0,1	NA
NW_008988039.1	577140	T	A	NA	NA	NA	0,2	NA	NA	0,1	0,1	NA	NA	NA	NA
NW_008988039.1	577212	C	G	NA	0,1	NA	0,3	NA	NA	NA	0,1	NA	NA	NA	NA
NW_008988039.1	577218	A	G	0,1	0,1	NA	0,3	NA	NA	NA	0,1	NA	NA	NA	NA
NW_008988039.1	577875	A	G	NA	NA	0,2	NA	NA	NA	0,1	0,2	NA	NA	NA	NA
NW_008988039.1	578007	T	C	NA	NA	NA	NA	NA	NA	0,2	0,1	NA	NA	NA	NA
NW_008988039.1	578017	A	G	NA	NA	NA	NA	NA	NA	0,3	0,1	NA	NA	NA	NA
NW_008988039.1	578532	G	T	0,2	NA	NA	NA	NA	NA	NA	NA	NA	NA	0,1	NA
NW_008988039.1	578750	C	A	NA	NA	NA	NA	0,1	NA	0,1	NA	0,2	NA	NA	NA
NW_008988039.1	578758	C	T	NA	NA	NA	NA	0,1	NA	0,1	NA	0,2	NA	NA	0,1
NW_008988039.1	578896	T	C	0,3	0,1	NA	0,2	0,2	0,4	0,1	0,1	0,2	0,1	0,8	0,13
NW_008988039.1	579621	G	A	0,2	0,1	NA	0,13	0,4	0,7	0,2	0,3	0,2	0,5	0,8	0,13
NW_008988039.1	579725	C	A	0,2	0,1	NA	0,5	0,6	0,3	0,3	0,2	0,1	0,4	0,9	0,9
NW_008988039.1	579741	T	C	0,1	0,1	NA	0,5	0,5	0,2	0,2	0,2	NA	0,4	0,7	0,7
NW_008988039.1	579768	A	G	NA	0,1	NA	0,3	0,5	0,3	0,1	0,2	NA	0,3	0,6	0,8
NW_008988039.1	579851	T	C	NA	NA	NA	0,2	NA	0,3	0,1	NA	NA	NA	NA	0,4
NW_008988039.1	579917	T	C	NA	NA	NA	0,1	0,1	0,1	NA	NA	NA	NA	NA	0,2
NW_008988039.1	580605	T	C	NA	NA	NA	0,2	0,2	NA	0,1	NA	0,2	0,1	0,1	0,1
NW_008988039.1	580641	G	T	NA	0,1	0,2	0,8	0,2	NA	0,3	0,3	0,4	0,7	0,9	0,7
NW_008988039.1	586161	C	T	0,1	NA	NA	NA	0,2	0,1	NA	NA	NA	NA	0,2	NA
NW_008988039.1	595302	G	C	15,8	17,4	14,1	32,0	5,0	2,20	33,10	30,16	23,19	24,2	15,1	23,1
NW_008988039.1	595336	C	A	31,13	30,10	30,6	50,0	7,0	6,45	52,25	56,36	45,44	35,5	33,7	39,4
NW_008988039.1	595355	A	G	38,15	36,10	38,7	52,0	9,0	7,50	59,27	63,44	50,47	36,5	35,7	41,4
NW_008988039.1	595485	C	T	64,23	87,27	83,13	77,0	27,0	9,74	95,58	91,89	64,77	66,10	70,16	76,4
NW_008988039.1	595504	A	C	76,23	99,29	87,19	94,0	32,0	16,92	109,64	105103	72,93	75,13	74,17	83,7
NW_008988039.1	595672	T	A	57,16	58,22	66,21	71,0	19,0	14,64	88,35	89,72	76,56	39,8	52,14	67,4
NW_008988039.1	595865	C	A	23,12	19,6	13,13	18,0	6,0	3,30	31,15	36,44	27,31	18,3	23,9	36,1
NW_008988039.1	595880	T	C	22,13	12,6	16,9	17,0	5,0	2,25	31,15	33,39	25,31	16,3	23,8	33,1
NW_008988039.1	595968	G	A	20,11	15,8	10,13	15,0	5,0	4,26	33,12	28,44	30,39	16,0	18,9	35,3
NW_008988039.1	596247	A	G	123,42	91,24	122,46	140,0	48,0	15,98	140,74	154158	131125	111,18	123,21	131,14
NW_008988039.1	596274	G	C	108,36	92,27	113,38	130,0	43,0	17,90	132,70	142147	127129	108,22	113,23	115,14
NW_008988039.1	596319	T	G	106,30	89,25	119,37	144,0	41,0	20,81	142,70	160139	128120	108,23	113,21	123,15
NW_008988039.1	596328	A	T	108,33	90,28	121,45	145,0	46,0	20,90	149,75	162159	136127	117,24	114,27	121,14
NW_008988039.1	596411	A	C	75,32	64,16	99,27	105,0	35,0	15,81	122,66	118125	96,92	99,12	82,23	100,5
NW_008988039.1	596430	C	G	78,30	53,18	86,26	93,0	30,0	16,75	101,61	112120	85,88	96,14	81,23	90,4
NW_008988039.1	596475	T	G	52,30	47,14	69,18	69,0	19,0	12,68	87,46	86,78	70,66	72,12	76,18	69,1
NW_008988039.1	596622	T	G	55,1	54,1	69,1	62,0	28,0	21,7	88,5	83,6	62,3	61,1	57,0	60,2
NW_008988039.1	596672	A	G	48,8	53,6	72,3	66,0	33,0	18,10	88,6	76,11	62,8	61,1	65,1	61,0
NW_008988039.1	596675	A	G	48,8	53,6	72,3	66,0	33,0	18,10	88,6	76,11	62,8	62,1	65,1	61,0
NW_008988039.1	596728	C	T	53,18	63,10	81,10	72,0	37,0	14,30	99,11	85,31	59,34	73,2	54,3	54,2
NW_008988039.1	596823	A	T	30,16	36,9	48,8	35,0	15,0	2,31	51,8	40,30	35,45	40,2	26,10	27,5
NW_008988039.1	596972	A	G	2,0	2,0	1,0	NA	NA	0,1	NA	1,1	1,2	NA	0,1	NA
NW_008988039.1	600229	T	C	NA	0,1	NA	NA	NA	NA	NA	NA	NA	NA	0,2	NA
NW_008988039.1	601362	C	T	NA	NA	NA	NA	0,1	NA	NA	NA	NA	NA	NA	0,1
NW_008988039.1	601475	A	G	NA	NA	NA	NA	0,4	0,2	NA	0,2	0,1	0,1	0,2	0,4
NW_008988039.1	601676	C	T	NA	NA	NA	NA	0,4	3,0	2,0	1,0	0,1	1,1	4,0	1,0
NW_008988039.1	601732	G	C	0,1	NA	1,0	NA	0,5	2,0	1,0	1,0	NA	0,2	2,0	NA
NW_008988039.1	601772	C	T	0,1	NA	1,0	NA	0,1	1,0	1,0	1,0	NA	0,2	1,0	NA
NW_008988039.1	603017	C	A	NA	NA	NA	NA	NA	NA	NA	NA	NA	NA	NA	NA
NW_008988039.1	603258	C	G	NA	NA	NA	NA	NA	NA	NA	NA	NA	NA	NA	NA
NW_008988039.1	603482	C	G	1,0	2,0	NA	NA	NA	NA	NA	0,2	NA	NA	NA	NA
NW_008988039.1	603503	C	T	NA	2,0	NA	NA	NA	NA	NA	0,2	NA	NA	NA	NA
NW_008988039.1	603624	G	A	NA	2,0	NA	NA	NA	NA	NA	0,1	NA	NA	NA	NA
NW_008988039.1	603710	T	C	NA	3,0	NA	NA	NA	NA	NA	NA	NA	NA	NA	NA
NW_008988039.1	604365	C	G	NA	NA	NA	NA	NA	NA	NA	NA	NA	NA	NA	NA
NW_008988039.1	604385	C	A	NA	NA	NA	NA	NA	NA	NA	NA	NA	NA	NA	NA
NW_008988039.1	604512	A	G	NA	NA	2,0	NA	NA	NA	NA	NA	NA	NA	NA	NA
NW_008988039.1	609764	T	A	0,1	0,3	0,6	NA	NA	NA	0,2	0,1	0,3	NA	NA	NA
NW_008988039.1	610064	G	A	115,29	104,35	103,30	30,11	35,6	60,12	104,33	65,20	85,34	33,17	34,16	31,8
NW_008988039.1	610102	C	T	241,49	239,55	217,55	73,22	65,20	151,23	242,49	170,39	180,58	80,27	82,29	63,17
NW_008988039.1	610114	T	C	272,50	284,59	241,62	83,26	69,21	169,26	252,63	201,41	201,68	91,35	87,29	74,19
NW_008988039.1	610138	T	C	317,55	332,65	283,76	92,31	81,25	193,27	292,72	231,43	246,76	106,41	102,32	82,22
NW_008988039.1	610176	A	C	375,69	393,77	349,80	104,33	93,29	231,33	340,90	271,51	307,84	124,54	120,39	95,27
NW_008988039.1	610320	T	C	12,9	7,17	12,21	NA	NA	NA	4,6	5,3	5,9	0,1	NA	NA
NW_008988039.1	610470	G	A	3,13	3,20	4,17	NA	1,0	1,1	7,16	3,3	5,8	0,1	1,0	NA
NW_008988039.1	610482	T	C	4,11	5,19	4,15	NA	1,0	1,1	6,16	4,2	4,8	0,1	1,0	NA
NW_008988039.1	610600	T	C	33,2	36,13	27,6	6,1	21,3	15,5	31,12	26,5	37,13	12,4	9,4	5,2
NW_008988039.1	610627	G	C	32,1	35,11	27,6	6,1	21,3	15,5	30,11	25,4	37,12	12,4	9,4	5,2
NW_008988039.1	610878	T	G	0,1	0,2	NA	NA	NA	NA	NA	NA	NA	NA	NA	NA
NW_008988039.1	610960	G	T	0,1	0,2	NA	NA	NA	NA	NA	0,1	NA	NA	NA	NA
NW_008988039.1	611495	G	T	1,2	0,5	1,2	NA	NA	NA	1,6	NA	0,1	NA	0,2	NA
NW_008988039.1	611515	C	T	1,1	0,5	3,2	NA	NA	NA	0,7	NA	0,1	NA	1,2	NA
NW_008988039.1	611562	A	G	0,2	0,3	3,1	NA	NA	1,0	3,2	NA	0,1	NA	1,0	NA
NW_008988039.1	611606	G	A	0,1	0,2	3,2	NA	NA	1,0	4,2	1,0	NA	NA	1,0	NA
NW_008988039.1	611670	G	A	0,2	2,1	2,3	NA	NA	1,1	4,1	1,0	0,2	NA	NA	NA
NW_008988039.1	611708	G	A	0,2	2,1	2,4	NA	NA	0,1	3,0	2,0	0,2	NA	1,0	NA
NW_008988039.1	611884	C	T	0,2	NA	NA	NA	NA	NA	NA	NA	0,2	NA	NA	NA
NW_008988039.1	626740	G	C	0,6	0,4	0,4	1,15	0,6	0,7	0,6	0,3	0,4	0,14	0,15	0,12
NW_008988039.1	636202	C	T	NA	2,0	NA	NA	NA	2,0	3,2	1,0	0,1	NA	NA	NA
NW_008988039.1	658073	A	G	9,0	12,0	17,0	10,0	20,0	9,0	8,3	6,0	16,0	10,0	10,0	17,0
NW_008988039.1	658074	A	G	9,0	12,0	17,0	10,0	20,0	9,0	8,3	6,0	15,0	10,0	10,0	17,0
NW_008988039.1	661254	A	G	4,0	11,0	11,0	4,0	5,0	9,0	6,2	3,0	8,0	6,0	9,0	4,0
NW_008988039.1	672440	C	A	0,80	0,57	0,89	0,9	0,8	0,9	0,52	0,59	0,69	0,4	0,3	0,3
NW_008988039.1	701710	A	T	122,0	165,0	119,0	43,0	67,0	39,0	82,13	71,0	89,5	64,0	57,0	79,0
NW_008988039.1	714181	A	T	13,0	8,0	9,0	19,1	7,0	9,0	9,4	17,0	20,0	16,2	13,0	17,0
NW_008988039.1	714770	G	T	13,0	4,0	2,2	8,1	13,0	4,1	3,0	3,0	3,0	15,0	12,1	5,0
NW_008988039.1	714822	A	G	11,0	4,0	2,2	7,1	9,0	5,0	1,0	3,0	3,0	14,0	8,1	6,0
NW_008988039.1	714835	T	G	10,0	4,0	0,1	5,1	8,0	4,0	NA	3,0	2,0	13,0	7,1	6,0
NW_008988039.1	714874	A	T	9,0	3,0	NA	6,1	6,0	3,0	NA	2,0	1,0	13,0	8,0	7,0
NW_008988039.1	715007	C	T	4,0	NA	0,2	2,0	3,0	1,0	0,2	2,0	NA	4,0	5,0	5,0
NW_008988039.1	715602	T	C	13,0	15,0	16,0	42,0	38,0	26,0	18,3	19,0	12,5	17,0	16,0	29,0
NW_008988039.1	721322	T	G	6,1	9,0	11,4	NA	NA	NA	3,2	4,1	5,0	NA	NA	NA
NW_008988039.1	721348	G	C	5,1	9,0	11,5	NA	NA	NA	4,2	6,0	5,1	NA	NA	NA
NW_008988039.1	721568	A	G	4,0	10,1	9,0	NA	0,1	NA	4,1	1,1	5,1	NA	NA	NA
NW_008988039.1	721570	C	A	2,2	10,2	6,3	NA	1,0	NA	3,0	1,1	2,4	NA	NA	NA
NW_008988039.1	721620	T	C	1,1	7,0	4,1	NA	NA	NA	2,0	0,1	1,3	NA	NA	NA
NW_008988039.1	760432	C	G	41,0	37,0	21,0	95,0	100,0	161,0	11,4	22,0	19,1	110,1	106,0	59,0
NW_008988039.1	762907	G	T	23,0	29,0	26,0	103,0	90,0	174,1	19,6	23,0	15,0	102,0	135,0	94,0
NW_008988039.1	791306	C	A	NA	NA	NA	NA	NA	NA	0,1	NA	NA	NA	0,3	NA
NW_008988039.1	792398	A	T	NA	NA	NA	NA	NA	NA	0,1	NA	NA	NA	0,2	0,1
NW_008988039.1	792499	G	A	NA	NA	NA	NA	NA	NA	NA	NA	NA	0,1	0,2	0,2
NW_008988039.1	800248	A	T	NA	NA	NA	NA	NA	NA	NA	NA	NA	NA	0,2	NA
NW_008988039.1	800252	C	G	NA	NA	NA	NA	NA	NA	NA	NA	NA	NA	0,2	NA
NW_008988039.1	800360	G	A	NA	NA	0,1	NA	NA	NA	NA	NA	NA	NA	0,2	0,2
NW_008988039.1	803598	C	A	NA	NA	NA	NA	NA	0,1	NA	NA	NA	0,1	3,2	0,2
NW_008988039.1	804995	C	T	92,0	74,0	73,0	136,0	156,1	114,1	58,9	60,0	67,1	168,0	158,0	184,0
NW_008988039.1	817951	G	A	358,0	355,0	404,0	3,0	NA	1,0	131,19	86,1	134,5	2,0	6,0	5,0
NW_008988039.1	819788	G	A	290,0	334,0	314,0	5,1	2,0	1,0	133,2	84,0	125,0	1,0	1,0	7,0
NW_008988039.1	819795	T	G	354,0	405,1	404,0	5,1	2,0	1,0	165,2	102,0	154,0	2,0	3,0	8,0
NW_008988039.1	819829	G	A	477,0	539,0	518,0	5,1	3,0	1,0	226,2	128,0	195,0	2,0	4,0	9,0
NW_008988039.1	819848	A	C	508,7	575,7	560,6	5,2	2,1	1,0	245,3	135,5	206,3	2,0	4,0	11,0
NW_008988039.1	822183	G	A	11,0	7,0	5,0	NA	NA	NA	4,2	6,0	2,0	NA	NA	NA
NW_008988039.1	830281	A	G	7,2	12,0	7,0	14,0	34,1	23,1	1,0	3,0	4,0	19,1	38,0	21,0
NW_008988039.1	839972	G	A	0,23	0,37	0,50	0,25	0,24	0,32	5,43	0,40	0,34	0,25	0,43	0,31
NW_008988039.1	844644	G	A	8,0	13,0	7,0	21,0	13,0	18,0	7,5	14,0	11,0	7,0	11,0	7,0
NW_008988039.1	850169	C	A	0,18	0,25	0,20	0,6	0,2	0,6	0,30	0,38	0,25	0,5	0,7	0,4
NW_008988039.1	885804	A	G	394110	414123	433,82	992207	790248	688178	358,91	246,81	300,68	1017329	910364	904324
NW_008988039.1	891004	C	T	0,4	0,7	0,6	0,4	0,5	0,8	0,10	0,7	0,5	0,9	0,4	0,4
NW_008988039.1	891176	T	A	0,9	0,9	0,14	0,4	0,8	0,7	0,17	0,5	0,7	0,12	0,5	0,7
NW_008988039.1	891271	G	A	0,1	NA	0,1	0,1	0,1	0,1	0,4	0,2	NA	0,1	0,1	NA
NW_008988039.1	891480	C	A	0,7	0,8	0,3	0,4	0,3	0,5	1,10	0,3	0,4	0,6	0,5	0,3
NW_008988039.1	891527	C	T	0,12	0,11	0,4	0,8	0,4	0,9	0,12	0,9	0,9	0,9	0,7	0,4
NW_008988039.1	891894	C	T	0,30	0,32	0,31	0,21	0,32	0,11	4,29	0,22	0,24	0,31	0,25	0,19
NW_008988039.1	892155	A	G	0,17	0,18	0,5	0,8	0,17	0,11	1,23	0,7	1,10	0,12	0,15	0,16
NW_008988039.1	892565	T	C	0,26	0,22	0,18	0,16	0,23	0,9	1,23	0,17	0,14	0,19	0,9	0,16
NW_008988039.1	892682	C	A	0,14	0,8	0,11	0,9	0,8	0,2	0,16	0,8	1,12	1,10	0,10	0,18
NW_008988039.1	892855	A	T	0,19	0,19	0,18	0,9	0,15	0,10	2,14	0,15	1,16	0,9	0,15	0,17
NW_008988039.1	892899	A	G	0,22	0,22	0,23	0,8	0,17	0,16	4,19	0,17	2,20	0,15	0,20	0,17
NW_008988039.1	893297	T	G	0,3	0,5	0,8	0,4	0,4	0,3	0,5	0,5	0,4	0,3	0,5	0,1
NW_008988039.1	893324	G	A	0,7	0,6	0,10	0,6	0,5	0,5	0,6	0,9	0,5	0,3	0,8	0,2
NW_008988039.1	897561	A	G	NA	0,2	NA	NA	NA	NA	NA	0,1	NA	NA	NA	NA
NW_008988039.1	897622	G	T	NA	0,2	NA	NA	NA	NA	NA	0,1	NA	NA	NA	NA
NW_008988039.1	898827	C	T	0,1	0,2	NA	NA	NA	NA	0,2	NA	NA	0,3	0,1	NA
NW_008988039.1	899016	C	T	0,1	0,2	NA	NA	NA	NA	0,1	0,1	0,1	0,3	NA	NA
NW_008988039.1	899028	C	T	0,1	0,2	0,1	NA	NA	NA	0,1	0,1	0,1	0,3	NA	NA
NW_008988039.1	899524	C	T	NA	NA	0,1	NA	NA	NA	0,1	NA	NA	0,1	0,4	NA
NW_008988039.1	899852	C	T	0,3	0,4	NA	NA	NA	NA	0,5	0,2	NA	0,3	0,1	0,2
NW_008988039.1	901072	T	A	NA	0,2	NA	NA	NA	NA	NA	NA	0,1	NA	NA	NA
NW_008988039.1	901374	T	G	NA	NA	0,2	NA	NA	NA	NA	NA	NA	0,1	NA	NA
NW_008988039.1	901497	A	T	NA	NA	0,1	NA	NA	NA	NA	NA	0,2	0,1	NA	NA
NW_008988039.1	901580	C	T	0,1	NA	NA	NA	NA	NA	NA	NA	0,3	NA	NA	NA
NW_008988039.1	901862	A	G	NA	NA	NA	NA	NA	NA	NA	NA	NA	NA	0,2	NA
NW_008988039.1	902025	A	T	NA	NA	NA	NA	NA	NA	NA	NA	NA	NA	NA	0,2
NW_008988039.1	902322	C	G	NA	0,1	NA	NA	NA	NA	NA	0,1	NA	NA	NA	NA
NW_008988039.1	902337	A	G	NA	0,1	0,1	NA	NA	NA	NA	0,1	NA	NA	NA	NA
NW_008988039.1	902582	G	C	NA	0,3	NA	NA	0,1	NA	NA	NA	NA	0,3	NA	NA
NW_008988039.1	902738	A	T	0,1	0,2	0,1	NA	NA	NA	NA	0,3	NA	0,3	0,1	NA
NW_008988039.1	902750	G	A	0,1	0,2	0,1	NA	NA	NA	NA	0,3	NA	0,3	0,1	NA
NW_008988039.1	904533	G	T	NA	NA	NA	NA	NA	NA	NA	NA	NA	0,1	NA	0,2
NW_008988039.1	904544	T	G	NA	NA	NA	NA	0,1	NA	NA	NA	NA	0,1	NA	0,2
NW_008988039.1	904976	C	G	NA	NA	NA	0,1	0,1	NA	NA	NA	NA	0,2	0,1	NA
NW_008988039.1	905080	G	T	NA	NA	NA	NA	0,2	NA	NA	NA	NA	0,2	NA	NA
NW_008988039.1	905506	G	T	0,2	NA	0,3	0,4	0,1	0,2	0,5	0,3	0,3	0,10	0,6	0,12
NW_008988039.1	906648	T	C	NA	NA	0,1	NA	NA	NA	NA	NA	0,1	0,3	NA	0,1
NW_008988039.1	907334	G	T	NA	NA	NA	NA	NA	NA	NA	NA	NA	0,1	0,1	0,2
NW_008988039.1	912221	A	G	NA	NA	NA	NA	NA	NA	NA	NA	NA	NA	0,2	NA
NW_008988039.1	912278	A	T	NA	NA	NA	NA	NA	NA	NA	NA	NA	NA	0,2	NA
NW_008988039.1	912537	G	C	0,3	0,2	0,2	0,15	0,16	0,8	0,1	NA	2,1	0,18	0,11	0,19
NW_008988039.1	912982	C	A	NA	NA	NA	0,3	0,6	NA	NA	NA	NA	NA	NA	0,3
NW_008988039.1	914010	C	T	NA	NA	NA	0,5	0,11	NA	NA	NA	NA	0,4	0,7	0,8
NW_008988039.1	914821	G	C	0,52	0,30	0,29	1723	0,596	0,248	6,27	0,29	5,30	0,489	0,417	0,437
NW_008988039.1	916875	T	C	NA	NA	0,1	NA	NA	NA	NA	NA	NA	NA	0,2	NA
NW_008988039.1	917970	A	C	NA	NA	NA	NA	NA	NA	NA	NA	NA	NA	NA	NA
NW_008988039.1	918016	G	A	NA	NA	NA	NA	NA	NA	NA	NA	NA	NA	NA	NA
NW_008988039.1	918092	G	A	NA	NA	NA	NA	NA	NA	NA	NA	NA	NA	NA	NA
NW_008988039.1	918253	C	T	NA	0,1	NA	NA	NA	NA	NA	NA	NA	NA	NA	NA
NW_008988039.1	918990	T	A	NA	NA	NA	NA	NA	NA	NA	NA	NA	NA	NA	NA
NW_008988039.1	919785	G	T	NA	0,1	NA	NA	NA	NA	NA	NA	0,1	NA	NA	NA
NW_008988039.1	923132	G	A	NA	NA	NA	NA	NA	NA	NA	NA	0,2	NA	NA	NA
NW_008988039.1	923581	C	T	0,9	0,11	0,15	0,7	0,9	0,9	5,7	0,4	1,6	0,8	0,11	0,8
NW_008988039.1	925957	G	A	NA	NA	NA	NA	NA	NA	0,1	NA	NA	NA	NA	NA
NW_008988039.1	926432	G	A	0,34	0,41	0,42	0,19	0,28	0,46	8,27	1,26	4,27	0,27	0,31	0,15
NW_008988039.1	927239	T	C	0,20	0,17	0,22	0,13	0,19	0,25	6,21	1,8	2,21	0,27	0,25	0,14
NW_008988039.1	930643	G	C	0,75	0,60	1,64	0,359	0,625	0,273	9,33	0,34	8,43	0,969	0,665	0,719
NW_008988039.1	930892	G	T	0,57	2,55	0,68	1304	2552	0,227	0,38	0,38	0,35	2821	0,562	1622
NW_008988039.1	974583	C	T	0,1	NA	0,1	NA	0,1	NA	14,0	NA	5,1	0,2	NA	NA
NW_008988039.1	974586	T	G	0,1	NA	0,1	NA	0,1	NA	14,0	NA	5,1	0,2	NA	NA
NW_008988039.1	976481	T	A	0,2	0,1	NA	NA	0,1	NA	8,0	NA	5,0	1,1	1,2	NA
NW_008988039.1	979245	C	G	NA	NA	0,1	0,1	0,1	NA	NA	NA	1,1	0,2	NA	0,2
NW_008988039.1	979427	C	A	NA	NA	0,1	0,3	0,2	NA	NA	NA	NA	0,4	NA	0,4
NW_008988039.1	979429	T	A	NA	NA	0,1	0,3	0,2	NA	NA	NA	NA	0,4	NA	0,4
NW_008988039.1	979564	T	C	NA	NA	NA	NA	NA	NA	NA	NA	NA	0,1	NA	NA
NW_008988039.1	979825	G	A	NA	NA	NA	NA	0,1	NA	NA	NA	NA	NA	NA	0,1
NW_008988039.1	980001	C	T	NA	NA	NA	0,2	0,2	NA	NA	0,1	NA	0,1	NA	0,2
NW_008988039.1	986202	G	C	NA	NA	NA	NA	0,2	NA	NA	NA	NA	NA	NA	NA
NW_008988039.1	1007065	C	G	NA	NA	NA	NA	NA	NA	NA	NA	NA	NA	NA	NA
NW_008988039.1	1013094	C	T	NA	NA	0,2	NA	NA	NA	6,1	0,2	3,2	0,1	NA	0,1
NW_008988039.1	1013136	G	C	NA	NA	0,1	NA	NA	NA	6,1	0,2	3,0	NA	NA	0,1
NW_008988039.1	1013175	C	G	NA	NA	0,1	NA	NA	NA	8,1	0,3	5,0	NA	NA	0,1
NW_008988039.1	1013274	C	T	NA	NA	0,1	NA	NA	0,1	8,0	0,1	4,2	NA	NA	NA
NW_008988039.1	1015811	C	T	NA	1,1	0,2	NA	NA	0,1	1,2	NA	0,2	0,1	NA	0,1
NW_008988039.1	1016071	G	A	2,5	0,2	0,2	0,4	0,3	0,4	16,4	NA	3,6	0,7	0,7	0,9
NW_008988039.1	1016192	G	C	0,2	0,1	NA	1,0	1,1	0,1	14,0	1,0	4,1	NA	NA	2,2
NW_008988039.1	1016291	T	C	3,0	NA	NA	NA	NA	0,1	6,0	0,1	1,1	0,1	0,1	NA
NW_008988039.1	1016312	A	G	1,0	NA	NA	NA	NA	0,1	8,0	0,1	1,1	0,2	0,1	NA
NW_008988039.1	1016542	C	T	NA	NA	NA	NA	1,1	0,2	9,0	0,1	2,0	0,2	0,3	0,1
NW_008988039.1	1019964	A	C	0,1	0,4	0,1	0,1	0,6	0,1	0,1	0,1	NA	0,1	0,1	NA
NW_008988039.1	1032699	C	T	0,3	0,3	NA	3,1	1,0	0,4	25,0	0,1	8,0	0,1	0,1	0,3
NW_008988039.1	1037483	T	G	2,1	NA	1,0	NA	NA	NA	1,0	2,0	3,0	NA	1,0	2,1
NW_008988039.1	1042252	C	T	NA	NA	NA	NA	NA	NA	NA	NA	NA	NA	NA	NA
NW_008988039.1	1043350	C	A	0,15	0,22	0,23	0,20	0,29	0,33	0,30	0,26	1,17	0,16	1,18	0,13
NW_008988039.1	1043567	G	A	0,23	0,27	0,23	0,22	0,31	0,35	0,29	0,30	2,27	0,17	0,17	0,7
NW_008988039.1	1043568	G	A	0,23	0,27	0,23	0,22	0,31	0,35	0,29	0,30	2,27	0,17	0,17	0,7
NW_008988039.1	1043625	G	A	0,29	0,37	0,26	0,43	0,32	0,58	0,30	0,43	2,35	0,17	0,27	0,10
NW_008988039.1	1043686	G	T	1,35	0,53	0,42	0,66	0,56	0,84	1,40	0,57	6,62	0,32	0,43	0,24
NW_008988039.1	1043698	T	C	0,34	0,49	0,37	0,67	0,51	0,79	1,38	0,54	5,62	0,33	0,39	0,23
NW_008988039.1	1043831	A	G	0,28	0,46	0,33	0,59	0,42	0,69	4,34	0,55	3,47	0,32	0,36	0,28
NW_008988039.1	1043851	C	T	0,32	0,50	0,37	0,67	0,49	0,82	5,42	0,66	3,59	0,37	0,40	0,34
NW_008988039.1	1043880	A	G	0,26	0,46	0,32	0,56	0,41	0,59	5,38	0,55	2,50	0,30	0,35	0,30
NW_008988039.1	1043897	T	A	0,27	0,43	0,32	0,55	0,40	0,57	5,33	0,52	2,53	0,29	0,33	0,27
NW_008988039.1	1044498	T	G	0,2	0,3	0,1	0,1	0,2	0,3	1,1	0,1	0,1	NA	0,1	0,1
NW_008988039.1	1044526	A	T	0,5	0,3	0,3	0,2	0,5	0,4	1,2	0,6	0,5	0,3	0,1	0,3
NW_008988039.1	1044578	C	A	0,6	0,4	0,4	0,4	0,6	0,5	2,3	0,8	1,6	0,3	0,5	0,5
NW_008988039.1	1044804	A	G	0,53	0,52	0,64	0,93	0,86	1,75	6,67	0,59	5,53	0,69	0,66	1,76
NW_008988039.1	1045336	C	T	0,53	0,49	0,52	0,73	0,62	0,73	9,57	0,49	3,45	0,66	0,61	0,58
NW_008988039.1	1045422	G	A	0,44	0,37	0,43	0,56	1,56	0,48	6,40	0,41	3,44	0,57	0,58	0,38
NW_008988039.1	1045808	A	G	0,5	0,3	0,9	0,2	0,3	0,2	1,2	0,4	0,1	0,4	0,1	0,2
NW_008988039.1	1045902	A	T	0,5	0,2	0,5	0,2	0,4	0,2	0,3	0,3	0,3	0,5	NA	0,3
NW_008988039.1	1046111	C	G	0,5	0,5	0,11	0,14	0,9	0,7	1,12	0,8	1,7	0,10	0,7	0,9
NW_008988039.1	1046198	A	G	0,15	0,18	0,19	0,34	0,27	0,20	4,25	0,18	2,15	0,24	0,19	0,29
NW_008988039.1	1046300	C	A	0,1	0,2	NA	0,2	0,3	0,2	4,0	0,2	NA	0,2	NA	0,2
NW_008988039.1	1046305	G	A	0,1	0,2	NA	0,2	0,3	0,2	3,0	0,2	NA	0,2	NA	0,2
NW_008988039.1	1046771	A	G	NA	NA	NA	0,4	0,1	NA	0,1	NA	NA	0,1	0,1	0,1
NW_008988039.1	1046863	A	T	NA	NA	NA	0,1	0,3	0,1	NA	NA	NA	NA	0,1	0,1
NW_008988039.1	1047240	A	C	0,8	0,3	0,11	0,3	0,2	NA	0,4	0,11	0,2	0,1	NA	NA
NW_008988039.1	1047278	C	T	0,7	0,3	0,8	0,4	0,2	NA	0,5	0,12	0,2	0,2	NA	NA
NW_008988039.1	1047340	T	C	0,2	0,4	0,8	0,4	0,1	NA	0,5	0,8	0,5	0,1	0,4	NA
NW_008988039.1	1047358	A	C	0,7	0,10	0,9	0,10	0,3	0,5	0,10	0,12	0,8	0,11	0,11	0,6
NW_008988039.1	1047478	G	A	0,39	0,34	0,30	1,59	1,40	0,61	7,32	0,43	0,49	1,64	0,52	1,44
NW_008988039.1	1047676	T	C	0,6	0,7	0,7	0,3	0,1	0,1	0,4	0,12	1,10	0,1	NA	NA
NW_008988039.1	1047852	G	A	0,20	0,22	0,20	0,31	1,33	0,30	2,25	0,22	2,25	0,33	0,29	0,34
NW_008988039.1	1047943	T	C	0,3	0,5	0,7	0,12	1,6	0,8	1,6	0,5	1,3	0,7	0,9	0,10
NW_008988039.1	1048027	A	G	NA	0,1	0,1	0,1	0,3	0,1	0,2	0,2	NA	0,1	0,1	0,5
NW_008988039.1	1048106	A	T	1,0	1,0	2,0	4,0	4,0	4,2	2,0	2,0	5,0	4,0	3,0	7,0
NW_008988039.1	1048372	G	A	NA	0,2	0,1	0,3	0,4	0,2	NA	NA	0,5	NA	NA	0,1
NW_008988039.1	1048457	G	A	NA	NA	0,2	0,6	0,5	0,1	0,1	NA	0,4	0,1	NA	0,1
NW_008988039.1	1048508	T	G	0,1	NA	0,2	0,7	0,7	NA	0,2	NA	0,2	0,2	0,2	0,1
NW_008988039.1	1048534	G	C	0,1	NA	0,1	0,8	0,7	NA	0,1	NA	0,2	0,2	0,2	0,1
NW_008988039.1	1048712	T	G	0,19	0,20	0,20	0,34	0,23	0,11	1,31	0,28	3,23	0,20	0,12	0,17
NW_008988039.1	1049195	T	A	0,1	NA	0,1	NA	NA	NA	0,1	NA	0,1	NA	0,1	NA
NW_008988039.1	1049485	T	G	0,16	0,14	0,14	0,11	0,4	0,15	1,19	0,25	0,27	0,8	0,16	0,9
NW_008988039.1	1049587	A	G	0,24	0,30	0,37	0,23	0,28	0,34	4,43	0,45	1,39	0,19	0,18	0,21
NW_008988039.1	1049588	T	A	0,24	0,30	0,37	0,23	0,28	0,34	4,43	0,45	1,39	0,19	0,18	0,21
NW_008988039.1	1049688	G	A	0,42	0,47	0,50	0,35	0,50	0,54	4,67	0,63	4,55	0,40	0,52	0,37
NW_008988039.1	1049872	A	T	0,14	0,17	0,5	0,6	0,7	0,14	2,18	0,12	1,11	0,5	0,6	0,5
NW_008988039.1	1050265	A	G	0,13	0,5	0,10	0,1	0,1	0,2	0,12	0,3	0,3	0,1	NA	0,1
NW_008988039.1	1050279	G	C	0,9	0,3	0,8	0,1	0,1	0,2	0,10	0,1	0,3	0,1	NA	0,1
NW_008988039.1	1050548	G	A	0,2	0,4	0,2	NA	0,3	0,3	1,5	0,2	0,3	0,6	0,2	0,4
NW_008988039.1	1050760	G	A	0,13	0,20	0,11	0,4	0,3	0,5	2,16	0,10	1,18	0,8	0,1	0,2
NW_008988039.1	1050767	G	A	0,13	0,21	0,11	0,4	0,3	0,5	2,16	0,10	1,18	0,8	0,1	0,2
NW_008988039.1	1050874	T	G	0,8	0,10	0,8	NA	NA	NA	0,5	0,9	0,11	NA	NA	NA
NW_008988039.1	1050905	A	C	0,8	0,10	0,10	NA	NA	NA	0,4	0,10	0,8	NA	0,1	NA
NW_008988039.1	1050926	T	G	0,8	0,9	0,9	NA	NA	NA	0,3	0,9	0,7	NA	0,1	NA
NW_008988039.1	1051365	C	G	0,16	0,12	0,9	0,7	0,5	0,11	3,16	0,10	2,6	0,7	0,10	0,6
NW_008988039.1	1051403	C	A	0,20	0,16	0,16	0,8	0,7	0,17	5,21	0,15	2,11	0,9	0,15	0,9
NW_008988039.1	1051406	C	A	0,20	0,17	0,16	0,8	0,7	0,16	5,21	0,15	2,11	0,9	0,15	0,9
NW_008988039.1	1051451	C	T	0,18	0,19	0,16	0,9	0,10	0,19	4,22	0,17	1,11	0,10	0,12	0,9
NW_008988039.1	1051511	A	G	0,6	0,6	0,8	0,2	0,6	0,10	2,10	0,6	0,6	0,8	0,7	0,3
NW_008988039.1	1051514	A	G	0,6	0,6	0,8	0,2	0,6	0,10	2,10	0,6	0,6	0,8	0,7	0,3
NW_008988039.1	1051583	G	A	0,3	0,6	0,7	0,6	0,3	0,2	0,8	0,6	0,4	0,7	0,12	0,4
NW_008988039.1	1051676	G	A	0,20	0,20	0,25	0,19	0,15	0,22	1,32	0,28	0,23	0,25	0,31	0,20
NW_008988039.1	1051719	A	T	0,18	0,16	0,21	0,14	0,14	0,21	1,24	0,25	0,19	0,17	0,21	1,16
NW_008988039.1	1054879	C	T	0,2	0,1	0,1	NA	NA	NA	NA	NA	NA	NA	NA	NA
NW_008988039.1	1054963	A	G	0,1	0,1	0,1	NA	NA	NA	0,1	NA	NA	NA	NA	NA
NW_008988039.1	1054989	A	T	0,2	0,2	0,1	NA	NA	NA	0,2	NA	NA	NA	NA	NA
NW_008988039.1	1057627	C	G	0,23	0,39	0,25	0,20	0,20	0,19	2,25	0,12	3,21	0,19	0,16	0,23
NW_008988039.1	1057668	T	G	0,38	0,62	0,37	1,24	0,20	0,32	3,34	0,25	3,25	0,30	0,30	0,30
NW_008988039.1	1057743	C	T	0,61	0,78	0,67	0,25	0,26	0,40	4,52	0,38	3,38	0,39	0,49	0,33
NW_008988039.1	1057746	G	A	0,61	0,78	0,67	0,25	0,26	0,41	5,52	0,38	3,38	0,39	0,49	0,33
NW_008988039.1	1057798	G	A	0,62	1,94	0,84	0,29	0,38	0,43	5,59	0,47	2,50	1,44	0,53	0,40
NW_008988039.1	1058078	T	C	0,23	0,42	0,32	0,12	0,10	0,19	3,35	0,22	2,25	0,20	0,21	0,15
NW_008988039.1	1058168	G	A	0,4	0,9	0,8	0,3	0,1	0,4	2,8	0,4	1,5	0,5	0,2	0,2
NW_008988039.1	1058279	C	T	NA	NA	NA	0,2	NA	NA	NA	NA	NA	NA	0,1	NA
NW_008988039.1	1058288	A	T	NA	NA	NA	0,2	NA	NA	NA	NA	NA	NA	0,1	NA
NW_008988039.1	1058674	G	A	0,4	0,7	0,7	0,4	0,4	0,3	3,5	0,5	0,12	0,3	0,9	0,8
NW_008988039.1	1058800	G	A	NA	NA	NA	NA	NA	0,2	NA	NA	0,1	NA	NA	NA
NW_008988039.1	1058811	C	A	0,1	0,1	0,2	0,1	0,2	0,2	NA	NA	0,2	0,4	0,1	0,1
NW_008988039.1	1058866	A	G	0,12	0,11	0,10	0,6	0,12	0,5	1,6	0,9	2,9	0,12	0,12	0,9
NW_008988039.1	1059026	C	T	0,29	0,33	0,31	0,26	0,34	0,19	3,34	0,17	2,20	0,22	0,23	0,21
NW_008988039.1	1059062	T	C	0,30	0,32	0,33	0,27	0,37	0,22	3,31	0,16	2,20	0,23	0,25	0,22
NW_008988039.1	1059168	C	G	0,21	0,29	0,25	0,16	0,21	0,22	3,23	0,11	2,14	0,18	0,17	0,18
NW_008988039.1	1059186	C	A	0,20	0,26	0,22	0,14	0,17	0,21	3,22	0,9	1,12	0,17	0,16	0,17
NW_008988039.1	1059245	C	T	0,5	0,10	0,2	0,3	0,2	0,5	1,2	0,2	0,3	0,2	0,4	0,5
NW_008988039.1	1059422	T	C	0,32	0,26	0,33	0,12	0,11	0,16	2,19	0,27	0,15	0,20	0,16	0,18
NW_008988039.1	1059620	T	C	0,1	NA	NA	NA	0,2	NA	NA	NA	NA	NA	NA	NA
NW_008988039.1	1060020	C	T	0,3	0,3	0,4	NA	NA	0,1	0,2	0,2	1,2	0,1	0,1	NA
NW_008988039.1	1060223	C	T	NA	NA	0,1	NA	NA	NA	NA	NA	0,2	NA	NA	NA
NW_008988039.1	1060345	A	C	0,8	0,5	0,9	0,4	0,1	0,6	0,5	0,3	0,7	0,5	0,2	0,5
NW_008988039.1	1061439	A	G	0,15	0,15	0,11	0,8	0,9	0,10	0,12	0,8	0,11	0,7	0,9	0,8
NW_008988039.1	1061476	G	T	0,4	0,3	0,3	0,1	0,1	0,3	0,5	NA	NA	0,1	NA	0,3
NW_008988039.1	1061609	G	C	0,2	0,6	0,4	NA	NA	0,3	0,3	0,3	0,4	0,2	0,2	0,2
NW_008988039.1	1062033	T	A	0,9	0,13	0,8	0,5	0,4	0,7	1,9	0,10	1,9	0,6	NA	0,6
NW_008988039.1	1062340	C	T	0,6	0,6	0,6	0,5	0,5	0,4	2,5	0,3	0,5	0,6	0,7	0,9
NW_008988039.1	1062399	A	C	0,2	NA	0,1	0,2	0,3	0,4	1,1	NA	NA	0,5	0,4	0,9
NW_008988039.1	1062494	A	G	0,2	NA	0,1	0,6	0,5	0,2	0,2	NA	NA	0,8	0,3	0,8
NW_008988039.1	1062763	T	A	0,2	0,1	0,1	NA	NA	NA	NA	NA	NA	NA	NA	NA
NW_008988039.1	1063092	A	T	NA	NA	NA	NA	NA	NA	NA	0,2	0,1	NA	NA	NA
NW_008988039.1	1063348	T	A	NA	0,2	NA	NA	NA	NA	NA	NA	NA	NA	NA	NA
NW_008988039.1	1063471	C	A	0,5	0,2	0,5	0,2	0,1	0,1	0,6	0,4	0,4	0,3	0,3	0,1
NW_008988039.1	1063576	G	A	0,26	0,27	0,45	0,20	0,17	0,27	1,33	0,21	2,38	0,23	0,30	0,16
NW_008988039.1	1063600	C	G	0,25	0,32	0,47	0,18	0,17	0,27	3,31	0,24	2,36	0,26	0,34	0,16
NW_008988039.1	1063921	G	A	0,51	0,36	0,45	0,8	0,23	0,31	3,43	0,30	0,35	0,22	0,18	0,27
NW_008988039.1	1063980	G	A	0,29	0,20	0,38	0,7	0,13	0,25	5,24	0,22	0,22	0,16	0,17	0,14
NW_008988039.1	1064066	G	C	0,28	0,24	0,37	0,10	0,23	1,24	6,29	0,27	0,17	0,12	0,20	0,13
NW_008988039.1	1064207	T	C	0,6	0,3	0,1	0,2	0,2	0,4	3,2	0,5	0,4	0,2	0,4	0,2
NW_008988039.1	1079729	A	G	NA	NA	NA	NA	NA	NA	NA	NA	NA	NA	NA	NA
NW_008988039.1	1079902	G	C	NA	NA	NA	NA	NA	NA	NA	NA	NA	NA	NA	NA
NW_008988039.1	1082163	G	T	0,13	0,19	0,20	0,10	NA	0,8	2,47	0,36	1,50	0,12	0,18	0,16
NW_008988039.1	1082414	T	C	0,16	0,11	0,6	0,2	0,1	0,4	3,49	0,28	2,40	0,12	0,9	0,7
NW_008988039.1	1082722	A	G	0,19	0,22	0,17	0,8	0,2	0,3	1,37	0,44	0,45	0,9	0,13	0,10
NW_008988039.1	1082966	G	A	NA	NA	0,1	NA	NA	NA	NA	NA	NA	NA	NA	NA
NW_008988039.1	1083016	A	T	NA	NA	NA	0,1	NA	0,3	NA	0,1	NA	0,1	NA	0,1
NW_008988039.1	1083023	G	T	NA	NA	NA	0,1	NA	0,3	1,0	0,1	NA	0,1	NA	0,1
NW_008988039.1	1083235	T	G	0,11	0,15	0,9	0,8	NA	0,6	1,29	0,34	0,25	0,6	0,8	0,9
NW_008988039.1	1083278	A	C	0,2	0,2	0,4	NA	NA	0,1	0,8	0,4	NA	0,1	NA	NA
NW_008988039.1	1083555	T	C	0,5	NA	0,2	0,1	NA	NA	NA	0,2	0,7	NA	0,1	NA
NW_008988039.1	1083710	C	T	0,9	0,5	0,7	0,3	0,2	0,5	2,28	0,20	0,29	0,10	0,7	0,8
NW_008988039.1	1083820	T	C	NA	0,2	0,1	0,1	0,1	0,2	0,5	0,2	0,3	0,2	0,2	0,2
NW_008988039.1	1083894	T	G	NA	0,1	NA	0,1	NA	NA	NA	NA	NA	0,1	0,2	NA
NW_008988039.1	1083981	G	A	0,1	NA	NA	NA	NA	NA	0,2	0,1	0,3	0,1	0,1	NA
NW_008988039.1	1084054	G	A	0,9	0,12	0,7	0,4	NA	0,6	3,24	0,26	1,17	0,5	0,6	0,6
NW_008988039.1	1084078	A	T	0,11	0,16	0,10	0,5	0,1	0,6	2,33	0,34	1,22	0,7	0,7	0,10
NW_008988039.1	1084192	C	A	0,5	0,5	0,4	0,3	0,2	NA	1,17	0,13	0,11	0,3	0,2	0,6
NW_008988039.1	1084491	C	T	0,1	0,1	NA	NA	NA	NA	0,1	1,0	NA	0,1	0,1	NA
NW_008988039.1	1084493	T	G	0,1	0,1	NA	NA	NA	NA	0,1	NA	NA	0,1	0,1	NA
NW_008988039.1	1088088	A	G	NA	NA	0,1	NA	NA	NA	NA	0,1	0,2	NA	NA	NA
NW_008988039.1	1088120	A	G	NA	NA	0,2	NA	NA	NA	NA	0,1	0,3	NA	NA	NA
NW_008988039.1	1088221	G	A	0,3	NA	0,2	NA	NA	NA	NA	0,1	0,3	NA	NA	NA
NW_008988039.1	1088257	G	A	0,3	NA	0,2	NA	NA	NA	NA	0,1	0,3	NA	NA	NA
NW_008988039.1	1088358	C	A	NA	NA	0,3	NA	NA	NA	0,1	NA	0,3	NA	NA	NA
NW_008988039.1	1088391	T	G	NA	NA	0,3	NA	NA	NA	0,1	NA	0,3	NA	NA	NA
NW_008988039.1	1089523	C	T	NA	NA	0,3	NA	NA	NA	0,3	NA	NA	NA	NA	NA
NW_008988039.1	1091319	C	T	NA	0,2	NA	NA	NA	NA	NA	NA	NA	NA	NA	NA
NW_008988039.1	1091351	T	C	NA	0,2	NA	NA	NA	NA	NA	NA	NA	NA	NA	NA
NW_008988039.1	1095907	G	T	0,1	0,1	NA	NA	NA	NA	0,1	NA	NA	0,3	NA	NA
NW_008988039.1	1100772	G	A	0,4	NA	0,1	NA	NA	NA	0,1	0,1	NA	NA	NA	NA
NW_008988039.1	1102011	A	T	NA	0,1	0,1	NA	NA	NA	0,3	0,3	0,2	NA	NA	NA
NW_008988039.1	1102296	T	A	NA	NA	NA	0,2	NA	NA	NA	0,2	0,1	NA	NA	NA
NW_008988039.1	1105801	T	C	0,1	0,8	0,5	0,12	0,11	0,11	3,10	0,9	0,2	0,12	0,8	0,8
NW_008988039.1	1111453	G	T	NA	0,2	0,3	NA	0,4	0,1	0,1	0,1	0,3	0,5	0,5	0,2
NW_008988039.1	1111622	G	T	0,1	NA	0,1	NA	0,3	NA	NA	0,2	0,2	0,2	NA	NA
NW_008988039.1	1112303	T	C	0,18	0,18	0,22	0,1	0,6	0,3	0,6	0,11	0,7	0,5	0,5	0,5
NW_008988039.1	1114604	T	C	0,2	NA	NA	NA	NA	NA	NA	NA	NA	NA	NA	NA
NW_008988039.1	1115789	C	A	NA	NA	0,2	NA	NA	NA	NA	NA	NA	NA	NA	NA
NW_008988039.1	1116873	T	C	0,8	0,14	0,15	0,15	0,13	0,17	1,12	0,13	0,11	0,27	0,19	0,23
NW_008988039.1	1117423	A	G	0,3	0,1	0,7	0,3	0,7	0,4	1,1	0,2	0,4	0,7	0,5	0,8
NW_008988039.1	1117658	A	G	0,1	NA	0,2	0,1	NA	0,2	0,2	NA	NA	0,2	0,2	NA
NW_008988039.1	1118306	C	A	NA	NA	NA	NA	0,1	NA	NA	0,1	NA	0,2	0,1	0,1
NW_008988039.1	1118317	A	G	NA	0,2	NA	NA	0,2	0,1	0,3	0,2	NA	0,5	0,2	0,1
NW_008988039.1	1119430	T	C	0,9	0,13	0,11	0,8	0,21	0,8	0,14	0,10	0,14	0,19	0,13	0,22
NW_008988039.1	1120410	G	T	0,1	0,3	0,1	0,3	0,2	0,2	0,1	0,1	0,1	0,2	0,2	0,6
NW_008988039.1	1120735	C	T	NA	NA	NA	0,1	NA	NA	NA	NA	NA	0,3	0,2	NA
NW_008988039.1	1121503	G	T	0,1	0,1	NA	0,1	0,1	0,2	1,0	NA	NA	0,1	0,1	0,3
NW_008988039.1	1121789	A	G	0,7	0,11	0,3	0,5	0,3	0,7	0,1	NA	0,1	0,4	0,4	0,3
NW_008988039.1	1121862	C	T	0,5	0,8	0,4	0,5	0,4	0,5	1,1	0,1	0,1	0,5	0,4	0,1
NW_008988039.1	1131286	G	C	0,16	0,20	0,11	0,25	0,42	0,26	1,24	0,19	0,25	0,67	0,64	0,71
NW_008988039.1	1132055	C	A	NA	0,3	0,2	NA	NA	NA	0,2	0,1	1,1	0,4	0,4	0,2
NW_008988039.1	1133163	C	T	0,1	NA	NA	0,11	0,2	0,5	0,2	0,3	0,1	0,14	0,12	0,5
NW_008988039.1	1135858	G	A	0,4	NA	0,2	0,1	NA	0,11	0,3	NA	1,0	0,4	0,2	NA
NW_008988039.1	1136055	T	G	0,1	0,3	NA	0,1	0,1	0,9	2,3	0,1	1,1	0,2	0,2	0,4
NW_008988039.1	1136118	G	T	0,3	0,5	0,1	NA	0,1	0,5	1,1	NA	0,1	NA	0,3	0,3
NW_008988039.1	1136536	T	G	0,2	0,3	0,2	0,3	0,1	1,16	0,3	NA	NA	0,2	0,1	0,4
NW_008988039.1	1136636	A	G	NA	NA	NA	NA	NA	0,1	NA	NA	NA	0,1	0,1	NA
NW_008988039.1	1136813	T	C	NA	NA	NA	NA	NA	NA	NA	NA	NA	NA	0,1	NA
NW_008988039.1	1137196	T	G	0,3	0,3	0,1	0,2	NA	0,9	NA	NA	0,1	0,1	NA	0,1
NW_008988039.1	1137305	A	T	0,1	0,3	0,1	0,4	NA	0,11	0,1	NA	NA	NA	0,2	0,1
NW_008988039.1	1137473	C	T	NA	0,1	0,1	0,1	NA	0,14	0,1	0,1	NA	0,2	0,2	0,1
NW_008988039.1	1137693	A	G	0,3	0,2	0,3	0,1	0,3	0,14	NA	0,2	0,2	NA	0,3	NA
NW_008988039.1	1137752	T	A	0,2	0,3	0,3	0,1	0,5	0,14	NA	0,2	0,4	NA	0,3	0,1
NW_008988039.1	1137794	A	T	0,2	0,2	0,1	NA	0,4	0,9	NA	0,1	0,3	NA	0,2	0,1
NW_008988039.1	1137795	A	G	0,2	0,2	0,1	NA	0,4	0,9	NA	0,1	0,3	NA	0,2	0,1
NW_008988039.1	1143173	G	A	NA	NA	NA	NA	NA	NA	NA	0,1	NA	NA	NA	NA
NW_008988039.1	1143193	A	G	NA	NA	NA	NA	NA	NA	NA	0,1	NA	NA	NA	NA
NW_008988039.1	1143248	C	T	NA	NA	NA	NA	NA	NA	NA	0,1	NA	NA	NA	NA
NW_008988039.1	1143254	A	T	NA	NA	NA	NA	NA	NA	NA	0,1	NA	NA	NA	NA
NW_008988039.1	1143425	T	C	0,1	NA	NA	NA	NA	NA	NA	0,1	NA	NA	NA	NA
NW_008988039.1	1143470	T	C	0,1	NA	NA	NA	NA	NA	NA	0,1	NA	NA	NA	NA
NW_008988039.1	1144216	G	T	0,4	0,1	0,3	NA	NA	NA	0,2	0,1	0,1	NA	NA	NA
NW_008988039.1	1144257	T	C	0,4	0,4	0,4	NA	NA	NA	0,2	0,1	0,1	NA	NA	NA
NW_008988039.1	1144502	C	T	NA	NA	0,1	NA	NA	NA	0,2	NA	0,1	NA	NA	NA
NW_008988039.1	1144529	C	A	NA	NA	NA	NA	NA	NA	0,2	NA	NA	NA	NA	NA
NW_008988039.1	1144993	A	G	0,7	0,1	0,5	NA	NA	NA	0,2	0,1	0,1	NA	NA	NA
NW_008988039.1	1145040	G	T	0,5	0,1	0,3	NA	NA	NA	0,3	0,1	0,2	NA	NA	NA
NW_008988039.1	1145151	A	G	0,2	NA	0,1	NA	NA	NA	0,1	0,1	0,1	NA	NA	NA
NW_008988039.1	1145343	C	T	0,2	0,1	0,2	NA	NA	NA	0,1	NA	0,1	0,1	0,1	NA
NW_008988039.1	1145344	G	A	0,2	0,1	0,2	NA	NA	NA	0,1	NA	0,1	0,1	0,1	NA
NW_008988039.1	1145415	G	A	0,3	0,2	0,1	NA	NA	NA	0,2	0,1	0,4	0,2	0,2	NA
NW_008988039.1	1145424	T	C	0,3	0,2	0,1	NA	NA	NA	0,2	0,1	0,4	0,1	0,2	NA
NW_008988039.1	1145485	T	C	0,2	0,4	0,2	NA	NA	NA	0,1	0,1	0,3	0,2	0,1	NA
NW_008988039.1	1145572	G	A	NA	0,6	0,3	NA	NA	NA	0,2	NA	0,3	0,3	0,1	0,1
NW_008988039.1	1145573	A	G	NA	0,6	0,3	NA	NA	NA	0,2	NA	0,3	0,3	0,1	0,1
NW_008988039.1	1145969	A	C	0,102	0,96	0,118	0,39	0,57	0,87	15,97	1,83	4104	0,96	1,91	0,90
NW_008988039.1	1146104	T	C	0,150	0,149	1162	0,71	0,88	0,117	13134	0,146	2139	0,124	0,106	1110
NW_008988039.1	1146592	A	G	0,95	1100	0,107	0,45	0,60	0,73	1106	2101	4,99	0,85	0,93	1,67
NW_008988039.1	1146842	A	G	0,127	0,139	0,117	0,50	0,61	0,89	17111	0,112	5112	0,89	0,102	0,79
NW_008988039.1	1146887	T	C	0,137	0,142	0,133	0,57	0,80	0,84	21113	1109	6120	0,101	0,102	0,98
NW_008988039.1	1146916	G	A	0,112	1127	0,123	2,47	0,74	0,80	18,96	0,96	7108	0,87	1,93	2,85
NW_008988039.1	1146944	T	C	0,105	0,120	0,107	0,50	1,77	0,77	19,89	0,91	4114	0,91	0,82	0,85
NW_008988039.1	1147007	T	C	0,103	0,110	0,117	0,54	0,72	0,94	17,92	0,95	1116	0,90	0,72	0,81
NW_008988039.1	1147073	G	T	0,72	0,79	0,73	0,35	0,39	0,59	13,72	0,62	1,71	0,55	0,43	0,42
NW_008988039.1	1147162	T	G	NA	0,3	0,1	NA	NA	NA	NA	0,1	NA	NA	NA	NA
NW_008988039.1	1147174	T	C	NA	0,3	0,1	NA	NA	NA	NA	NA	NA	NA	NA	NA
NW_008988039.1	1147481	T	C	NA	0,2	0,2	NA	NA	0,1	NA	NA	NA	0,1	NA	NA
NW_008988039.1	1147551	C	A	0,1	0,2	0,2	NA	NA	0,2	0,2	0,1	NA	0,2	NA	NA
NW_008988039.1	1147580	T	C	0,1	0,2	0,1	NA	NA	0,2	0,2	0,1	0,2	0,2	NA	NA
NW_008988039.1	1147605	A	C	0,4	0,2	0,1	0,1	NA	0,3	0,4	0,3	0,3	0,2	NA	0,2
NW_008988039.1	1147937	C	T	0,10	0,12	0,22	0,4	0,15	0,11	1,12	0,22	1,12	0,7	0,6	0,6
NW_008988039.1	1148021	G	A	0,8	0,15	0,22	0,10	0,20	0,13	0,12	0,19	2,16	0,13	0,7	0,14
NW_008988039.1	1148064	C	T	0,6	0,17	0,14	0,12	0,16	0,12	0,10	0,11	1,15	0,18	0,8	0,12
NW_008988039.1	1148093	C	T	0,3	0,13	0,10	0,9	0,13	0,9	0,11	0,11	1,11	0,17	0,6	0,8
NW_008988039.1	1148289	T	G	0,6	0,11	0,12	0,8	0,15	0,9	0,11	0,13	0,14	0,9	0,5	0,8
NW_008988039.1	1148333	C	T	0,5	0,13	0,10	0,6	0,15	0,14	0,12	0,17	0,15	0,15	0,4	0,6
NW_008988039.1	1148334	A	G	0,5	0,13	0,10	0,6	0,15	0,14	0,12	0,17	0,15	0,15	0,4	0,6
NW_008988039.1	1148393	T	C	0,8	0,10	0,13	0,5	0,12	0,17	1,15	0,17	0,15	0,12	0,9	0,11
NW_008988039.1	1148424	C	T	0,9	0,13	0,13	0,5	0,14	0,19	2,21	0,15	0,17	0,12	0,11	0,13
NW_008988039.1	1148455	T	C	0,13	0,14	0,17	0,7	0,14	0,19	2,23	0,11	0,19	0,12	0,15	0,18
NW_008988039.1	1148626	T	C	0,12	0,5	0,3	0,6	0,8	0,12	1,8	0,8	0,6	0,7	0,12	0,7
NW_008988039.1	1148704	T	C	0,12	0,4	0,8	0,12	0,5	0,15	1,6	0,18	0,7	0,6	0,11	0,5
NW_008988039.1	1148746	T	G	0,10	0,7	0,12	0,7	0,6	0,10	1,4	0,15	0,9	0,6	0,8	0,4
NW_008988039.1	1148833	T	G	0,4	0,7	0,12	0,4	0,8	0,8	0,7	0,6	0,6	0,7	0,4	0,6
NW_008988039.1	1148892	T	C	0,7	0,4	0,8	0,4	0,2	0,5	0,7	0,5	0,5	0,7	0,1	0,4
NW_008988039.1	1148992	C	A	0,4	0,3	NA	0,2	NA	NA	0,1	0,2	0,3	0,3	0,2	0,2
NW_008988039.1	1149020	G	A	0,2	0,2	NA	0,2	NA	NA	0,1	0,2	0,3	0,3	0,1	0,2
NW_008988039.1	1149142	A	G	NA	0,2	NA	NA	0,2	0,2	NA	NA	0,1	0,1	NA	NA
NW_008988039.1	1149166	T	G	NA	0,2	NA	NA	0,2	0,2	NA	NA	0,1	0,1	NA	NA
NW_008988039.1	1149312	T	G	0,2	0,1	NA	0,1	NA	NA	0,2	0,1	NA	NA	0,1	NA
NW_008988039.1	1149341	G	T	0,3	0,7	1,3	0,8	0,5	0,1	0,3	0,6	0,7	0,3	0,6	0,2
NW_008988039.1	1149451	C	T	0,14	0,15	0,10	0,12	0,18	0,9	0,6	0,13	0,28	0,8	0,6	0,4
NW_008988039.1	1150160	A	G	0,2	0,1	0,3	NA	NA	NA	NA	0,4	0,1	0,1	NA	0,3
NW_008988039.1	1150664	C	G	NA	NA	NA	NA	NA	NA	NA	0,2	NA	0,1	NA	0,2
NW_008988039.1	1150899	T	A	NA	NA	NA	0,1	NA	NA	0,1	NA	0,1	NA	0,1	NA
NW_008988039.1	1150987	C	A	NA	0,2	NA	NA	NA	NA	0,2	NA	NA	NA	0,1	NA
NW_008988039.1	1150988	A	T	NA	0,2	NA	NA	NA	NA	0,2	NA	NA	NA	0,1	NA
NW_008988039.1	1151459	C	G	NA	0,1	NA	NA	NA	NA	NA	0,1	NA	NA	NA	NA
NW_008988039.1	1151462	C	A	NA	0,1	NA	NA	NA	NA	NA	0,1	NA	NA	NA	NA
NW_008988039.1	1151535	T	C	NA	NA	NA	NA	NA	NA	NA	NA	NA	NA	NA	NA
NW_008988039.1	1151682	A	G	NA	NA	NA	NA	NA	NA	NA	NA	NA	NA	NA	NA
NW_008988039.1	1156622	T	C	0,6	0,6	0,7	0,2	0,1	0,2	0,4	0,2	0,3	0,3	0,5	0,7
NW_008988039.1	1157392	G	A	0,29	0,28	0,39	0,29	0,22	0,23	4,29	0,33	2,31	0,29	0,31	0,19
NW_008988039.1	1157740	T	A	0,23	0,21	0,28	0,5	0,14	0,10	3,27	0,22	0,16	0,6	0,6	0,1
NW_008988039.1	1158734	T	C	NA	NA	NA	NA	0,1	NA	NA	NA	NA	0,9	0,4	0,8
NW_008988039.1	1159275	A	T	NA	NA	NA	0,1	NA	NA	NA	NA	NA	NA	NA	NA
NW_008988039.1	1163606	A	C	0,68	0,61	0,76	0,20	0,43	0,39	2,60	0,38	0,51	0,47	0,82	0,74
NW_008988039.1	1166839	C	T	NA	0,1	0,2	NA	NA	NA	NA	NA	NA	NA	NA	NA
NW_008988039.1	1166849	A	G	NA	0,1	0,2	NA	NA	NA	NA	NA	NA	NA	NA	NA
NW_008988039.1	1166970	T	C	NA	0,2	0,3	NA	NA	NA	NA	NA	0,2	NA	NA	NA
NW_008988039.1	1167003	G	A	NA	0,1	0,1	NA	NA	NA	NA	NA	NA	NA	NA	NA
NW_008988039.1	1167007	C	T	NA	0,1	0,1	NA	NA	NA	NA	NA	NA	NA	NA	NA
NW_008988039.1	1167046	A	C	NA	0,1	0,2	NA	NA	NA	NA	NA	NA	NA	NA	NA
NW_008988039.1	1167189	T	C	0,1	0,2	NA	NA	NA	NA	NA	NA	NA	NA	NA	NA
NW_008988039.1	1167801	A	T	0,95	0,86	0,96	0,75	1,59	0,71	6,72	0,87	4,82	0,76	0,61	0,66
NW_008988039.1	1167846	G	T	1141	0,104	0,129	0,103	0,80	0,97	16,97	0,125	6111	0,94	0,83	0,78
NW_008988039.1	1167945	A	G	0,136	0,134	0,144	0,109	0,85	0,105	17123	0,133	5115	0,109	0,94	0,81
NW_008988039.1	1168229	G	T	0,5	0,10	0,3	0,10	0,12	0,7	1,1	0,2	1,2	0,9	0,13	0,8
NW_008988039.1	1168230	T	G	0,5	0,10	0,3	0,10	0,12	0,7	1,1	0,2	1,2	0,9	0,13	0,8
NW_008988039.1	1168315	C	T	0,2	0,2	NA	0,2	0,3	0,1	1,0	NA	1,1	0,3	0,5	0,2
NW_008988039.1	1168457	G	A	0,2	NA	0,1	NA	NA	0,1	1,0	NA	0,2	NA	0,1	0,3
NW_008988039.1	1168764	G	T	NA	NA	NA	0,1	NA	0,1	0,1	0,1	NA	0,2	NA	NA
NW_008988039.1	1168873	G	T	NA	0,1	NA	NA	NA	0,1	0,1	0,2	NA	0,1	NA	NA
NW_008988039.1	1169046	A	G	0,1	0,6	0,4	0,1	0,4	NA	NA	0,4	0,4	0,1	0,3	0,3
NW_008988039.1	1169048	A	G	0,1	0,6	0,4	0,1	0,4	NA	NA	0,4	0,4	0,1	0,3	0,3
NW_008988039.1	1169173	A	G	NA	0,3	0,1	NA	0,1	NA	NA	0,1	0,3	NA	NA	0,2
NW_008988039.1	1169820	G	C	0,3	0,3	0,2	NA	NA	NA	0,3	NA	0,1	NA	0,3	NA
NW_008988039.1	1169856	A	G	0,6	0,6	0,6	NA	0,1	NA	0,5	0,1	0,4	0,1	0,2	NA
NW_008988039.1	1169880	C	A	0,7	0,8	0,6	NA	0,1	NA	0,6	0,2	0,5	0,1	0,2	NA
NW_008988039.1	1169954	G	A	0,6	0,5	0,5	NA	0,2	NA	0,3	0,2	0,5	0,1	0,1	NA
NW_008988039.1	1169995	G	A	0,2	0,2	0,1	NA	0,1	NA	0,1	0,1	0,2	NA	NA	NA
NW_008988039.1	1170205	T	C	0,1	0,1	0,2	NA	NA	NA	0,2	NA	NA	NA	NA	NA
NW_008988039.1	1170269	A	G	0,1	0,1	0,3	NA	NA	NA	1,5	NA	NA	NA	NA	NA
NW_008988039.1	1170437	C	G	0,1	0,4	0,1	NA	1,0	NA	NA	0,1	0,2	NA	NA	NA
NW_008988039.1	1170455	A	T	0,1	0,4	0,2	NA	NA	NA	NA	0,1	0,2	NA	NA	NA
NW_008988039.1	1170516	A	G	0,1	0,3	0,1	NA	NA	NA	NA	NA	0,1	NA	NA	NA
NW_008988039.1	1170524	A	G	0,1	0,3	0,1	NA	NA	NA	NA	NA	0,1	NA	NA	NA
NW_008988039.1	1170912	C	T	0,1	NA	0,2	NA	NA	NA	NA	NA	0,2	NA	NA	NA
NW_008988039.1	1170925	C	T	0,1	0,1	0,2	NA	NA	NA	NA	NA	0,2	NA	NA	NA
NW_008988039.1	1171102	A	C	0,1	0,3	0,3	NA	NA	NA	NA	0,3	0,3	NA	NA	NA
NW_008988039.1	1171112	A	G	0,1	0,3	0,2	NA	NA	NA	NA	0,4	0,3	NA	NA	NA
NW_008988039.1	1171144	C	T	0,1	0,7	0,2	NA	NA	NA	0,1	0,3	0,1	NA	NA	NA
NW_008988039.1	1171915	A	T	0,7	0,8	0,9	0,14	0,13	0,5	0,1	0,3	2,0	0,3	0,2	0,1
NW_008988039.1	1172059	A	T	0,5	0,11	0,14	0,21	0,29	0,16	0,1	0,3	0,3	0,6	0,4	0,3
NW_008988039.1	1172514	G	A	NA	0,1	NA	NA	0,2	NA	NA	NA	NA	0,2	0,2	NA
NW_008988039.1	1172598	C	T	NA	0,1	NA	0,1	0,1	NA	NA	NA	NA	0,2	0,3	NA
NW_008988039.1	1172601	T	G	NA	0,1	NA	0,1	0,1	NA	NA	NA	NA	0,2	0,3	NA
NW_008988039.1	1172681	A	G	NA	NA	NA	0,1	NA	NA	NA	NA	NA	0,1	0,1	NA
NW_008988039.1	1173172	C	T	0,1	NA	NA	0,5	0,3	0,1	NA	NA	NA	0,3	0,5	0,2
NW_008988039.1	1174508	T	C	0,13	0,20	0,20	0,17	0,30	0,7	0,8	0,1	0,5	0,2	0,4	0,3
NW_008988039.1	1175202	C	A	0,2	0,1	NA	NA	0,2	NA	NA	NA	NA	NA	NA	NA
NW_008988039.1	1175568	T	C	0,1	0,2	0,5	0,7	NA	0,1	NA	0,1	0,1	NA	0,2	NA
NW_008988039.1	1176145	C	T	NA	0,2	0,1	0,5	0,2	0,2	1,0	NA	NA	NA	NA	NA
NW_008988039.1	1176640	C	T	NA	0,5	0,1	0,2	0,9	0,1	NA	NA	0,1	NA	NA	NA
NW_008988039.1	1176811	C	G	0,3	0,2	0,3	0,2	0,3	NA	0,1	NA	0,1	NA	NA	NA
NW_008988039.1	1177210	C	T	0,1	NA	2,0	1,2	4,0	NA	NA	NA	NA	NA	NA	NA
NW_008988039.1	1177263	C	A	0,1	NA	0,1	0,3	0,3	NA	NA	NA	NA	NA	NA	NA
NW_008988039.1	1177356	C	G	NA	0,3	0,1	NA	NA	NA	NA	NA	NA	NA	NA	NA
NW_008988039.1	1177394	A	G	NA	0,4	0,1	NA	NA	NA	NA	NA	NA	NA	NA	NA
NW_008988039.1	1177542	T	C	NA	0,2	0,2	NA	0,1	NA	NA	NA	NA	NA	NA	NA
NW_008988039.1	1178053	G	A	0,2	NA	0,1	NA	0,1	0,1	NA	NA	NA	NA	NA	NA
NW_008988039.1	1178112	A	C	0,1	NA	0,1	NA	NA	0,1	NA	NA	NA	NA	NA	NA
NW_008988039.1	1178304	C	T	0,1	0,1	NA	NA	0,2	NA	0,2	NA	NA	NA	NA	NA
NW_008988039.1	1178394	G	A	0,1	0,2	NA	NA	0,1	NA	0,2	NA	NA	NA	NA	NA
NW_008988039.1	1178533	T	C	0,4	0,2	0,3	NA	NA	NA	NA	NA	NA	NA	0,1	NA
NW_008988039.1	1178538	A	G	0,5	0,2	0,3	NA	NA	NA	NA	NA	NA	NA	0,1	NA
NW_008988039.1	1179101	A	T	NA	0,2	0,1	NA	NA	NA	0,1	NA	NA	NA	NA	NA
NW_008988039.1	1179360	A	G	0,1	0,2	0,3	0,14	0,21	0,8	NA	NA	0,2	0,1	NA	NA
NW_008988039.1	1179479	G	A	0,2	NA	0,2	NA	NA	0,1	NA	NA	0,1	NA	NA	NA
NW_008988039.1	1180062	G	T	0,1	NA	NA	NA	NA	NA	NA	NA	NA	NA	NA	NA
NW_008988039.1	1180087	C	T	0,2	NA	NA	NA	NA	NA	NA	NA	NA	NA	NA	NA
NW_008988039.1	1181479	T	C	NA	0,2	NA	NA	NA	NA	NA	NA	NA	NA	NA	NA
NW_008988039.1	1181762	A	C	NA	0,2	NA	NA	NA	NA	NA	NA	NA	NA	NA	NA
NW_008988039.1	1182301	G	A	0,3	0,6	NA	0,1	NA	0,2	0,11	0,9	0,5	NA	NA	NA
NW_008988039.1	1182435	T	G	NA	0,1	NA	NA	NA	NA	0,2	0,2	NA	NA	NA	NA
NW_008988039.1	1182586	A	G	0,1	0,1	0,2	NA	NA	NA	0,2	NA	0,1	NA	NA	NA
NW_008988039.1	1182607	G	A	0,1	0,1	0,2	NA	NA	NA	0,3	NA	0,1	NA	NA	NA
NW_008988039.1	1183694	G	A	NA	NA	0,2	NA	NA	NA	0,2	0,2	NA	NA	NA	NA
NW_008988039.1	1198950	C	A	0,1	NA	NA	0,2	NA	NA	4,2	0,1	NA	0,1	0,1	NA
NW_008988039.1	1223593	A	T	NA	0,2	0,1	NA	NA	NA	NA	NA	NA	NA	0,1	0,1
NW_008988039.1	1223806	G	A	NA	NA	0,1	0,1	NA	0,2	NA	0,1	0,1	NA	0,3	0,2
NW_008988039.1	1223836	A	T	NA	NA	0,1	0,2	NA	0,1	NA	NA	0,2	NA	0,3	0,2
NW_008988039.1	1223854	G	C	NA	NA	0,1	0,2	NA	0,1	NA	NA	0,2	NA	0,4	0,4
NW_008988039.1	1224770	A	G	0,5	0,2	0,4	0,3	0,5	NA	2,4	0,1	NA	0,3	0,4	0,1
NW_008988039.1	1224806	C	T	0,7	0,2	0,5	0,3	0,8	NA	2,5	0,3	NA	0,5	0,5	0,1
NW_008988039.1	1224901	A	G	0,4	0,1	0,3	0,2	0,4	NA	1,6	0,2	NA	0,6	0,1	NA
NW_008988039.1	1227781	G	T	NA	NA	NA	NA	NA	NA	0,1	NA	NA	NA	0,1	NA
NW_008988039.1	1227878	A	C	NA	0,1	NA	NA	NA	0,1	NA	NA	NA	0,3	0,2	NA
NW_008988039.1	1227952	A	G	NA	0,1	NA	NA	NA	0,2	NA	NA	NA	0,2	0,2	NA
NW_008988039.1	1228012	G	A	NA	0,1	NA	NA	NA	0,1	NA	NA	NA	0,2	0,2	NA
NW_008988039.1	1240695	G	A	NA	NA	NA	NA	NA	NA	NA	NA	NA	0,3	NA	0,1
NW_008988039.1	1278501	T	C	0,5	0,4	0,1	NA	NA	0,1	0,4	0,3	0,3	NA	0,1	NA
NW_008988039.1	1278578	A	G	0,5	0,3	0,2	NA	NA	0,1	0,3	0,3	0,3	NA	0,1	NA
NW_008988039.1	1278588	A	G	0,5	0,1	0,2	NA	NA	0,1	0,1	0,2	0,2	NA	0,1	NA
NW_008988039.1	1286247	C	A	NA	0,5	0,2	0,1	0,1	0,1	3,3	0,2	1,1	0,1	0,3	0,2
NW_008988039.1	1288241	C	T	0,6	0,2	0,10	0,5	NA	NA	1,2	0,2	1,1	0,4	0,7	NA
NW_008988039.1	1295653	G	A	NA	NA	NA	NA	NA	NA	NA	NA	NA	NA	0,3	NA
NW_008988039.1	1295686	C	T	NA	NA	0,1	NA	NA	NA	NA	NA	NA	NA	0,3	NA
NW_008988039.1	1295690	A	G	NA	NA	0,1	NA	NA	NA	NA	NA	NA	NA	0,3	NA
NW_008988039.1	1295730	A	G	NA	NA	0,1	NA	NA	NA	NA	NA	NA	0,2	0,5	NA
NW_008988039.1	1295743	C	T	NA	NA	0,1	NA	NA	NA	NA	NA	NA	0,2	0,5	NA
NW_008988039.1	1295793	C	T	NA	NA	0,2	NA	NA	0,2	NA	NA	NA	0,4	0,7	0,6
NW_008988039.1	1295816	A	C	NA	NA	0,1	NA	NA	0,2	NA	NA	NA	0,7	0,10	0,8
NW_008988039.1	1295863	T	G	NA	NA	0,1	NA	NA	0,2	NA	NA	NA	0,7	0,9	0,8
NW_008988039.1	1296093	A	T	NA	NA	NA	NA	NA	NA	NA	NA	0,2	NA	NA	NA
NW_008988039.1	1307508	C	G	NA	0,1	0,1	0,1	0,2	0,8	1,5	0,3	0,5	0,1	NA	NA
NW_008988039.1	1307522	T	C	NA	0,1	0,3	0,1	0,2	0,8	2,5	0,3	0,5	0,1	NA	NA
NW_008988039.1	1307602	G	A	NA	0,2	1,2	0,1	0,2	0,6	2,5	0,3	0,1	0,2	NA	NA
NW_008988039.1	1307631	T	A	0,1	0,3	0,4	0,1	0,1	0,6	2,4	0,4	0,5	0,3	NA	NA
NW_008988039.1	1308038	C	A	0,1	NA	0,1	NA	NA	NA	0,1	0,1	NA	0,1	0,2	NA
NW_008988039.1	1308174	T	C	0,5	0,5	0,6	0,4	0,1	0,5	0,4	0,7	1,2	0,8	0,8	0,8
NW_008988039.1	1308192	C	A	0,7	0,6	0,6	0,5	0,1	0,5	0,5	0,7	1,2	0,11	0,8	0,10
NW_008988039.1	1308263	A	G	0,5	0,5	0,2	0,3	0,1	0,4	0,7	0,7	2,5	0,8	0,4	0,4
NW_008988039.1	1308356	C	G	0,2	0,5	0,3	0,1	NA	0,3	0,5	0,2	1,5	0,2	0,2	0,1
NW_008988039.1	1308805	T	G	NA	NA	NA	NA	NA	NA	0,2	NA	NA	NA	NA	NA
NW_008988039.1	1308919	G	C	0,1	NA	NA	NA	NA	NA	NA	0,1	NA	NA	0,1	NA
NW_008988039.1	1308934	A	T	1,0	NA	NA	NA	NA	0,1	NA	0,1	NA	NA	0,2	NA
NW_008988039.1	1308960	A	T	NA	NA	NA	NA	NA	0,2	NA	0,2	NA	NA	0,2	NA
NW_008988039.1	1308986	A	C	NA	NA	NA	NA	NA	0,2	0,1	0,2	NA	NA	0,2	NA
NW_008988039.1	1309058	A	C	NA	0,2	NA	NA	NA	1,1	0,1	0,1	0,1	NA	1,0	0,1
NW_008988039.1	1309122	G	T	NA	0,2	0,1	NA	NA	NA	NA	NA	0,1	NA	NA	0,1
NW_008988039.1	1309661	A	G	NA	NA	NA	NA	NA	NA	0,1	NA	NA	NA	NA	NA
NW_008988039.1	1310159	T	G	NA	NA	NA	NA	NA	NA	NA	NA	NA	NA	NA	0,2
NW_008988039.1	1310210	A	G	NA	NA	NA	NA	NA	NA	NA	NA	NA	NA	NA	0,2
NW_008988039.1	1310226	T	C	NA	NA	NA	NA	NA	NA	NA	NA	NA	NA	NA	0,2
NW_008988039.1	1310287	A	G	NA	NA	NA	NA	NA	NA	NA	NA	NA	NA	NA	0,2
NW_008988039.1	1310528	C	T	NA	1,0	NA	NA	0,1	1,0	NA	0,1	1,1	1,0	3,0	0,2
NW_008988039.1	1310540	C	T	0,1	2,0	NA	NA	0,1	1,0	NA	0,2	1,1	0,2	2,2	0,2
NW_008988039.1	1310574	T	A	1,0	0,2	NA	NA	1,0	0,1	NA	2,0	1,1	2,0	4,1	2,0
NW_008988039.1	1310600	A	G	0,1	2,0	NA	NA	0,1	1,0	NA	0,2	1,1	1,1	3,2	0,2
NW_008988039.1	1310613	T	C	0,1	2,0	NA	NA	0,1	1,0	NA	0,2	1,1	0,2	1,4	0,2
NW_008988039.1	1310637	G	A	0,1	2,0	NA	NA	0,1	NA	NA	0,2	1,1	1,1	3,2	0,2
NW_008988039.1	1311041	T	G	NA	NA	NA	NA	NA	0,1	NA	NA	0,2	NA	NA	NA
NW_008988039.1	1311101	T	A	NA	NA	NA	NA	NA	0,2	NA	NA	0,1	NA	NA	NA
NW_008988039.1	1311624	A	G	0,2	0,2	0,2	NA	NA	0,3	1,1	0,1	0,1	0,2	0,5	0,2
NW_008988039.1	1317686	C	G	NA	NA	0,1	0,1	NA	NA	4,0	0,2	1,0	NA	NA	NA
NW_008988039.1	1317812	A	T	NA	NA	NA	0,1	NA	NA	6,0	0,2	4,0	NA	0,2	NA
NW_008988039.1	1318215	T	A	0,1	NA	NA	NA	0,1	NA	0,1	NA	NA	0,1	NA	0,2
NW_008988039.1	1318237	T	A	0,1	NA	NA	0,1	0,1	NA	0,1	NA	NA	0,1	0,1	0,2
NW_008988039.1	1318413	A	G	NA	NA	NA	NA	NA	0,1	0,1	NA	0,1	0,3	0,2	0,1
NW_008988039.1	1318427	T	G	NA	NA	NA	NA	NA	0,1	0,1	NA	0,1	0,3	0,2	0,1
NW_008988039.1	1318487	T	A	NA	NA	NA	NA	0,1	0,1	0,2	NA	0,1	0,4	0,2	0,2
NW_008988039.1	1318505	A	G	NA	NA	NA	NA	0,1	0,1	0,2	NA	NA	0,3	0,2	0,2
NW_008988039.1	1318544	C	T	NA	NA	0,1	NA	0,2	NA	0,2	NA	0,2	0,1	NA	0,1
NW_008988039.1	1318912	G	C	0,1	NA	NA	NA	NA	NA	0,2	NA	0,1	NA	0,1	NA
NW_008988039.1	1318945	G	A	0,1	NA	NA	NA	NA	NA	0,1	NA	0,1	NA	0,1	NA
NW_008988039.1	1318974	C	T	NA	NA	NA	NA	NA	NA	0,1	NA	0,1	NA	0,1	NA
NW_008988039.1	1319316	A	T	0,1	NA	NA	NA	NA	NA	0,1	NA	0,1	0,2	NA	0,1
NW_008988039.1	1319411	C	T	0,1	NA	NA	0,1	NA	0,1	0,1	0,2	0,1	0,3	NA	NA
NW_008988039.1	1319616	T	C	NA	NA	NA	0,1	NA	NA	NA	NA	NA	0,2	NA	NA
NW_008988039.1	1319701	G	A	NA	NA	0,1	0,1	0,1	NA	NA	NA	NA	0,1	NA	NA
NW_008988039.1	1320627	C	T	0,1	0,1	NA	0,3	0,1	0,2	NA	0,1	0,2	0,5	0,2	NA
NW_008988039.1	1320682	T	G	0,1	0,1	NA	0,3	0,1	0,2	NA	0,1	0,2	0,5	0,2	NA
NW_008988039.1	1320785	T	C	NA	NA	NA	NA	NA	0,1	NA	NA	NA	NA	NA	0,2
NW_008988039.1	1320808	G	A	NA	NA	NA	0,1	0,2	0,1	1,1	0,1	1,0	0,1	NA	0,5
NW_008988039.1	1320844	G	C	NA	NA	0,3	0,6	0,8	0,2	2,2	0,1	1,2	0,8	0,7	0,13
NW_008988039.1	1321482	C	T	0,4	0,3	0,1	0,16	0,8	0,9	2,1	0,2	1,1	0,30	0,16	0,16
NW_008988039.1	1321664	A	G	0,1	0,2	0,1	0,10	0,12	0,9	0,2	0,1	0,2	0,22	0,22	0,9
NW_008988039.1	1321918	T	G	NA	NA	0,1	0,9	0,7	0,9	2,0	0,2	1,0	0,14	0,12	0,5
NW_008988039.1	1321973	C	G	0,1	NA	0,5	0,22	0,18	0,16	1,1	0,4	1,0	0,31	0,19	0,11
NW_008988039.1	1322045	A	G	0,3	NA	0,4	0,13	0,11	0,7	1,2	0,3	1,0	0,19	0,7	0,6
NW_008988039.1	1322063	G	T	0,3	NA	0,4	0,13	0,9	0,6	0,2	0,3	1,0	0,18	0,7	0,6
NW_008988039.1	1322116	T	A	0,2	NA	NA	NA	NA	NA	1,1	0,1	1,0	0,1	NA	NA
NW_008988039.1	1322674	T	C	0,1	0,1	NA	NA	NA	NA	NA	NA	NA	NA	NA	NA
NW_008988039.1	1322976	G	A	NA	NA	NA	NA	NA	NA	0,2	NA	NA	0,1	NA	0,3
NW_008988039.1	1323017	G	T	NA	NA	NA	NA	NA	0,1	0,2	NA	NA	0,1	0,1	0,3
NW_008988039.1	1323041	G	A	NA	0,1	NA	NA	NA	0,1	0,2	NA	0,1	0,2	0,3	0,3
NW_008988039.1	1323125	A	T	NA	0,3	3,0	NA	NA	0,5	1,2	1,0	1,2	0,5	0,6	0,7
NW_008988039.1	1323198	T	C	NA	0,2	3,0	NA	NA	0,11	1,2	NA	1,1	0,7	0,9	0,13
NW_008988039.1	1324046	A	G	0,1	NA	NA	NA	NA	NA	NA	NA	NA	NA	NA	0,2
NW_008988039.1	1324108	A	G	0,1	NA	NA	NA	NA	NA	NA	NA	NA	NA	0,1	0,5
NW_008988039.1	1324219	C	T	NA	NA	NA	NA	NA	NA	NA	NA	NA	0,1	0,2	0,6
NW_008988039.1	1324347	T	C	NA	NA	NA	NA	NA	NA	NA	NA	NA	NA	0,7	0,5
NW_008988039.1	1324483	C	T	0,1	NA	4,2	NA	NA	5,0	NA	1,1	NA	0,4	7,3	2,4
NW_008988039.1	1324555	A	G	0,2	0,1	5,3	1,1	0,1	9,0	NA	1,1	NA	2,6	7,4	3,5
NW_008988039.1	1324592	G	A	0,2	0,1	5,2	1,1	0,1	8,0	NA	1,1	NA	2,6	6,4	4,5
NW_008988039.1	1324620	C	T	0,1	0,1	0,4	0,2	0,1	0,5	NA	1,0	NA	0,4	0,4	1,5
NW_008988039.1	1324771	T	C	NA	NA	NA	NA	NA	NA	NA	NA	NA	NA	0,3	0,4
NW_008988039.1	1324803	T	G	NA	NA	0,1	NA	NA	0,5	0,1	0,1	NA	0,2	0,6	0,2
NW_008988039.1	1324988	A	C	0,3	NA	0,2	NA	NA	NA	0,3	NA	NA	0,1	0,7	0,1
NW_008988039.1	1325078	T	C	0,4	NA	0,1	NA	NA	NA	0,3	0,1	0,1	0,1	0,8	0,5
NW_008988039.1	1325643	G	A	NA	0,3	0,1	0,1	0,1	0,6	0,2	0,1	0,1	0,9	0,24	0,13
NW_008988039.1	1325683	T	C	NA	0,1	0,2	0,1	0,1	0,10	0,1	0,1	0,1	0,10	0,20	0,11
NW_008988039.1	1325764	A	G	NA	0,1	0,2	NA	0,2	0,12	0,1	0,3	0,1	0,11	0,20	0,12
NW_008988039.1	1325848	G	A	NA	0,1	0,1	NA	0,3	0,9	0,1	0,2	NA	0,7	0,12	0,8
NW_008988039.1	1325931	C	G	NA	NA	NA	NA	0,1	0,1	0,1	0,1	0,1	0,2	0,6	0,3
NW_008988039.1	1325957	C	T	NA	NA	NA	NA	0,1	0,1	0,1	0,1	0,1	NA	0,1	0,1
NW_008988039.1	1336937	A	G	NA	0,1	NA	NA	NA	0,3	0,1	0,2	0,1	0,1	0,2	0,3
NW_008988039.1	1337299	C	T	0,6	0,5	0,5	0,2	0,3	NA	1,2	0,5	0,2	0,1	0,5	0,4
NW_008988039.1	1338069	C	T	NA	NA	NA	NA	NA	NA	NA	NA	NA	NA	0,2	NA
NW_008988039.1	1338398	G	A	NA	0,1	NA	NA	NA	NA	NA	NA	NA	NA	0,2	0,4
NW_008988039.1	1338722	C	T	0,2	0,8	0,3	NA	0,2	0,2	NA	0,1	1,6	0,3	1,9	1,2
NW_008988039.1	1338924	G	A	0,1	NA	NA	NA	NA	NA	NA	NA	NA	NA	0,6	0,1
NW_008988039.1	1339270	A	G	NA	NA	NA	NA	NA	NA	0,1	0,1	NA	0,2	0,6	NA
NW_008988039.1	1339384	T	C	NA	NA	NA	NA	NA	NA	0,1	0,1	NA	NA	0,5	0,2
NW_008988039.1	1339529	G	A	NA	NA	NA	NA	NA	NA	NA	NA	NA	NA	0,2	0,5
NW_008988039.1	1339857	G	A	0,11	0,3	0,3	0,1	NA	0,8	0,6	0,6	0,11	0,4	0,10	0,12
NW_008988039.1	1339922	T	C	0,4	0,5	0,5	NA	NA	0,8	0,2	0,3	0,5	0,4	0,5	0,10
NW_008988039.1	1340135	T	A	NA	0,1	NA	NA	NA	NA	NA	NA	0,2	0,1	0,6	0,1
NW_008988039.1	1340173	A	G	NA	NA	NA	NA	NA	NA	NA	NA	0,2	0,1	0,1	NA
NW_008988039.1	1344215	T	C	1,0	1,0	NA	NA	NA	NA	3,0	1,0	2,2	NA	NA	1,0
NW_008988039.1	1344232	C	T	NA	0,1	NA	NA	NA	NA	1,2	0,2	0,5	NA	NA	0,1
NW_008988039.1	1344781	T	C	0,8	0,1	NA	0,11	0,5	0,7	0,2	NA	0,14	0,12	0,2	0,5
NW_008988039.1	1344953	T	A	0,3	0,5	0,2	0,11	0,3	0,6	0,7	0,3	0,8	0,8	0,5	0,6
NW_008988039.1	1345070	C	T	0,1	NA	0,1	0,6	0,2	0,2	0,2	0,2	NA	0,3	0,4	NA
NW_008988039.1	1345107	G	T	NA	NA	0,1	0,1	NA	NA	0,1	NA	NA	NA	NA	NA
NW_008988039.1	1345137	T	C	NA	NA	NA	0,1	NA	NA	0,1	NA	NA	NA	NA	NA
NW_008988039.1	1345190	T	C	0,1	NA	NA	0,1	NA	NA	NA	NA	NA	NA	NA	0,1
NW_008988039.1	1345198	T	C	0,1	NA	NA	0,1	NA	NA	NA	NA	NA	NA	NA	0,1
NW_008988039.1	1345243	A	G	0,2	NA	NA	NA	NA	NA	NA	0,1	NA	NA	NA	0,2
NW_008988039.1	1345301	G	C	0,2	NA	NA	NA	NA	0,1	0,1	0,1	NA	NA	NA	0,2
NW_008988039.1	1345363	T	C	0,1	NA	NA	NA	NA	0,1	0,3	0,1	NA	NA	NA	0,2
NW_008988039.1	1345416	T	C	0,1	NA	NA	NA	NA	NA	0,2	0,1	NA	NA	NA	NA
NW_008988039.1	1345475	C	T	0,1	0,1	NA	NA	0,1	NA	0,2	0,1	NA	NA	NA	NA
NW_008988039.1	1345500	A	G	0,1	0,1	NA	NA	0,1	NA	0,1	0,1	NA	0,1	NA	NA
NW_008988039.1	1345530	A	G	0,1	0,1	NA	NA	0,1	NA	NA	0,1	NA	0,1	NA	NA
NW_008988039.1	1345542	T	C	0,1	0,1	NA	NA	0,1	NA	NA	0,1	NA	0,1	NA	NA
NW_008988039.1	1345580	G	A	NA	0,1	NA	NA	NA	NA	0,1	NA	NA	0,3	NA	NA
NW_008988039.1	1345719	A	T	NA	0,2	NA	NA	NA	NA	NA	NA	NA	0,1	NA	NA
NW_008988039.1	1345791	T	A	NA	0,1	NA	NA	NA	NA	NA	NA	NA	NA	NA	NA
NW_008988039.1	1345810	C	A	NA	0,1	NA	NA	NA	NA	NA	NA	NA	0,1	0,1	NA
NW_008988039.1	1345837	G	C	NA	0,1	NA	NA	NA	NA	NA	NA	0,1	0,1	0,1	NA
NW_008988039.1	1345847	A	T	NA	0,1	NA	NA	NA	NA	NA	NA	0,1	0,2	0,1	NA
NW_008988039.1	1345945	C	A	0,2	0,3	0,1	0,13	0,8	0,7	0,7	0,11	0,6	0,11	0,6	0,9
NW_008988039.1	1346150	T	A	0,1	0,1	NA	0,14	0,5	0,3	0,5	0,7	0,8	0,8	0,5	0,7
NW_008988039.1	1346199	G	A	0,2	0,1	NA	0,8	0,1	0,2	0,3	0,4	0,4	1,3	0,3	0,2
NW_008988039.1	1346381	T	A	0,11	0,6	0,13	0,2	NA	0,9	0,11	0,9	0,8	0,3	0,4	0,8
NW_008988039.1	1346663	G	A	13360	11329	14380	12210	5196	9196	43331	17332	20347	12277	15268	11249
NW_008988039.1	1346722	A	G	0,412	0,372	0,446	0,236	0,232	0,217	26395	0,403	12397	0,346	0,315	1308
NW_008988039.1	1346764	C	T	10292	9296	14354	9174	4180	8159	36279	20305	20309	14255	14226	13235
NW_008988039.1	1346818	T	C	0,172	0,180	0,201	0,103	0,96	0,95	16160	4188	4180	0,154	0,138	0,138
NW_008988039.1	1347226	G	A	0,18	0,21	0,17	0,5	0,3	0,13	1,23	0,15	0,13	0,12	0,8	0,9
NW_008988039.1	1347254	C	A	0,14	0,18	0,16	0,5	0,1	0,11	1,22	0,12	0,11	0,9	0,6	0,8
NW_008988039.1	1347283	T	C	0,10	0,10	0,10	0,2	0,1	0,6	1,17	0,8	0,5	0,4	0,5	0,4
NW_008988039.1	1347319	G	A	0,9	0,7	0,11	0,1	0,1	0,5	0,16	0,7	0,5	0,4	0,7	0,3
NW_008988039.1	1347425	C	A	0,2	NA	0,1	NA	0,1	NA	0,2	NA	0,1	0,2	0,2	NA
NW_008988039.1	1347448	A	C	0,2	NA	0,1	NA	0,1	NA	0,2	NA	0,1	0,2	0,2	0,1
NW_008988039.1	1347618	A	G	0,3	0,3	0,3	0,1	NA	0,2	0,4	0,2	0,4	0,1	0,4	0,3
NW_008988039.1	1347856	G	T	0,4	NA	NA	0,2	NA	NA	0,3	NA	0,2	0,1	0,1	0,2
NW_008988039.1	1348013	C	T	NA	NA	0,1	0,1	NA	0,2	1,3	0,2	0,1	0,2	0,1	0,2
NW_008988039.1	1348360	G	C	1189	0,205	0,213	0,115	0,81	0,82	16195	0,173	5178	0,138	0,105	0,125
NW_008988039.1	1349194	G	T	0,9	0,7	0,11	0,131	0,42	0,53	9,17	0,8	2,9	0,79	0,81	0,59
NW_008988039.1	1349207	T	C	0,12	0,8	0,11	0,162	0,54	0,64	10,21	0,9	3,11	0,92	0,94	1,70
NW_008988039.1	1349257	A	G	0,12	0,7	0,9	0,160	1,54	0,64	18,16	0,7	3,10	0,85	0,94	0,67
NW_008988039.1	1349288	A	T	0,10	0,6	0,8	0,141	0,47	0,54	17,12	0,6	3,10	0,74	0,79	0,54
NW_008988039.1	1349303	C	T	0,8	0,5	0,7	0,129	0,44	0,51	17,11	0,5	6,10	0,66	0,72	0,50
NW_008988039.1	1349654	T	C	0,7	0,1	0,4	0,31	0,11	0,16	1,2	NA	0,1	0,19	0,23	0,29
NW_008988039.1	1349703	G	A	0,5	0,2	0,2	0,33	0,15	0,15	1,3	NA	NA	0,19	0,23	0,28
NW_008988039.1	1349845	C	A	0,1	NA	NA	0,9	0,6	0,5	1,0	0,2	1,1	0,9	0,9	0,6
NW_008988039.1	1349854	A	G	0,1	NA	NA	0,9	0,5	0,5	1,0	0,2	1,0	0,9	0,8	0,5
NW_008988039.1	1350053	T	C	0,2	0,1	1,3	0,20	1,11	0,12	0,4	0,3	3,2	0,9	0,14	0,12
NW_008988039.1	1350172	C	T	0,3	1,6	2,6	7,0	2,1	NA	3,2	1,6	3,3	0,2	3,1	1,1
NW_008988039.1	1350360	C	T	NA	0,2	0,5	0,23	0,8	0,5	1,1	NA	0,1	0,8	0,10	0,7
NW_008988039.1	1351484	T	C	0,65	0,67	0,54	NA	NA	NA	0,71	0,31	1,35	NA	0,6	NA
NW_008988039.1	1351618	A	G	0,107	0,111	0,102	0,1	1,0	NA	2,91	0,60	6,42	0,2	0,6	NA
NW_008988039.1	1351707	C	T	0,35	0,33	0,25	NA	0,1	NA	1,25	0,21	1,18	NA	NA	0,1
NW_008988039.1	1352481	T	A	NA	0,1	0,3	NA	NA	NA	0,5	0,2	NA	NA	NA	NA
NW_008988039.1	1352667	C	T	0,33	0,28	1,35	NA	NA	0,1	3,26	0,16	3,21	NA	NA	NA
NW_008988039.1	1352958	T	G	12,3	19,4	17,1	NA	NA	NA	13,0	7,1	15,1	NA	NA	NA
NW_008988039.1	1353882	G	A	NA	0,4	0,2	NA	NA	NA	1,0	0,2	0,1	NA	NA	NA
NW_008988039.1	1353893	T	C	NA	0,4	0,2	NA	NA	NA	1,0	0,2	0,1	NA	NA	NA
NW_008988039.1	1354390	G	A	12,4	10,3	15,4	NA	0,1	NA	8,2	10,3	15,2	NA	1,0	NA
NW_008988039.1	1355794	C	T	0,34	1,26	1,33	0,4	NA	0,3	4,30	0,23	1,28	NA	0,1	0,1
NW_008988039.1	1355806	G	T	0,59	0,53	0,64	0,5	0,1	0,4	3,53	1,32	2,50	NA	0,1	0,2
NW_008988039.1	1355908	G	C	0,89	0,70	0,97	0,2	0,4	0,5	3,75	0,43	3,50	0,1	0,1	0,2
NW_008988039.1	1355932	T	C	0,78	0,65	0,80	0,1	0,4	0,4	2,68	0,39	2,41	0,1	NA	0,1
NW_008988039.1	1356023	T	A	NA	NA	NA	NA	NA	NA	NA	NA	NA	NA	NA	NA
NW_008988039.1	1359523	T	C	NA	2,0	1,0	10,0	1,0	NA	NA	NA	1,2	NA	2,0	1,0
NW_008988039.1	1363870	C	T	NA	NA	NA	NA	NA	NA	NA	NA	NA	NA	NA	NA
NW_008988039.1	1363885	G	A	NA	NA	NA	NA	NA	NA	NA	NA	NA	NA	NA	NA
NW_008988039.1	1363935	C	A	NA	NA	NA	NA	NA	NA	NA	NA	NA	NA	NA	NA
NW_008988039.1	1364582	T	C	0,1	NA	NA	NA	NA	NA	NA	NA	NA	NA	NA	NA
NW_008988039.1	1364660	G	A	2,0	1,0	1,0	1,0	NA	NA	NA	1,0	NA	NA	1,0	1,0
NW_008988039.1	1364663	C	A	2,0	1,0	1,0	0,1	NA	NA	NA	0,1	NA	NA	1,0	1,0
NW_008988039.1	1364719	T	G	0,1	0,1	0,1	NA	NA	NA	NA	NA	NA	NA	0,1	1,0
NW_008988039.1	1374702	T	C	37,6	53,11	36,13	85,9	54,5	53,6	32,8	25,10	21,7	108,7	90,11	82,8
NW_008988039.1	1374711	G	C	53,15	65,21	53,19	109,13	77,11	66,13	42,21	37,24	33,17	155,17	130,21	130,15
NW_008988039.1	1375248	T	C	8,1	12,2	6,1	1,0	NA	1,0	13,3	17,0	8,1	1,0	2,0	1,0
NW_008988039.1	1379904	T	C	70,2	89,0	106,2	19,6	6,8	4,27	37,10	35,4	60,7	36,1	33,4	28,2
NW_008988039.1	1381580	C	T	NA	NA	NA	0,1	NA	NA	NA	NA	NA	0,6	0,2	NA
NW_008988039.1	1382164	G	A	0,2	0,9	0,8	0,1	NA	0,1	0,2	NA	0,4	0,3	0,1	0,3
NW_008988039.1	1382166	T	C	0,2	0,9	0,8	0,1	NA	0,1	0,2	NA	0,4	0,3	0,1	0,3
NW_008988039.1	1384130	T	C	7,0	9,2	11,0	6,1	8,4	6,1	7,2	5,0	4,1	6,1	4,0	4,2
NW_008988039.1	1385739	T	A	0,5	0,5	0,7	0,35	0,31	0,19	1,1	0,8	0,2	0,20	0,46	0,37
NW_008988039.1	1398048	T	C	9,0	8,0	6,0	8,0	4,0	2,0	6,0	12,0	8,3	4,0	4,0	1,0
NW_008988039.1	1398112	A	T	6,0	10,0	8,0	6,0	2,0	2,0	5,0	12,0	5,2	4,0	4,0	1,0
NW_008988039.1	1400120	T	C	3,0	7,0	5,0	NA	1,0	2,0	2,2	NA	1,1	NA	3,0	1,0
NW_008988039.1	1403269	C	A	0,2	0,2	0,1	NA	NA	0,1	NA	NA	NA	NA	0,2	NA
NW_008988039.1	1410523	T	G	59,6	56,15	77,10	28,7	42,12	45,10	39,19	45,10	43,11	50,16	60,11	36,12
NW_008988039.1	1427037	A	G	8,0	6,0	4,0	5,0	2,0	1,0	5,2	3,0	4,0	1,0	1,0	1,0
NW_008988039.1	1427085	A	T	8,0	6,0	4,0	5,0	2,0	2,0	4,2	2,0	4,0	1,0	1,0	1,0
NW_008988039.1	1427594	G	A	7,1	7,2	8,8	3,2	2,3	4,1	8,6	3,4	8,1	3,0	3,1	5,0
NW_008988039.1	1427626	C	T	8,1	9,2	16,8	5,2	4,3	9,1	9,8	6,4	9,3	4,0	5,1	5,0
NW_008988039.1	1427663	G	A	12,1	14,2	21,6	5,2	6,3	12,2	9,5	11,3	13,4	3,0	7,1	7,0
NW_008988039.1	1427913	A	C	1,0	9,0	8,0	3,0	3,0	3,0	4,2	3,0	9,0	NA	4,0	3,0
NW_008988039.1	1441680	A	G	8,1	4,3	9,2	33,3	59,4	72,3	10,1	5,5	8,3	48,3	39,0	39,3
NW_008988039.1	1441929	T	C	1,3	4,2	2,1	3,1	3,1	3,0	8,1	1,1	6,0	1,1	6,0	3,3
NW_008988039.1	1442433	G	A	2,3	9,3	8,7	34,6	39,5	70,3	7,7	4,9	3,4	45,4	40,6	44,7
NW_008988039.1	1442460	G	A	2,3	9,3	10,7	38,6	42,5	72,3	6,7	4,9	3,4	46,4	42,6	44,7
NW_008988039.1	1442481	C	T	1,3	7,3	9,7	35,6	39,5	71,3	6,7	5,9	3,4	41,4	39,6	46,7
NW_008988039.1	1442525	A	T	3,2	10,2	7,6	26,4	38,5	58,2	6,5	6,6	4,3	36,3	32,3	42,3
NW_008988039.1	1449390	G	T	NA	NA	1,0	1,0	2,0	NA	2,2	1,0	NA	2,0	2,0	NA
NW_008988039.1	1449424	G	C	NA	NA	NA	1,0	1,0	1,0	3,0	NA	NA	0,2	1,1	NA
NW_008988039.1	1456613	T	C	14,0	15,0	16,0	10,0	11,0	80,0	13,3	22,0	19,0	64,0	111,0	64,0
NW_008988039.1	1456845	C	G	4,8	4,10	6,7	1,2	4,3	35,50	4,12	7,14	7,8	29,28	47,63	22,31
NW_008988039.1	1457445	C	A	7,10	4,10	5,9	0,1	NA	38,60	4,15	6,10	7,9	20,29	62,58	30,21
NW_008988039.1	1461289	A	G	0,1	0,1	0,1	NA	0,1	2,3	2,1	0,1	1,0	1,1	2,2	NA
NW_008988039.1	1461290	G	A	0,1	0,1	0,1	NA	0,1	2,3	2,1	0,1	1,0	1,1	2,2	NA
NW_008988039.1	1461333	G	C	0,2	0,1	0,2	NA	0,1	3,3	2,2	0,1	1,1	1,1	2,2	0,2
NW_008988039.1	1461383	C	A	0,2	0,1	0,2	NA	0,1	3,2	2,1	0,1	1,1	3,1	1,2	0,2
NW_008988039.1	1463233	C	T	1,0	2,3	2,2	NA	1,0	1,1	3,4	1,0	0,2	4,2	1,1	2,0
NW_008988039.1	1463260	C	A	2,0	2,3	4,4	0,5	1,0	5,2	6,5	5,5	2,4	11,8	7,3	6,2
NW_008988039.1	1463270	A	T	3,2	2,4	6,4	3,6	11,0	9,4	10,6	5,5	3,6	21,11	15,3	8,4
NW_008988039.1	1463702	T	C	11,14	6,4	5,8	17,31	30,9	48,29	23,25	23,18	16,22	53,31	43,32	38,22
NW_008988039.1	1463778	T	C	15,14	9,3	8,6	32,27	43,19	71,40	28,20	24,22	17,18	64,26	55,29	55,22
NW_008988039.1	1463930	T	A	13,11	11,7	4,2	31,24	49,23	47,32	34,23	22,11	23,15	63,36	69,42	58,26
NW_008988039.1	1464122	G	A	11,3	7,2	12,2	23,4	28,7	27,7	28,0	25,1	18,1	56,4	48,3	27,3
NW_008988039.1	1464170	G	A	8,7	5,5	9,7	24,8	15,13	23,6	21,6	26,3	15,4	46,5	36,9	25,9
NW_008988039.1	1464200	T	C	8,5	8,2	13,4	25,6	17,12	25,5	20,2	26,2	17,3	44,4	41,7	29,6
NW_008988039.1	1464671	C	A	4,8	7,5	6,8	16,14	28,14	42,23	16,6	9,18	20,9	38,31	45,21	35,18
NW_008988039.1	1464709	A	T	2,11	7,4	4,7	14,9	8,12	20,4	10,5	3,17	8,6	17,11	22,4	26,3
NW_008988039.1	1464726	C	T	2,9	6,3	3,7	12,9	9,9	20,3	11,4	4,14	8,6	17,10	21,4	23,3
NW_008988039.1	1464788	A	C	1,6	5,1	2,4	7,3	8,5	7,3	6,2	2,9	3,1	9,7	12,3	13,1
NW_008988039.1	1471783	C	T	NA	NA	NA	2,0	2,3	0,1	NA	NA	NA	1,4	4,2	3,4
NW_008988039.1	1471869	T	C	NA	NA	NA	5,0	5,5	1,3	NA	NA	NA	6,6	6,4	6,9
NW_008988039.1	1471965	T	C	NA	NA	NA	2,2	4,3	2,2	NA	NA	NA	10,8	4,5	9,13
NW_008988039.1	1472025	C	T	NA	NA	NA	1,1	5,7	3,1	NA	NA	NA	10,9	5,6	13,16
NW_008988039.1	1472062	C	T	NA	NA	NA	2,0	6,7	5,1	NA	NA	NA	11,9	6,7	16,17
NW_008988039.1	1472094	A	T	NA	NA	NA	2,2	6,9	6,1	NA	NA	NA	10,10	6,9	20,12
NW_008988039.1	1473043	G	A	NA	NA	NA	0,3	0,1	0,2	NA	NA	NA	1,1	0,1	0,1
NW_008988039.1	1473061	A	G	NA	NA	NA	0,3	0,1	0,2	NA	NA	NA	1,1	0,1	0,1
NW_008988039.1	1473877	T	A	NA	NA	NA	0,2	NA	NA	NA	NA	NA	NA	0,1	NA
NW_008988039.1	1474601	A	G	NA	NA	0,1	NA	2,2	NA	NA	NA	NA	3,0	2,0	1,0
NW_008988039.1	1475969	G	A	NA	NA	NA	1,4	9,3	1,2	NA	NA	NA	12,7	7,6	13,8
NW_008988039.1	1476237	C	G	NA	NA	NA	1,0	6,0	5,0	2,0	1,0	NA	13,0	10,0	6,0
NW_008988039.1	1476253	C	T	NA	NA	NA	1,0	6,0	2,3	2,0	1,0	NA	10,0	11,0	7,0
NW_008988039.1	1476274	A	T	NA	NA	NA	1,0	8,0	5,1	0,2	0,1	NA	10,0	15,0	7,0
NW_008988039.1	1476291	C	T	NA	NA	1,0	1,0	8,0	6,0	2,0	1,0	NA	9,0	15,0	7,0
NW_008988039.1	1476317	T	G	NA	NA	1,0	1,0	8,0	2,4	0,2	0,1	NA	11,1	14,0	9,0
NW_008988039.1	1476676	C	G	NA	NA	NA	5,0	3,0	2,2	NA	NA	NA	5,1	3,1	10,0
NW_008988039.1	1476702	G	T	NA	NA	NA	3,0	2,0	1,2	NA	NA	NA	3,1	2,1	9,0
NW_008988039.1	1485150	C	T	NA	NA	NA	NA	NA	NA	NA	NA	NA	NA	NA	0,2
NW_008988039.1	1485176	A	T	NA	NA	NA	NA	NA	NA	NA	NA	NA	NA	NA	0,2
NW_008988039.1	1485191	T	A	NA	NA	NA	NA	NA	NA	NA	NA	NA	NA	NA	0,2
NW_008988039.1	1485314	A	G	NA	NA	NA	2,4	2,3	0,1	NA	NA	NA	4,0	0,6	2,6
NW_008988039.1	1485422	T	C	NA	NA	NA	5,1	3,0	1,1	NA	NA	NA	2,1	NA	2,0
NW_008988039.1	1485423	G	A	NA	NA	NA	5,1	3,0	1,1	NA	NA	NA	2,1	NA	2,0
NW_008988039.1	1485694	A	G	NA	NA	NA	4,3	10,3	6,2	NA	NA	1,0	8,4	2,7	8,5
NW_008988039.1	1485743	C	T	NA	NA	NA	4,11	9,6	6,10	NA	NA	0,1	6,9	2,16	9,12
NW_008988039.1	1485785	C	T	NA	NA	NA	4,11	8,7	6,9	NA	NA	0,1	6,9	2,16	8,13
NW_008988039.1	1485880	C	T	0,1	NA	NA	NA	0,3	0,1	NA	NA	NA	NA	NA	0,1
NW_008988039.1	1488141	A	G	NA	NA	0,1	1,0	1,0	0,1	NA	NA	NA	1,1	NA	1,0
NW_008988039.1	1488176	C	G	NA	NA	0,1	1,0	1,0	0,1	NA	NA	NA	1,1	NA	1,0
NW_008988039.1	1488183	A	G	NA	NA	0,1	1,0	1,0	0,1	NA	NA	NA	1,1	NA	2,0
NW_008988039.1	1488231	T	G	1,0	NA	1,0	1,0	3,0	0,1	NA	NA	NA	3,0	NA	1,0
NW_008988039.1	1496420	T	G	11,0	6,0	4,0	NA	1,0	1,4	NA	NA	NA	2,1	2,0	1,1
NW_008988039.1	1496590	A	G	17,1	8,0	12,0	NA	5,0	2,6	1,1	1,0	2,0	2,1	7,0	4,2
NW_008988039.1	1498734	C	T	1,0	NA	NA	NA	NA	0,3	NA	NA	NA	NA	2,0	NA
NW_008988039.1	1498812	C	A	NA	NA	NA	NA	NA	0,1	NA	NA	NA	NA	NA	NA
NW_008988039.1	1498831	A	G	NA	NA	NA	NA	NA	0,1	NA	NA	NA	NA	NA	NA
NW_008988039.1	1498866	T	A	NA	NA	NA	NA	NA	0,1	NA	NA	NA	NA	NA	NA
NW_008988039.1	1498973	C	T	2,0	2,0	NA	1,0	NA	1,2	NA	NA	NA	1,0	NA	NA
NW_008988039.1	1504621	A	G	NA	NA	NA	NA	NA	NA	NA	NA	NA	0,2	NA	NA
NW_008988039.1	1504746	A	T	1,0	NA	NA	NA	NA	0,1	NA	NA	NA	0,2	NA	NA
NW_008988039.1	1504939	G	C	1,0	NA	NA	0,1	NA	0,1	NA	NA	NA	NA	3,0	NA
NW_008988039.1	1505016	C	T	NA	1,0	NA	1,0	NA	NA	NA	NA	NA	NA	1,0	NA
NW_008988039.1	1505092	C	A	NA	2,0	NA	1,0	NA	NA	NA	NA	NA	NA	1,0	NA
NW_008988039.1	1505152	G	A	1,0	1,0	NA	NA	NA	NA	NA	NA	NA	NA	1,0	NA
NW_008988039.1	1505168	C	A	1,0	1,0	NA	NA	NA	NA	NA	NA	NA	NA	NA	NA
NW_008988039.1	1505246	G	T	1,0	NA	NA	NA	NA	NA	NA	NA	NA	NA	1,0	NA
NW_008988039.1	1506014	T	G	1,0	1,0	NA	NA	NA	NA	1,0	NA	NA	NA	NA	NA
NW_008988039.1	1506587	A	G	NA	NA	NA	NA	1,0	1,0	NA	2,0	1,0	NA	1,0	NA
NW_008988039.1	1506735	C	A	NA	NA	NA	NA	1,0	1,0	NA	1,0	1,0	NA	NA	NA
NW_008988039.1	1506751	G	A	NA	0,1	NA	NA	1,0	1,0	NA	1,0	1,0	NA	1,0	NA
NW_008988039.1	1506831	G	T	NA	0,1	NA	NA	1,0	NA	NA	NA	1,0	NA	1,2	NA
NW_008988039.1	1506838	T	G	NA	0,1	NA	NA	2,0	NA	NA	NA	1,0	NA	1,2	1,0
NW_008988039.1	1506980	C	A	NA	0,1	NA	NA	1,0	NA	NA	1,0	NA	1,1	0,1	1,0
NW_008988039.1	1507049	A	T	NA	NA	NA	NA	NA	NA	NA	NA	2,0	2,1	1,0	1,0
NW_008988039.1	1507145	T	A	NA	NA	NA	NA	NA	NA	NA	NA	2,0	0,1	1,0	1,0
NW_008988039.1	1507198	T	G	NA	NA	NA	NA	NA	NA	NA	NA	2,0	0,1	1,0	NA
NW_008988039.1	1507305	C	A	NA	NA	NA	NA	NA	NA	NA	NA	1,0	NA	NA	NA
NW_008988039.1	1507544	T	C	NA	NA	NA	NA	NA	NA	NA	NA	NA	NA	NA	NA
NW_008988039.1	1507632	A	G	NA	NA	NA	NA	NA	NA	NA	NA	NA	NA	NA	NA
NW_008988039.1	1507654	G	C	NA	NA	NA	NA	NA	NA	NA	NA	NA	NA	NA	NA
NW_008988039.1	1512563	C	T	NA	NA	NA	6,0	7,0	3,1	NA	NA	NA	9,4	4,4	5,5
NW_008988039.1	1512624	G	A	NA	NA	NA	NA	NA	NA	NA	NA	NA	4,3	4,0	3,1
NW_008988039.1	1512639	G	A	NA	NA	NA	0,3	0,1	NA	NA	NA	NA	1,6	0,4	0,5
NW_008988039.1	1512675	G	T	NA	NA	NA	0,7	1,1	0,1	NA	NA	NA	5,5	8,3	6,2
NW_008988039.1	1513652	A	G	0,10	0,14	0,10	0,20	0,17	0,9	0,10	0,13	0,6	0,36	0,24	0,19
NW_008988039.1	1513856	C	T	5,1	7,2	4,1	15,3	11,0	6,0	5,1	7,0	10,1	28,1	20,4	10,5
NW_008988039.1	1513872	A	C	5,1	9,1	5,1	19,2	11,0	6,0	7,1	9,0	9,1	29,1	23,5	11,3
NW_008988039.1	1513970	C	G	4,1	7,2	6,2	11,0	7,1	3,1	6,2	5,3	7,2	19,3	24,2	10,5
NW_008988039.1	1514286	T	A	NA	2,2	0,1	3,2	5,2	NA	2,2	3,0	2,0	3,3	4,5	2,0
NW_008988039.1	1515118	G	A	0,5	0,5	0,7	0,3	0,4	0,4	0,4	0,4	NA	0,2	0,4	0,2
NW_008988039.1	1515137	C	A	0,5	0,5	0,7	0,3	0,3	0,4	0,3	0,5	NA	0,2	0,4	0,3
NW_008988039.1	1515303	A	C	0,3	0,1	0,4	NA	NA	NA	0,2	NA	0,1	NA	NA	0,1
NW_008988039.1	1515313	A	T	0,3	0,1	0,4	NA	NA	NA	0,2	NA	0,2	NA	NA	0,1
NW_008988039.1	1515776	C	T	NA	NA	NA	NA	NA	2,0	NA	NA	NA	3,3	8,0	5,2
NW_008988039.1	1515812	C	T	NA	NA	NA	NA	NA	NA	NA	NA	NA	4,5	1,10	4,2
NW_008988039.1	1515819	G	C	NA	NA	NA	NA	NA	NA	NA	NA	NA	2,7	1,9	0,6
NW_008988039.1	1515939	A	C	NA	0,1	0,1	0,1	0,2	0,1	0,1	NA	NA	0,17	0,12	0,9
NW_008988039.1	1515946	T	C	NA	0,1	0,1	0,1	0,2	0,1	0,2	NA	NA	0,17	0,12	0,9
NW_008988039.1	1516605	A	T	4,0	6,0	1,0	5,0	8,0	9,0	NA	1,0	3,0	19,0	26,0	17,0
NW_008988039.1	1516920	G	C	7,0	6,0	10,0	6,0	5,1	3,1	10,0	2,0	1,0	13,3	9,0	17,1
NW_008988039.1	1517028	A	G	5,0	13,0	6,0	2,0	3,1	1,0	13,0	5,0	1,0	4,4	2,0	3,0
NW_008988039.1	1517223	A	C	0,5	0,5	0,2	NA	NA	NA	0,3	0,2	0,4	NA	NA	NA
NW_008988039.1	1532028	G	A	NA	NA	NA	NA	NA	NA	NA	NA	NA	NA	0,2	NA
NW_008988039.1	1533184	A	G	NA	NA	NA	0,1	3,1	0,1	NA	NA	NA	2,3	9,1	3,4
NW_008988039.1	1533439	G	A	NA	NA	NA	2,1	2,2	3,4	NA	NA	0,1	4,4	11,4	8,8
NW_008988039.1	1533507	T	C	NA	NA	NA	4,0	1,2	2,3	NA	NA	0,1	5,4	8,4	7,6
NW_008988039.1	1533539	T	C	NA	NA	NA	2,1	1,0	1,3	NA	NA	NA	5,1	7,2	7,2
NW_008988039.1	1533563	G	A	NA	NA	NA	2,1	1,0	0,1	NA	NA	NA	1,0	4,2	6,0
NW_008988039.1	1534491	G	A	NA	NA	NA	NA	NA	0,1	NA	NA	NA	0,4	0,8	1,1
NW_008988039.1	1534511	G	A	NA	NA	NA	NA	NA	0,1	NA	NA	NA	0,3	0,9	1,1
NW_008988039.1	1534784	C	A	NA	NA	NA	0,1	NA	NA	NA	NA	NA	NA	NA	0,2
NW_008988039.1	1534800	A	C	NA	NA	NA	0,1	NA	NA	NA	NA	NA	NA	NA	0,1
NW_008988039.1	1535485	C	G	9,0	3,0	NA	2,0	1,0	1,1	4,0	5,0	2,0	3,2	2,0	1,1
NW_008988039.1	1535506	C	T	10,1	2,0	NA	3,0	0,1	1,0	5,1	4,0	2,0	1,2	1,0	1,0
NW_008988039.1	1535542	A	T	11,1	3,2	0,1	2,0	0,1	NA	8,2	3,0	2,1	1,2	NA	NA
NW_008988039.1	1535592	T	C	1,13	3,3	1,1	0,1	1,0	NA	6,7	0,3	1,2	4,1	1,2	NA
NW_008988039.1	1535628	A	T	1,13	3,1	4,2	3,1	2,0	NA	5,8	0,3	1,2	3,1	1,2	NA
NW_008988039.1	1535771	C	A	9,3	6,3	2,3	NA	NA	NA	5,2	3,0	6,1	NA	NA	NA
NW_008988039.1	1536082	G	C	NA	NA	NA	NA	NA	NA	NA	0,2	NA	NA	NA	0,1
NW_008988039.1	1536149	T	G	NA	NA	NA	NA	NA	NA	NA	0,3	NA	NA	NA	0,2
NW_008988039.1	1536161	A	C	NA	NA	NA	NA	NA	NA	0,1	0,3	NA	NA	NA	0,2
NW_008988039.1	1536233	T	G	1,0	NA	0,2	NA	NA	NA	0,2	0,3	1,1	NA	NA	1,1
NW_008988039.1	1536282	A	T	0,1	NA	0,2	NA	NA	NA	0,2	0,1	0,2	NA	NA	1,0
NW_008988039.1	1537606	T	C	1,0	1,0	3,1	9,1	13,0	19,0	1,0	0,2	2,0	8,1	7,0	10,0
NW_008988039.1	1537610	C	A	0,1	0,1	0,4	0,10	0,13	0,19	0,1	0,2	0,2	1,8	1,6	0,10
NW_008988039.1	1537673	A	G	1,0	2,1	4,1	16,1	19,1	27,3	1,0	0,3	3,0	10,4	7,3	14,2
NW_008988039.1	1537693	T	G	1,0	2,1	4,2	16,2	19,1	32,3	1,0	0,3	4,0	10,4	8,3	14,2
NW_008988039.1	1548756	C	T	NA	NA	NA	0,1	NA	NA	NA	NA	NA	NA	NA	NA
NW_008988039.1	1548965	T	G	NA	3,0	6,1	4,0	4,0	2,0	1,0	2,0	5,0	3,3	5,0	7,3
NW_008988039.1	1548998	C	T	1,0	5,0	5,2	5,1	7,2	1,1	2,0	3,0	5,1	2,5	5,3	6,5
NW_008988039.1	1549030	A	T	3,1	5,1	5,2	6,2	8,4	0,1	1,1	4,0	5,1	5,7	8,3	6,7
NW_008988039.1	1549125	A	C	4,3	2,3	2,2	2,8	2,8	1,3	0,2	0,9	1,2	4,4	6,7	3,6
NW_008988039.1	1549131	A	G	5,2	4,1	4,0	8,1	8,2	3,1	2,0	9,0	3,0	6,2	10,0	6,2
NW_008988039.1	1549171	A	G	3,0	0,1	3,0	1,4	3,1	4,0	1,2	5,2	2,0	4,1	7,1	4,1
NW_008988039.1	1549209	C	G	2,0	0,1	4,1	2,5	1,1	NA	1,2	2,0	1,0	1,1	5,1	2,1
NW_008988039.1	1549236	C	G	2,0	0,1	1,4	0,6	0,1	NA	0,2	1,0	1,0	1,1	1,2	0,1
NW_008988039.1	1549301	A	C	NA	NA	4,0	4,2	NA	NA	2,0	1,0	NA	1,0	1,1	1,0
NW_008988039.1	1549356	G	A	NA	NA	1,2	4,1	NA	NA	NA	1,0	1,0	NA	3,0	1,1
NW_008988039.1	1550736	G	A	NA	NA	NA	NA	0,1	NA	NA	0,1	NA	NA	NA	0,2
NW_008988039.1	1556601	C	T	NA	NA	0,1	NA	NA	0,1	NA	NA	NA	0,1	0,2	0,2
NW_008988039.1	1556791	C	G	NA	NA	NA	NA	NA	0,2	NA	NA	NA	NA	NA	NA
NW_008988039.1	1556798	A	G	NA	NA	NA	NA	NA	0,2	NA	NA	NA	NA	NA	NA
NW_008988039.1	1556846	T	G	NA	NA	1,0	NA	NA	0,3	0,1	NA	NA	NA	NA	NA
NW_008988039.1	1556907	T	A	NA	NA	0,1	NA	NA	0,3	1,0	NA	NA	NA	NA	NA
NW_008988039.1	1569619	A	G	NA	NA	NA	0,1	NA	NA	NA	NA	NA	1,2	1,1	0,5
NW_008988039.1	1569705	T	C	NA	NA	NA	0,3	0,1	0,1	NA	NA	NA	1,5	2,3	0,4
NW_008988039.1	1569709	G	A	NA	NA	NA	0,3	0,1	0,1	NA	NA	NA	1,5	2,3	2,2
NW_008988039.1	1569744	C	T	NA	NA	NA	0,5	0,1	0,3	NA	NA	NA	2,5	1,3	0,3
NW_008988039.1	1569802	T	C	NA	NA	NA	0,5	0,1	0,3	NA	NA	NA	1,5	0,3	0,3
NW_008988039.1	1570107	T	A	NA	NA	NA	0,2	0,2	0,1	NA	NA	NA	0,1	0,6	2,1
NW_008988039.1	1570980	C	A	NA	NA	NA	NA	NA	NA	NA	NA	NA	NA	NA	0,2
NW_008988039.1	1572467	A	G	NA	NA	NA	0,1	NA	NA	NA	0,2	NA	NA	0,2	0,1
NW_008988039.1	1572540	C	G	2,1	1,0	NA	5,0	2,0	2,0	2,0	3,2	1,0	6,0	3,1	4,1
NW_008988039.1	1572856	T	A	2,3	1,0	0,2	11,1	5,1	5,1	1,2	1,1	2,0	4,3	6,2	4,3
NW_008988039.1	1572940	C	T	5,2	6,0	0,3	21,0	13,3	7,1	3,0	5,0	3,0	17,2	11,2	16,4
NW_008988039.1	1572941	T	A	5,2	6,0	0,3	21,0	13,3	7,1	3,0	5,0	3,0	17,2	11,2	15,4
NW_008988039.1	1573711	G	T	5,1	2,0	8,0	3,0	4,3	1,0	2,2	3,0	8,0	9,1	6,2	5,1
NW_008988039.1	1573805	A	C	NA	0,2	0,4	0,1	0,1	0,2	0,2	NA	0,2	0,2	NA	1,1
NW_008988039.1	1573912	T	C	0,2	0,5	0,8	0,3	0,3	0,1	0,6	NA	0,4	0,3	NA	1,1
NW_008988039.1	1574919	A	T	NA	0,2	NA	NA	NA	7,0	NA	NA	NA	2,5	3,1	1,1
NW_008988039.1	1574989	T	C	1,0	3,0	1,0	5,0	8,0	12,7	2,0	2,0	2,0	33,0	15,0	10,1
NW_008988039.1	1575106	C	T	1,2	5,1	3,4	10,41	4,47	19,22	7,1	1,4	2,6	29,59	18,53	27,49
NW_008988039.1	1575214	A	C	1,0	1,2	7,1	51,2	71,0	34,0	1,2	4,0	5,1	80,2	77,2	66,3
NW_008988039.1	1575830	A	G	0,3	0,5	0,1	0,17	0,17	0,16	0,2	0,1	0,4	0,18	0,18	0,22
NW_008988039.1	1575833	A	G	0,3	1,5	0,1	0,17	0,17	0,16	0,2	1,1	0,4	0,18	0,18	0,22
NW_008988039.1	1575943	T	C	2,0	1,2	6,0	11,0	14,0	7,0	3,0	0,1	1,0	10,0	11,0	15,0
NW_008988039.1	1575966	T	A	3,0	1,2	7,0	13,0	14,0	6,0	2,0	1,1	1,0	11,0	11,0	16,0
NW_008988039.1	1576052	G	A	0,1	0,1	0,5	0,8	0,8	0,5	0,1	0,2	NA	0,10	0,6	2,10
NW_008988039.1	1576107	G	A	0,1	NA	0,1	0,1	0,3	0,3	NA	0,1	0,1	0,4	0,2	3,1
NW_008988039.1	1576141	C	T	NA	NA	0,2	0,1	0,3	0,2	NA	NA	0,1	0,4	0,2	2,3
NW_008988039.1	1576211	G	C	0,2	0,2	0,5	0,2	0,4	0,3	NA	0,2	0,2	0,4	0,4	0,8
NW_008988039.1	1576284	G	C	0,8	0,3	0,8	0,2	0,4	0,3	0,3	0,4	0,2	0,4	0,3	0,6
NW_008988039.1	1576363	T	C	0,7	0,1	0,6	NA	0,2	NA	0,2	0,1	0,1	0,1	NA	0,2
NW_008988039.1	1576393	G	T	0,4	0,1	0,5	NA	NA	NA	0,1	0,1	0,1	0,1	NA	0,1
NW_008988039.1	1579546	G	C	NA	NA	NA	NA	NA	NA	NA	NA	NA	NA	NA	NA
NW_008988039.1	1579673	T	C	NA	NA	NA	NA	NA	NA	NA	NA	NA	0,1	NA	0,1
NW_008988039.1	1587196	C	T	0,1	NA	NA	NA	NA	0,1	0,2	NA	0,1	NA	NA	NA
NW_008988039.1	1587220	G	T	0,1	NA	NA	NA	NA	0,1	0,2	NA	0,1	NA	NA	NA
NW_008988039.1	1587534	A	G	NA	NA	NA	NA	NA	NA	NA	NA	NA	NA	0,2	NA
NW_008988039.1	1587877	A	C	NA	NA	NA	0,1	NA	NA	NA	NA	NA	NA	NA	NA
NW_008988039.1	1587956	T	C	NA	NA	NA	NA	NA	NA	NA	NA	NA	NA	0,1	NA
NW_008988039.1	1593827	G	T	NA	NA	NA	NA	0,1	0,5	NA	NA	NA	3,0	2,3	2,0
NW_008988039.1	1593920	C	T	NA	NA	NA	NA	0,1	4,8	NA	NA	NA	3,1	1,1	NA
NW_008988039.1	1593938	G	A	NA	NA	NA	NA	0,1	4,9	NA	NA	NA	2,1	1,1	NA
NW_008988039.1	1594115	T	C	NA	NA	NA	1,0	NA	1,4	NA	NA	NA	1,4	6,2	1,0
NW_008988039.1	1594601	G	C	NA	0,1	NA	0,2	0,1	5,1	NA	NA	NA	0,5	1,2	1,5
NW_008988039.1	1594673	A	G	NA	0,1	NA	0,3	0,1	7,1	NA	NA	NA	2,9	6,3	1,9
NW_008988039.1	1594716	C	T	NA	1,0	NA	6,0	1,0	9,0	NA	NA	NA	11,4	10,4	8,3
NW_008988039.1	1594777	G	A	NA	NA	NA	0,4	NA	1,1	NA	NA	NA	5,3	6,2	3,0
NW_008988039.1	1594828	G	T	NA	NA	NA	0,2	NA	0,1	NA	NA	NA	5,0	7,1	3,0
NW_008988039.1	1594869	T	C	NA	NA	NA	NA	0,1	0,3	NA	NA	NA	0,5	0,4	0,2
NW_008988039.1	1596388	T	C	NA	NA	NA	NA	NA	0,1	0,2	NA	NA	NA	NA	NA
NW_008988039.1	1596389	T	G	NA	NA	NA	NA	NA	0,1	0,2	NA	NA	NA	NA	NA
NW_008988039.1	1596577	T	C	NA	NA	0,1	0,1	NA	NA	0,1	NA	0,1	0,2	0,1	NA
NW_008988039.1	1596792	T	G	NA	NA	NA	NA	NA	1,2	NA	NA	NA	5,2	3,2	1,0
NW_008988039.1	1597308	T	C	NA	NA	0,2	NA	NA	NA	NA	NA	NA	NA	NA	NA
NW_008988039.1	1597315	A	G	NA	NA	0,2	NA	NA	NA	NA	NA	NA	NA	NA	NA
NW_008988039.1	1597694	G	T	NA	NA	NA	2,1	2,2	0,4	NA	NA	NA	1,3	NA	0,2
NW_008988039.1	1597695	T	G	NA	NA	NA	3,0	3,1	3,1	NA	NA	NA	2,2	NA	0,2
NW_008988039.1	1597833	G	C	NA	NA	NA	NA	NA	NA	NA	NA	NA	NA	NA	0,2
NW_008988039.1	1597917	G	C	NA	NA	NA	2,0	1,0	4,0	NA	NA	NA	2,0	1,1	2,2
NW_008988039.1	1598056	G	T	NA	NA	NA	NA	0,6	7,10	NA	NA	NA	3,3	8,5	8,4
NW_008988039.1	1598062	A	G	NA	NA	NA	NA	0,6	0,17	NA	NA	NA	0,7	0,13	0,12
NW_008988039.1	1598141	C	T	NA	NA	NA	NA	0,3	6,5	NA	NA	NA	6,1	8,2	6,5
NW_008988039.1	1598379	T	G	NA	NA	NA	0,1	2,1	5,12	NA	NA	NA	4,3	4,0	5,1
NW_008988039.1	1598456	T	A	NA	NA	NA	1,0	2,0	11,0	0,2	NA	NA	5,0	5,0	3,0
NW_008988039.1	1598716	G	A	NA	0,2	0,1	0,7	3,7	6,6	1,2	NA	0,2	4,9	6,13	4,16
NW_008988039.1	1598771	G	A	NA	0,6	0,2	0,20	1,15	5,13	1,4	0,1	0,3	4,21	7,23	3,28
NW_008988039.1	1598822	G	C	NA	6,0	1,0	20,0	13,1	14,4	6,0	1,0	3,0	24,1	24,2	24,0
NW_008988039.1	1608112	T	A	NA	0,1	NA	NA	NA	NA	1,0	0,1	NA	NA	0,3	0,2
NW_008988039.1	1608582	C	T	0,3	0,6	NA	0,12	0,13	0,7	1,11	0,9	0,4	0,10	0,14	0,9
NW_008988039.1	1609212	T	C	NA	NA	NA	NA	NA	0,3	NA	NA	NA	NA	NA	NA
NW_008988039.1	1609238	C	T	NA	NA	NA	NA	NA	0,3	NA	NA	NA	NA	NA	NA
NW_008988039.1	1609326	C	T	NA	NA	NA	1,0	NA	3,1	NA	NA	0,1	0,2	0,3	NA
NW_008988039.1	1609392	A	G	2,0	5,0	1,2	7,0	6,0	3,1	2,0	2,0	5,0	9,1	14,0	5,2
NW_008988039.1	1609424	A	T	0,3	0,5	0,3	0,8	0,6	0,4	0,2	0,3	1,5	0,11	0,15	0,9
NW_008988039.1	1609446	T	G	1,2	0,5	2,1	1,7	1,5	2,2	2,1	1,2	1,4	3,8	0,15	3,6
NW_008988039.1	1609460	T	C	0,3	0,5	0,3	0,7	0,6	0,4	0,3	0,3	1,4	0,11	0,15	0,9
NW_008988039.1	1609500	T	C	3,0	2,0	NA	4,0	4,0	0,1	2,0	3,0	4,0	5,2	7,0	5,1
NW_008988039.1	1609556	T	A	0,5	0,4	0,4	0,9	0,7	0,3	0,7	0,5	1,3	0,9	0,8	0,8
NW_008988039.1	1609935	A	G	NA	0,1	NA	0,1	0,1	0,2	NA	NA	NA	NA	NA	0,1
NW_008988039.1	1609958	A	G	NA	0,1	NA	0,1	NA	0,2	NA	NA	NA	NA	NA	0,1
NW_008988039.1	1610666	T	C	NA	NA	NA	NA	0,2	0,1	NA	NA	NA	NA	NA	NA
NW_008988039.1	1611459	C	G	NA	NA	NA	NA	NA	NA	NA	NA	NA	NA	NA	NA
NW_008988039.1	1611561	A	G	NA	NA	NA	4,0	4,0	4,0	NA	NA	NA	1,0	5,0	9,0
NW_008988039.1	1611565	C	T	NA	NA	NA	4,0	2,2	3,1	NA	NA	NA	1,0	4,1	6,3
NW_008988039.1	1611626	G	A	NA	NA	NA	0,2	2,1	2,1	NA	NA	NA	0,1	1,0	2,3
NW_008988039.1	1611966	C	T	NA	NA	NA	NA	0,1	2,1	NA	NA	NA	1,3	2,0	5,2
NW_008988039.1	1611975	G	A	NA	NA	NA	NA	0,1	2,1	NA	NA	NA	1,3	2,0	5,2
NW_008988039.1	1612008	C	T	NA	NA	NA	NA	0,1	2,0	NA	NA	NA	1,2	2,0	5,2
NW_008988039.1	1615688	C	G	NA	1,0	NA	NA	0,2	0,2	1,0	1,0	NA	NA	NA	0,2
NW_008988039.1	1615784	A	T	NA	0,1	NA	NA	3,0	2,0	1,0	NA	NA	0,1	NA	1,0
NW_008988039.1	1615793	A	C	NA	0,1	NA	NA	3,0	2,0	1,0	NA	NA	0,1	NA	1,0
NW_008988039.1	1615820	T	C	NA	NA	NA	NA	3,0	3,0	0,1	NA	NA	0,1	NA	NA
NW_008988039.1	1615852	T	A	NA	NA	NA	NA	3,0	4,0	NA	NA	NA	NA	NA	NA
NW_008988039.1	1615870	C	A	0,1	NA	NA	NA	0,6	0,5	NA	0,1	NA	NA	NA	NA
NW_008988039.1	1615889	G	A	0,1	NA	NA	NA	0,5	0,7	NA	0,1	NA	NA	NA	NA
NW_008988039.1	1615934	T	A	0,1	NA	NA	NA	3,0	8,2	NA	0,1	NA	NA	NA	NA
NW_008988039.1	1615943	G	T	0,1	NA	NA	NA	3,0	8,2	NA	0,1	NA	NA	NA	NA
NW_008988039.1	1616109	T	C	NA	1,0	NA	NA	NA	3,2	NA	NA	NA	NA	NA	NA
NW_008988039.1	1617301	T	A	0,1	NA	0,1	NA	NA	NA	NA	0,2	NA	0,1	NA	NA
NW_008988039.1	1617396	T	C	NA	NA	0,1	NA	NA	NA	NA	NA	NA	0,1	NA	NA
NW_008988039.1	1617477	T	C	0,1	NA	0,1	0,1	NA	NA	NA	NA	0,1	NA	NA	NA
NW_008988039.1	1617592	G	A	1,0	1,0	2,0	3,0	10,2	16,1	8,5	1,0	6,1	3,0	6,1	4,0
NW_008988039.1	1617633	C	G	NA	0,1	0,2	0,2	0,12	0,21	3,15	1,0	0,9	1,5	0,7	0,4
NW_008988039.1	1617720	T	C	2,2	5,2	5,0	7,0	27,7	28,3	17,9	4,0	5,8	13,3	13,3	9,3
NW_008988039.1	1617794	A	T	2,1	5,0	2,2	4,2	10,11	8,9	11,1	1,1	7,0	4,2	7,4	5,4
NW_008988039.1	1617827	T	C	0,2	1,1	1,2	1,4	2,9	0,10	1,1	1,1	1,1	1,4	3,3	2,3
NW_008988039.1	1617948	C	A	NA	NA	1,1	3,3	0,10	0,9	0,2	NA	NA	1,4	1,8	1,4
NW_008988039.1	1618182	T	C	9,0	3,1	1,0	10,9	11,12	10,11	9,1	4,2	5,2	3,8	8,5	6,2
NW_008988039.1	1618197	T	C	8,0	4,0	1,0	19,0	23,0	20,0	7,1	5,0	5,2	11,0	13,0	8,0
NW_008988039.1	1619773	C	A	1,2	5,0	4,1	14,3	11,0	7,4	8,2	3,1	6,3	7,1	7,2	7,3
NW_008988039.1	1619801	G	T	2,5	0,7	2,7	13,10	11,12	12,10	7,10	3,8	7,8	6,8	13,11	9,10
NW_008988039.1	1620236	T	C	NA	NA	NA	0,1	0,4	NA	NA	NA	NA	0,4	0,1	NA
NW_008988039.1	1620479	A	G,T	0,2,0	0,1,0	NA	0,0,1	0,0,2	0,1,4	1,0,0	0,0,1	0,0,2	0,0,1	0,0,2	0,1,0
NW_008988039.1	1620708	A	C	0,2	0,1	NA	0,6	0,5	0,3	0,2	0,1	0,2	0,5	0,5	0,4
NW_008988039.1	1620750	C	T	0,2	0,1	NA	0,6	0,5	0,2	0,1	0,1	0,2	2,3	1,2	1,4
NW_008988039.1	1620853	A	T	NA	NA	NA	NA	NA	NA	NA	NA	1,0	1,3	1,0	2,0
NW_008988039.1	1620863	C	T	NA	NA	NA	NA	NA	NA	NA	NA	0,1	0,4	NA	0,2
NW_008988039.1	1621336	C	A	8,8	8,5	5,5	33,1	51,4	36,4	16,5	12,9	21,6	31,2	15,5	26,4
NW_008988039.1	1621346	C	T	14,2	13,0	8,2	32,2	50,5	39,2	16,5	17,4	18,9	24,9	16,4	19,11
NW_008988039.1	1621428	A	C	3,0	4,0	1,1	7,0	11,4	12,0	1,0	1,0	4,2	5,2	5,0	5,0
NW_008988039.1	1623953	A	G	NA	NA	NA	NA	NA	NA	NA	NA	NA	NA	NA	NA
NW_008988039.1	1624100	T	C	NA	0,6	NA	NA	NA	0,3	0,1	NA	0,2	NA	0,4	NA
NW_008988039.1	1624122	G	A	NA	0,4	0,1	NA	NA	0,5	0,1	NA	0,2	0,2	0,11	NA
NW_008988039.1	1624153	G	A	0,4	0,6	0,1	NA	NA	0,9	0,4	0,1	0,2	0,3	0,13	NA
NW_008988039.1	1624188	T	C	1,4	0,5	0,1	NA	NA	1,10	1,3	0,1	1,3	0,3	0,14	NA
NW_008988039.1	1624203	A	G	5,1	6,0	1,0	NA	NA	14,1	3,1	2,0	3,1	3,0	15,0	2,0
NW_008988039.1	1624298	A	G	0,3	0,1	NA	NA	NA	0,5	0,1	0,2	0,2	NA	0,2	0,2
NW_008988039.1	1624338	G	A	NA	NA	NA	NA	NA	0,1	NA	0,1	NA	NA	0,1	NA
NW_008988039.1	1624365	C	T	NA	NA	NA	NA	NA	NA	NA	0,1	NA	NA	0,1	NA
NW_008988039.1	1624564	A	C	NA	NA	NA	NA	1,0	NA	NA	NA	NA	NA	1,0	NA
NW_008988039.1	1624591	T	C	NA	NA	NA	NA	0,1	NA	NA	NA	NA	NA	NA	NA
NW_008988039.1	1624626	T	C	NA	NA	NA	0,1	0,2	NA	NA	NA	NA	NA	NA	NA
NW_008988039.1	1627273	G	A	0,2	2,0	0,1	NA	NA	NA	2,1	NA	1,0	NA	NA	NA
NW_008988039.1	1627326	T	C	NA	0,2	1,0	NA	NA	NA	1,2	NA	0,1	NA	NA	NA
NW_008988039.1	1628290	G	A	NA	NA	NA	NA	0,2	NA	NA	NA	NA	NA	NA	0,1
NW_008988039.1	1628705	A	C	0,1	0,1	NA	0,4	NA	0,1	1,2	0,2	0,2	0,4	0,2	0,4
NW_008988039.1	1628711	G	A	0,1	0,1	NA	0,4	NA	0,1	1,2	0,2	0,2	0,4	0,2	0,4
NW_008988039.1	1628751	A	G	1,0	1,0	NA	6,0	NA	3,0	4,0	4,2	2,0	5,0	3,0	6,1
NW_008988039.1	1628789	C	G	1,0	1,0	NA	6,0	NA	3,0	3,0	4,2	2,0	5,0	3,0	6,1
NW_008988039.1	1630087	G	C	1,0	NA	NA	2,8	0,5	4,6	NA	1,0	NA	0,13	0,11	0,5
NW_008988039.1	1630127	G	A	1,0	NA	NA	2,9	0,9	3,7	NA	1,0	NA	0,15	0,13	0,8
NW_008988039.1	1630145	G	A	1,0	NA	NA	2,10	0,9	3,7	NA	1,0	NA	0,16	0,12	0,11
NW_008988039.1	1630166	G	A	1,0	NA	NA	12,0	10,0	10,0	NA	1,0	NA	16,0	12,0	13,0
NW_008988039.1	1630251	G	A	NA	NA	NA	0,3	NA	NA	NA	NA	NA	0,3	0,1	0,5
NW_008988039.1	1630604	A	T	NA	NA	NA	0,1	NA	NA	NA	NA	NA	NA	NA	0,2
NW_008988039.1	1630619	T	A	NA	NA	NA	0,1	NA	NA	NA	NA	NA	NA	0,1	0,2
NW_008988039.1	1630775	C	T	NA	1,0	NA	2,1	3,0	2,0	NA	NA	NA	4,2	5,0	2,0
NW_008988039.1	1631197	T	C	NA	NA	NA	NA	NA	NA	NA	NA	NA	NA	NA	NA
NW_008988039.1	1636168	T	C	NA	2,0	NA	NA	1,0	3,0	1,0	NA	1,0	NA	0,2	NA
NW_008988039.1	1636216	A	G	0,1	0,2	NA	0,1	0,1	0,4	0,1	NA	NA	NA	2,0	NA
NW_008988039.1	1636234	G	A	0,1	0,2	NA	0,1	0,1	0,5	0,1	NA	NA	NA	2,0	NA
NW_008988039.1	1637799	T	C	0,1	0,2	1,4	1,5	2,3	1,4	3,0	0,2	0,1	1,2	0,2	0,4
NW_008988039.1	1637830	T	G	2,0	4,0	5,0	10,0	7,0	7,0	7,0	2,1	4,0	7,1	8,1	6,1
NW_008988039.1	1637858	C	T	0,13	0,11	0,15	0,32	0,40	0,34	6,23	0,6	0,14	0,34	0,32	0,22
NW_008988039.1	1637979	T	C	3,12	1,8	2,10	13,23	22,17	25,14	11,17	2,4	6,12	19,16	17,16	5,14
NW_008988039.1	1638023	A	G	NA	NA	NA	0,2	0,2	0,4	NA	0,1	0,1	0,3	0,3	NA
NW_008988039.1	1638025	G	A	NA	NA	NA	0,2	0,2	0,4	NA	0,1	0,1	0,3	0,3	NA
NW_008988039.1	1638117	T	C	2,0	1,0	1,0	1,2	4,0	12,0	1,0	4,0	1,0	7,0	7,0	1,0
NW_008988039.1	1638124	G	T	2,0	1,0	1,0	1,2	4,0	12,0	1,0	4,0	1,0	7,0	7,0	1,0
NW_008988039.1	1638158	C	A	1,1	0,2	1,0	1,4	5,1	9,1	0,1	2,1	1,0	4,3	6,3	1,0
NW_008988039.1	1638213	A	T	1,0	2,1	NA	2,2	1,3	1,5	NA	1,1	NA	3,0	3,3	2,0
NW_008988039.1	1638302	G	C	0,1	0,1	NA	0,3	0,2	0,6	NA	NA	0,2	0,2	0,4	0,4
NW_008988039.1	1638460	A	T	3,1	3,1	3,1	1,0	8,0	5,0	5,0	2,0	2,0	1,0	2,0	6,1
NW_008988039.1	1638481	T	A	3,2	3,1	3,1	1,0	8,0	5,0	5,0	2,0	1,0	1,0	2,0	6,3
NW_008988039.1	1640065	A	C	NA	NA	NA	NA	NA	NA	NA	NA	NA	NA	NA	NA
NW_008988039.1	1640095	C	T	NA	NA	NA	NA	NA	NA	NA	NA	NA	NA	NA	NA
NW_008988039.1	1641582	A	G	NA	1,0	1,0	NA	NA	5,0	NA	1,0	NA	1,0	3,0	2,0
NW_008988039.1	1641605	G	A	0,1	0,1	0,1	NA	NA	0,6	1,0	0,1	NA	0,1	0,3	0,3
NW_008988039.1	1641668	T	C	7,3	6,2	3,1	2,1	4,2	25,18	3,0	2,4	6,3	5,3	14,11	8,6
NW_008988039.1	1641683	A	G	4,8	3,6	2,4	1,4	2,5	20,26	1,2	4,2	4,6	8,5	12,15	7,8
NW_008988039.1	1641713	C	T	9,5	8,3	5,5	9,3	5,3	30,21	3,1	3,4	9,5	11,10	24,15	12,7
NW_008988039.1	1641806	G	C	0,17	0,14	0,14	0,11	0,4	0,58	2,8	0,6	2,13	0,27	0,39	0,21
NW_008988039.1	1642044	A	C	NA	NA	1,0	NA	NA	2,2	2,0	1,2	1,0	NA	0,1	2,1
NW_008988039.1	1642071	T	C	NA	NA	0,2	NA	NA	0,5	0,2	0,4	0,2	NA	0,2	0,4
NW_008988039.1	1642122	C	G	NA	NA	0,2	NA	NA	0,5	0,2	0,3	0,2	NA	0,3	0,6
NW_008988039.1	1642242	C	G	NA	NA	0,3	0,1	0,1	0,4	0,2	0,1	1,3	0,2	0,1	0,6
NW_008988039.1	1642527	G	A	NA	NA	NA	NA	NA	NA	NA	NA	0,1	0,2	NA	0,1
NW_008988039.1	1642530	G	A	NA	NA	NA	NA	NA	NA	NA	NA	0,1	0,2	NA	0,1
NW_008988039.1	1643270	A	C	NA	NA	NA	NA	NA	NA	NA	NA	NA	0,2	0,1	NA
NW_008988039.1	1643290	C	T	NA	0,1	NA	NA	NA	0,1	NA	NA	NA	0,2	0,1	NA
NW_008988039.1	1643566	A	G	NA	0,2	0,2	NA	0,2	0,14	0,1	0,1	0,2	0,11	0,12	0,2
NW_008988039.1	1643608	T	C	0,1	0,3	0,5	0,2	0,4	0,37	1,4	0,2	0,5	0,16	0,18	0,9
NW_008988039.1	1643836	G	A	0,19	0,14	0,11	0,6	0,3	0,53	3,6	0,9	0,10	0,22	0,25	0,22
NW_008988039.1	1643939	A	T	10,18	11,13	3,13	4,1	6,3	37,61	11,8	5,5	4,4	25,20	23,25	11,14
NW_008988039.1	1643970	C	A	11,12	13,13	13,5	0,4	3,7	69,38	15,6	5,6	5,4	23,26	24,33	15,10
NW_008988039.1	1644046	C	T	0,18	0,30	0,20	0,7	0,12	0,124	7,12	0,15	0,16	0,62	0,75	0,35
NW_008988039.1	1644070	A	G	5,14	12,16	13,8	0,8	3,10	76,57	16,5	6,12	8,7	28,35	34,49	17,18
NW_008988039.1	1644162	T	G	0,22	0,22	0,22	0,11	0,10	0,115	0,20	0,13	0,10	0,44	0,65	0,24
NW_008988039.1	1644211	A	G	11,7	8,6	13,3	6,0	2,0	37,46	16,5	8,4	7,2	21,7	24,21	9,6
NW_008988039.1	1644213	C	T	11,7	8,6	14,3	6,0	2,0	37,46	16,5	8,4	7,2	21,7	24,21	10,6
NW_008988039.1	1644277	A	C	0,12	0,6	0,12	1,5	0,1	0,56	2,13	0,6	1,6	0,21	0,36	0,13
NW_008988039.1	1644342	G	A	0,11	0,9	0,13	0,7	0,3	0,64	2,9	0,6	0,5	0,17	0,31	0,15
NW_008988039.1	1644405	C	T	6,7	4,6	6,7	2,0	5,1	39,45	13,4	7,5	5,4	8,14	18,12	7,5
NW_008988039.1	1644583	G	T	12,7	9,8	2,5	6,4	8,2	38,45	7,6	2,9	7,3	14,19	18,15	12,16
NW_008988039.1	1644652	G	A	0,17	0,15	0,10	0,7	0,11	0,76	7,11	0,14	2,7	0,29	0,33	0,22
NW_008988039.1	1644681	C	T	0,14	0,17	0,12	0,8	0,9	1,70	8,11	0,13	2,7	0,34	0,32	0,23
NW_008988039.1	1644717	C	G	0,20	0,26	0,12	0,8	0,12	0,95	11,12	0,18	1,12	0,35	0,40	0,29
NW_008988039.1	1644810	G	T	0,11	0,12	0,10	0,1	0,5	1,48	5,3	0,6	0,7	0,12	0,20	0,13
NW_008988039.1	1644897	C	T	NA	0,1	1,0	NA	NA	0,1	NA	NA	NA	0,2	0,2	2,0
NW_008988039.1	1644932	G	C	NA	NA	NA	NA	NA	NA	NA	NA	NA	0,2	0,1	2,0
NW_008988039.1	1648503	A	T	NA	NA	NA	NA	NA	NA	NA	NA	NA	NA	0,1	NA
NW_008988039.1	1649051	G	A	NA	1,0	0,1	1,0	0,1	0,4	NA	1,2	0,1	NA	4,1	0,1
NW_008988039.1	1649261	G	T	0,2	0,1	0,1	0,1	NA	0,5	1,1	NA	NA	NA	0,6	0,1
NW_008988039.1	1649286	C	A	0,2	1,0	0,2	2,1	NA	2,6	1,1	NA	NA	NA	3,2	2,0
NW_008988039.1	1649426	G	A	1,2	NA	NA	1,3	0,2	0,2	1,0	NA	NA	1,3	1,2	3,0
NW_008988039.1	1649463	C	T	0,2	NA	NA	0,2	0,1	0,1	NA	NA	NA	0,5	0,3	0,2
NW_008988039.1	1649725	C	G	NA	NA	NA	0,1	NA	0,8	2,2	NA	NA	NA	0,4	NA
NW_008988039.1	1649732	C	T	NA	NA	NA	1,0	NA	1,7	2,2	NA	NA	NA	2,3	NA
NW_008988039.1	1650521	T	A	NA	NA	NA	NA	NA	NA	NA	NA	NA	NA	NA	NA
NW_008988039.1	1650540	A	T	NA	1,0	NA	NA	NA	0,1	1,0	NA	NA	NA	NA	NA
NW_008988039.1	1650636	T	C	NA	0,2	NA	NA	NA	0,5	0,2	NA	NA	NA	0,2	0,2
NW_008988039.1	1650685	C	T	NA	0,1	NA	NA	NA	2,2	1,0	NA	NA	NA	1,1	1,1
NW_008988039.1	1650705	A	C	NA	1,0	NA	NA	NA	2,2	NA	NA	NA	NA	1,0	NA
NW_008988039.1	1651218	C	T	NA	NA	NA	1,0	1,0	0,2	2,0	NA	NA	2,0	NA	NA
NW_008988039.1	1651394	G	A	NA	NA	NA	NA	1,0	2,0	4,0	NA	NA	4,0	6,0	2,0
NW_008988039.1	1651402	T	C	NA	NA	1,0	NA	1,0	1,0	3,0	NA	NA	4,0	5,0	2,0
NW_008988039.1	1651452	A	G	1,0	1,0	5,0	6,0	11,0	5,0	1,0	2,0	2,0	9,0	15,1	7,0
NW_008988039.1	1651462	G	A,T	5,0,0	2,0,0	5,0,0	9,0,0	14,0,0	10,0,0	2,0,0	3,0,0	5,0,0	13,0,1	22,0,1	11,0,0
NW_008988039.1	1651508	G	A	8,1	6,0	10,0	18,1	19,0	26,1	6,0	6,0	8,0	19,2	28,1	17,0
NW_008988039.1	1651523	G	A	13,1	7,0	10,0	21,0	22,0	30,0	6,0	7,0	9,0	23,0	31,1	18,0
NW_008988039.1	1651594	C	T	0,22	0,12	0,7	0,31	0,27	2,40	2,17	0,18	3,13	0,34	0,51	0,28
NW_008988039.1	1651870	C	T	1,3	2,7	2,7	0,3	0,4	6,22	6,7	1,6	1,7	0,10	6,16	1,14
NW_008988039.1	1652045	T	C	2,0	3,0	3,0	2,0	5,0	2,2	6,0	2,1	2,0	NA	0,1	1,0
NW_008988039.1	1653472	C	T	1,13	2,7	3,13	30,12	33,14	45,18	6,4	4,11	1,5	26,15	36,21	28,16
NW_008988039.1	1653488	T	C	2,13	2,9	4,14	31,14	30,16	45,22	8,4	3,11	0,6	28,17	37,25	29,18
NW_008988039.1	1653677	C	T	4,7	5,7	1,9	29,14	33,17	57,21	7,6	2,9	2,5	44,15	37,25	15,14
NW_008988039.1	1653867	A	T	1,3	2,3	0,3	15,10	14,5	32,19	4,7	1,4	2,1	23,13	24,10	19,13
NW_008988039.1	1654337	G	A	NA	2,0	1,0	13,0	15,0	31,1	1,1	2,0	1,0	20,1	20,1	17,3
NW_008988039.1	1654522	A	G	0,3	0,1	0,2	8,6	9,4	13,8	3,1	NA	0,2	10,5	13,3	7,4
NW_008988039.1	1654664	C	G	0,2	1,1	1,1	1,1	4,2	2,0	1,5	0,1	NA	4,4	3,7	2,2
NW_008988039.1	1654673	T	C	0,2	1,1	1,2	0,1	2,1	2,0	1,3	0,1	NA	2,3	2,5	1,1
NW_008988039.1	1654725	A	T	0,2	1,1	1,2	0,1	NA	1,1	1,1	NA	NA	1,1	1,2	0,2
NW_008988039.1	1654961	G	C	NA	0,2	0,1	NA	NA	NA	NA	NA	NA	3,3	9,3	1,0
NW_008988039.1	1654963	G	A	NA	0,2	0,1	NA	NA	NA	NA	NA	NA	3,3	9,3	1,0
NW_008988039.1	1655420	G	A	4,3	2,6	0,1	8,8	13,8	17,14	3,4	5,3	1,4	24,12	22,17	11,12
NW_008988039.1	1655464	G	A	4,3	2,6	0,1	8,9	13,9	17,14	3,4	5,3	1,4	26,13	21,16	11,12
NW_008988039.1	1655556	A	G	NA	NA	NA	0,3	1,2	0,1	0,2	NA	NA	3,2	1,0	NA
NW_008988039.1	1655584	A	G	NA	NA	NA	0,2	1,1	0,1	0,3	NA	NA	3,2	1,1	NA
NW_008988039.1	1655617	A	T	NA	NA	NA	3,0	1,1	1,0	3,1	NA	NA	1,1	1,2	NA
NW_008988039.1	1655690	T	C	1,1	0,2	NA	8,2	8,0	8,4	1,1	0,1	0,2	10,4	9,3	9,1
NW_008988039.1	1656118	T	C	NA	NA	NA	3,1	2,2	3,1	NA	1,0	NA	3,0	3,2	2,0
NW_008988039.1	1656284	G	T	0,1	0,4	0,2	3,9	7,11	11,10	1,0	1,1	3,1	11,11	6,16	6,8
NW_008988039.1	1656321	T	G	0,1	5,0	2,0	18,10	16,10	15,18	0,2	2,1	3,3	18,15	20,13	17,9
NW_008988039.1	1656562	G	A	0,1	4,3	2,1	10,12	3,9	19,18	7,0	2,0	0,4	17,10	9,13	12,5
NW_008988039.1	1656601	C	T	0,2	0,7	0,3	1,25	0,11	0,38	0,4	0,2	0,4	0,30	0,24	0,18
NW_008988039.1	1656740	A	G	0,1	1,1	1,0	2,4	1,2	5,1	3,2	2,0	NA	2,3	4,0	5,0
NW_008988039.1	1662622	C	A	3,7	4,6	2,4	0,1	0,2	5,4	5,8	7,7	6,6	1,1	0,4	0,1
NW_008988039.1	1662659	G	A	2,7	4,6	2,4	0,1	0,2	6,4	5,8	6,7	6,6	0,1	1,4	0,1
NW_008988039.1	1662792	A	T	14,18	14,17	8,20	1,9	0,11	16,14	2,22	8,13	11,21	1,13	3,5	0,7
NW_008988039.1	1662851	T	C	21,42	15,37	8,34	1,23	0,19	20,36	4,63	10,38	12,52	2,23	1,18	0,20
NW_008988039.1	1662882	G	A	24,58	14,40	9,38	1,23	0,19	21,40	6,69	11,49	13,53	4,21	5,22	0,22
NW_008988039.1	1662897	A	G	22,61	12,41	9,38	1,23	0,19	19,40	5,71	10,60	15,57	4,22	6,22	0,22
NW_008988039.1	1663028	T	C	21,60	11,51	15,52	1,32	0,21	15,61	6,74	12,73	18,72	1,36	11,32	1,16
NW_008988039.1	1663148	T	C	11,36	2,42	8,35	0,19	0,19	14,33	4,46	5,36	11,31	4,26	8,26	3,17
NW_008988039.1	1663230	T	C	4,8	0,12	3,6	0,4	0,3	3,7	0,12	1,11	3,10	3,7	1,7	1,5
NW_008988039.1	1663359	A	T	0,4	0,2	NA	NA	NA	2,0	0,1	0,2	1,0	1,0	0,2	NA
NW_008988039.1	1663440	A	G	0,6	1,1	0,3	0,1	NA	2,5	NA	0,1	0,2	1,0	1,5	NA
NW_008988039.1	1663509	A	G	0,4	1,4	0,5	0,3	0,1	1,8	0,1	NA	0,3	0,1	1,7	NA
NW_008988039.1	1664232	G	A	1,2	0,1	NA	NA	NA	NA	NA	NA	0,1	0,1	NA	0,1
NW_008988039.1	1664324	T	A	8,7	1,5	2,12	1,2	NA	1,8	2,5	0,7	4,8	0,2	2,1	0,6
NW_008988039.1	1664452	A	C	13,29	1,30	6,34	2,12	0,11	11,27	7,35	4,35	11,22	5,12	6,18	1,11
NW_008988039.1	1664660	C	G	NA	0,1	1,1	NA	NA	0,2	0,2	NA	NA	NA	1,0	NA
NW_008988039.1	1664701	A	G	NA	0,1	0,1	NA	NA	0,1	0,2	NA	NA	NA	NA	NA
NW_008988039.1	1664709	C	T	NA	0,1	0,1	NA	NA	0,1	0,2	NA	NA	NA	NA	NA
NW_008988039.1	1664981	C	G	4,48	7,37	7,46	2,20	0,13	10,31	8,41	4,42	3,37	2,22	8,12	4,14
NW_008988039.1	1665098	C	A	11,69	9,66	9,65	1,25	0,25	14,54	8,61	8,74	13,63	8,39	12,22	6,30
NW_008988039.1	1665139	T	C	12,63	8,64	12,59	1,23	0,26	15,57	7,66	6,79	16,61	7,35	9,23	7,32
NW_008988039.1	1665530	C	T	13,56	11,48	9,47	0,24	0,19	25,56	7,55	13,67	12,77	6,22	11,33	1,23
NW_008988039.1	1665538	C	T	13,58	11,49	8,44	0,27	0,22	23,56	7,53	16,61	12,69	6,22	10,31	1,20
NW_008988039.1	1665603	T	G	11,43	8,36	7,42	0,27	0,16	21,50	9,49	14,47	13,57	3,20	8,21	1,18
NW_008988039.1	1665662	G	C	16,41	9,29	6,32	0,28	0,14	14,41	7,46	11,41	10,45	3,24	7,17	1,23
NW_008988039.1	1665674	C	T	13,41	7,29	4,35	0,28	0,12	10,44	6,45	8,43	8,47	1,22	5,18	1,22
NW_008988039.1	1665714	A	G	11,41	6,32	4,37	0,23	0,13	9,35	8,42	6,35	10,48	1,17	4,16	1,15
NW_008988039.1	1665784	A	G	6,50	9,38	10,40	1,27	0,16	17,46	7,61	9,45	11,57	3,16	7,20	5,20
NW_008988039.1	1665796	T	C	13,54	12,46	14,44	1,33	0,20	22,54	10,70	11,55	13,64	4,17	7,23	5,20
NW_008988039.1	1665916	T	C	18,59	16,65	15,64	1,42	0,28	32,73	15,87	18,92	16,87	4,33	14,32	8,23
NW_008988039.1	1666071	G	T	26,11	40,9	34,8	21,2	23,0	48,16	64,4	57,10	46,10	22,6	27,9	28,5
NW_008988039.1	1671603	T	C	NA	NA	NA	0,1	NA	NA	NA	NA	0,1	NA	NA	NA
NW_008988039.1	1671620	T	C	NA	NA	NA	0,1	NA	0,1	NA	NA	0,1	NA	NA	NA
NW_008988039.1	1671662	A	G	NA	NA	0,1	0,1	NA	0,1	NA	NA	0,1	NA	NA	NA
NW_008988039.1	1671667	T	C	NA	NA	0,1	0,1	NA	0,1	NA	NA	0,1	NA	NA	NA
NW_008988039.1	1682269	A	G	3,1	2,3	2,0	NA	2,0	NA	NA	0,2	1,1	NA	NA	0,1
NW_008988039.1	1682366	A	G	0,6	0,6	0,2	NA	0,1	NA	NA	0,1	0,3	NA	NA	0,1
NW_008988039.1	1682565	A	C	3,3	4,4	2,3	NA	0,1	0,1	1,2	0,2	3,4	1,0	NA	2,1
NW_008988039.1	1682674	A	T	4,4	5,3	3,5	0,1	0,1	0,2	2,2	4,3	2,4	2,0	NA	1,1
NW_008988039.1	1682715	A	G	9,0	4,1	4,1	1,0	1,1	1,1	2,2	12,1	3,0	1,0	NA	2,0
NW_008988039.1	1682802	C	T	5,2	2,2	4,1	NA	1,1	0,1	3,3	8,1	3,2	NA	NA	1,0
NW_008988039.1	1682847	A	G	5,2	3,2	2,1	NA	1,1	0,1	3,1	3,1	2,2	NA	NA	NA
NW_008988039.1	1683263	C	T	5,1	2,2	2,3	0,1	0,1	0,1	4,3	3,0	2,2	NA	0,1	0,2
NW_008988039.1	1683298	T	C	9,1	2,8	2,3	0,1	0,1	0,2	5,3	4,1	2,4	2,0	1,2	0,3
NW_008988039.1	1683346	A	G	5,1	4,8	3,1	NA	0,1	0,1	5,4	4,1	1,3	2,0	1,1	0,2
NW_008988039.1	1683376	G	C	5,1	3,6	3,1	NA	NA	0,1	3,3	4,1	1,2	2,0	1,1	0,1
NW_008988039.1	1684048	C	G	1,3	2,3	0,2	NA	NA	NA	0,1	2,1	NA	1,0	NA	NA
NW_008988039.1	1685284	T	G	1,1	NA	NA	NA	NA	NA	0,2	3,0	1,5	NA	1,1	1,0
NW_008988039.1	1685432	T	C	1,0	0,1	2,0	NA	NA	2,1	0,1	1,1	1,0	NA	1,0	1,0
NW_008988039.1	1685469	C	T	NA	2,0	1,0	NA	NA	1,2	2,1	1,1	0,1	NA	1,0	1,0
NW_008988039.1	1685558	A	G	1,0	2,2	NA	NA	NA	0,1	4,0	1,1	0,1	NA	1,0	NA
NW_008988039.1	1685606	G	A	1,1	3,1	NA	NA	NA	NA	3,0	1,2	NA	NA	1,0	NA
NW_008988039.1	1685627	G	T	1,1	1,1	0,1	NA	NA	NA	2,0	1,2	NA	NA	1,0	NA
NW_008988039.1	1685940	G	A	1,1	0,1	1,3	NA	NA	NA	3,0	1,0	2,0	NA	1,0	NA
NW_008988039.1	1686397	G	A	0,1	NA	0,6	NA	NA	NA	0,3	0,4	0,1	0,1	NA	NA
NW_008988039.1	1686708	T	G	6,0	1,1	3,1	NA	NA	NA	4,3	2,1	2,0	NA	1,0	2,0
NW_008988039.1	1686747	A	G	0,5	0,3	0,2	NA	0,1	NA	0,6	0,4	0,4	NA	0,1	0,1
NW_008988039.1	1686759	G	A	0,5	0,3	0,3	NA	0,1	NA	0,6	0,5	0,4	NA	0,1	0,1
NW_008988039.1	1687207	A	T	0,4	1,1	1,1	NA	NA	NA	1,2	0,4	0,1	1,0	0,1	NA
NW_008988039.1	1687235	G	A	0,4	1,1	2,2	NA	NA	NA	1,2	0,3	0,1	1,0	1,1	1,1
NW_008988039.1	1688067	G	C	NA	NA	NA	0,1	0,1	NA	0,1	NA	NA	NA	NA	NA
NW_008988039.1	1688078	A	G	NA	NA	NA	0,1	0,1	NA	NA	NA	NA	NA	NA	NA
NW_008988039.1	1688493	A	T	NA	NA	NA	0,1	0,2	0,3	NA	NA	NA	0,1	0,2	NA
NW_008988039.1	1688548	C	A	NA	NA	0,1	0,1	0,2	0,3	NA	NA	NA	0,1	0,2	0,1
NW_008988039.1	1688610	G	A	NA	NA	0,1	0,1	0,3	0,2	NA	NA	NA	0,2	0,3	0,1
NW_008988039.1	1689109	T	A	0,2	1,1	0,1	0,2	0,4	2,4	1,4	NA	NA	0,3	0,2	0,2
NW_008988039.1	1689250	A	G	0,2	0,4	NA	0,7	0,7	0,2	3,4	0,3	2,3	0,8	0,7	0,8
NW_008988039.1	1689259	A	G	0,2	0,4	NA	0,6	0,7	0,2	3,4	0,3	2,4	0,8	0,8	0,10
NW_008988039.1	1689320	C	A	0,4	0,5	0,3	0,12	0,7	0,6	2,4	0,6	2,5	0,6	1,8	0,17
NW_008988039.1	1689387	T	C	5,0	3,1	4,0	11,6	9,2	3,4	2,0	4,0	9,0	3,1	14,0	12,1
NW_008988039.1	1689401	T	C	0,5	0,3	0,4	0,17	0,10	0,7	2,1	0,4	2,6	0,5	0,12	0,12
NW_008988039.1	1689441	A	C	0,6	0,3	0,4	0,17	0,13	0,8	2,3	0,1	2,9	0,6	0,12	0,10
NW_008988039.1	1689531	A	T	0,5	0,5	0,5	0,10	0,18	0,11	2,4	0,4	3,15	0,19	0,15	0,20
NW_008988039.1	1689586	C	A	0,5	0,4	0,4	0,10	0,23	0,11	2,2	0,3	3,12	0,18	0,15	0,18
NW_008988039.1	1689676	C	G	6,0	4,0	1,0	14,0	22,0	10,0	7,3	2,0	3,1	19,0	12,0	13,0
NW_008988039.1	1689953	A	G	10,4	7,2	7,4	13,16	19,23	16,9	14,8	10,4	7,9	13,30	21,24	13,28
NW_008988039.1	1690038	A	T	0,1	0,1	0,1	0,10	0,12	0,7	1,1	0,3	0,5	0,14	0,13	0,14
NW_008988039.1	1690377	G	A	0,2	NA	0,8	0,21	0,23	0,11	3,5	0,8	3,13	0,26	0,27	0,11
NW_008988039.1	1690454	A	G	0,1	0,2	0,6	0,15	0,18	0,8	2,7	0,6	2,12	0,18	0,19	0,11
NW_008988039.1	1690583	A	G	0,3	0,3	0,5	0,15	0,19	0,5	3,5	0,7	1,16	0,22	0,14	0,15
NW_008988039.1	1690587	C	G	0,3	0,3	0,5	0,15	0,19	0,5	3,5	0,7	1,16	0,22	0,14	0,15
NW_008988039.1	1690619	A	C	0,2	0,2	0,3	0,8	0,9	0,2	2,4	0,3	2,6	0,9	0,10	0,6
NW_008988039.1	1690646	A	G	0,3	0,2	0,3	0,6	0,6	0,4	2,4	0,4	1,6	0,8	0,11	0,5
NW_008988039.1	1690658	A	C	0,2	0,2	0,3	0,8	0,6	1,5	3,3	0,2	1,5	0,8	0,10	0,6
NW_008988039.1	1690690	T	C	0,3	0,1	0,2	0,6	0,6	0,7	3,3	0,3	1,4	0,9	0,11	0,8
NW_008988039.1	1690748	T	G	0,5	0,2	0,2	0,12	0,7	0,12	5,4	0,4	3,5	0,11	0,14	0,14
NW_008988039.1	1690761	G	T	0,5	0,2	0,1	0,12	0,7	0,12	5,5	0,4	4,5	0,13	0,10	0,13
NW_008988039.1	1690866	A	T	0,4	0,2	0,2	0,5	0,7	2,3	6,4	0,4	6,3	0,12	0,8	0,10
NW_008988039.1	1690873	A	T	0,5	0,3	0,2	0,7	0,8	2,3	6,6	0,5	6,3	0,13	0,13	0,11
NW_008988039.1	1690923	A	T	0,8	0,11	0,5	0,26	0,15	0,11	8,12	0,8	4,14	0,22	0,29	0,23
NW_008988039.1	1691063	C	A	0,10	0,9	0,5	0,23	0,24	0,7	5,8	0,8	0,11	0,18	0,23	0,17
NW_008988039.1	1691275	T	G	NA	NA	NA	NA	NA	NA	NA	NA	NA	NA	0,1	NA
NW_008988039.1	1691299	G	A	NA	NA	NA	NA	0,1	NA	0,1	NA	NA	NA	0,1	NA
NW_008988039.1	1691359	C	T	0,1	0,2	NA	0,8	0,8	0,9	0,1	NA	NA	0,10	0,8	0,5
NW_008988039.1	1691373	A	T	0,1	0,2	NA	0,11	0,8	0,10	0,1	NA	NA	0,10	0,10	0,9
NW_008988039.1	1691428	C	A	0,1	0,3	NA	0,18	0,13	0,20	0,2	0,1	NA	0,14	0,16	0,15
NW_008988039.1	1691534	A	G	0,1	0,1	NA	0,3	0,4	0,7	0,2	0,1	NA	0,7	0,6	0,6
NW_008988039.1	1691560	C	T	0,1	NA	NA	NA	0,1	0,3	0,1	0,1	NA	0,3	0,4	0,2
NW_008988039.1	1691681	A	C	NA	0,1	0,3	NA	0,7	0,5	2,2	0,2	NA	0,5	0,6	0,4
NW_008988039.1	1691705	A	C	NA	0,1	0,2	NA	0,6	0,4	2,2	0,2	NA	0,5	0,5	0,4
NW_008988039.1	1691743	G	A	NA	0,1	1,0	1,0	4,1	3,1	4,0	2,0	NA	2,2	2,2	4,0
NW_008988039.1	1691795	C	A	NA	NA	NA	0,1	0,3	0,1	1,0	0,1	NA	0,3	0,1	0,3
NW_008988039.1	1691962	G	A	NA	NA	NA	NA	NA	NA	NA	0,1	0,1	0,1	NA	NA
NW_008988039.1	1692024	T	A	0,9	0,7	0,7	0,18	0,23	0,20	0,14	0,11	2,14	0,20	0,19	0,10
NW_008988039.1	1692178	C	G	18,11	22,13	17,14	35,29	26,36	23,25	31,19	21,16	14,19	32,23	31,21	23,32
NW_008988039.1	1692331	G	T	28,16	30,18	15,14	40,29	53,23	38,21	40,24	33,14	33,17	53,28	43,36	29,19
NW_008988039.1	1692377	G	A	31,27	43,27	26,27	72,50	72,44	68,39	66,44	42,28	46,34	78,52	60,63	48,34
NW_008988039.1	1692401	T	G	0,81	1,98	0,68	0,186	0,163	0,166	25124	0,90	13,91	0,158	1194	0,133
NW_008988039.1	1692471	A	G	0,119	0,126	0,105	0,260	0,253	1239	13197	0,130	8148	0,236	0,243	0,199
NW_008988039.1	1692500	C	T	0,133	0,132	0,125	1300	0,278	0,269	11219	0,150	8164	0,255	0,273	1235
NW_008988039.1	1692722	C	A	1,0	0,2	3,1	6,4	7,8	2,4	3,3	1,2	3,0	6,2	7,2	3,5
NW_008988039.1	1692879	T	G	NA	0,2	0,1	0,10	0,13	0,4	0,1	NA	0,1	0,6	0,5	0,5
NW_008988039.1	1693068	G	A	0,2	0,4	0,10	0,8	0,19	0,9	NA	0,2	0,2	0,16	0,14	0,9
NW_008988039.1	1693091	C	T	0,1	0,3	1,10	0,9	0,19	0,10	NA	0,2	0,2	0,18	0,13	0,11
NW_008988039.1	1693111	C	T	0,2	0,4	0,10	0,10	0,21	0,10	NA	0,1	0,3	0,24	0,16	0,11
NW_008988039.1	1693171	A	T	0,2	0,1	0,5	0,21	0,26	0,13	0,1	0,2	0,1	0,26	0,14	0,16
NW_008988039.1	1693216	G	A	0,2	0,2	0,4	0,26	0,29	0,16	1,1	0,1	0,1	0,25	0,12	0,12
NW_008988039.1	1693284	G	A	0,2	0,4	0,6	0,22	0,28	0,15	1,2	0,3	0,1	0,14	0,10	0,14
NW_008988039.1	1693286	T	C	0,2	0,4	0,6	0,22	0,28	0,15	1,2	0,3	0,1	0,14	0,10	0,14
NW_008988039.1	1693360	T	G	1,1	1,2	2,7	2,20	5,21	1,5	3,0	1,6	1,0	1,6	0,7	1,10
NW_008988039.1	1693496	G	A	0,2	0,3	0,4	0,14	0,19	0,13	NA	0,3	0,3	0,15	0,12	0,10
NW_008988039.1	1693622	A	G	0,1	1,2	0,1	0,2	0,13	1,4	NA	NA	0,1	0,13	1,6	0,3
NW_008988039.1	1693662	C	T	0,1	0,3	0,2	0,4	0,15	0,7	NA	NA	0,1	0,16	0,12	0,4
NW_008988039.1	1693700	T	C	0,1	0,3	0,1	0,6	0,18	0,8	0,1	NA	0,1	0,14	0,14	0,6
NW_008988039.1	1693766	A	G	NA	0,3	0,1	0,5	0,11	0,5	0,1	NA	0,1	0,10	0,13	0,7
NW_008988039.1	1693915	T	C	0,2	0,1	0,2	0,8	0,13	0,8	NA	0,1	NA	0,8	0,7	NA
NW_008988039.1	1693938	T	A	0,4	0,3	0,2	0,14	0,24	0,21	NA	0,2	0,2	0,18	0,21	0,6
NW_008988039.1	1694279	C	T	2,1	3,0	3,1	2,4	4,5	10,5	1,1	0,1	1,0	1,5	6,4	4,4
NW_008988039.1	1694360	G	A	0,1	0,2	0,3	0,1	0,3	0,2	2,0	NA	0,2	0,1	0,2	NA
NW_008988039.1	1694680	T	C	0,5	0,4	0,4	1,14	0,17	0,25	0,1	0,1	0,2	0,18	0,18	0,14
NW_008988039.1	1694788	G	C	0,14	0,8	0,11	0,52	1,52	0,67	0,4	0,4	1,5	0,37	0,45	0,40
NW_008988039.1	1694851	A	C	0,4	0,3	0,4	0,10	0,16	0,18	0,1	NA	0,2	0,7	0,18	0,10
NW_008988039.1	1694969	T	C	0,1	0,6	0,3	0,9	0,9	0,15	NA	0,2	0,2	0,7	0,7	0,3
NW_008988039.1	1695043	C	T	2,0	5,1	1,2	13,5	10,13	16,7	NA	3,1	1,0	11,4	9,6	4,4
NW_008988039.1	1695175	T	C	6,1	2,0	1,5	21,10	30,11	31,17	0,1	3,1	4,4	24,9	15,13	16,17
NW_008988039.1	1695200	C	T	2,0	NA	1,3	8,5	17,3	17,8	NA	2,0	3,1	10,8	9,9	8,8
NW_008988039.1	1695244	C	T	NA	NA	NA	NA	NA	NA	NA	NA	NA	0,2	NA	NA
NW_008988039.1	1695249	A	G	NA	NA	NA	NA	NA	NA	NA	NA	NA	0,2	NA	NA
NW_008988039.1	1695490	T	C	NA	NA	0,1	0,1	0,3	0,4	NA	NA	0,1	0,3	0,2	NA
NW_008988039.1	1695495	T	G	NA	NA	0,1	0,1	0,3	0,4	NA	NA	0,1	0,3	0,2	NA
NW_008988039.1	1695814	A	G	NA	0,1	NA	NA	NA	0,2	NA	NA	NA	NA	0,1	NA
NW_008988039.1	1695847	T	A	NA	0,1	NA	NA	NA	0,2	NA	NA	NA	NA	0,1	NA
NW_008988039.1	1695919	C	T	0,7	0,5	0,5	0,27	0,26	0,27	1,0	0,4	0,3	0,20	0,29	0,15
NW_008988039.1	1695937	G	T	0,7	0,5	0,8	0,34	0,32	0,30	1,0	0,4	1,3	0,25	0,31	0,19
NW_008988039.1	1696054	A	T	0,7	0,8	0,9	2,45	0,85	0,57	0,3	0,5	1,2	0,49	0,42	0,35
NW_008988039.1	1696194	A	G	7,2	9,4	7,5	17,15	48,23	35,22	8,1	2,2	2,0	42,7	36,11	26,14
NW_008988039.1	1696484	T	C	0,7	0,6	0,11	0,40	0,45	0,49	3,5	0,2	1,0	0,35	0,27	0,29
NW_008988039.1	1696489	C	T	0,7	0,6	0,11	0,40	0,45	0,51	3,5	0,2	1,0	0,35	0,27	0,29
NW_008988039.1	1696525	C	T	0,9	0,7	0,10	0,43	0,60	0,66	2,9	0,1	2,1	0,48	0,33	0,34
NW_008988039.1	1696668	T	C	0,6	0,9	0,12	0,56	0,65	0,85	2,6	0,3	0,3	0,49	0,51	0,35
NW_008988039.1	1696744	G	A	0,7	0,10	0,8	0,60	0,70	0,85	1,8	0,6	1,6	0,53	0,64	0,39
NW_008988039.1	1696759	G	A	0,9	0,11	0,7	0,55	0,70	0,82	1,6	0,6	1,6	0,49	0,66	0,38
NW_008988039.1	1697040	G	A	0,10	0,11	0,11	0,33	0,70	0,69	1,3	0,4	0,10	0,46	0,36	0,43
NW_008988039.1	1697051	G	T	0,12	0,12	0,11	0,39	0,79	0,64	1,4	0,5	0,11	0,47	0,38	0,43
NW_008988039.1	1697088	C	T	0,16	0,11	0,10	0,51	0,75	0,70	0,3	0,5	0,10	0,48	0,44	0,45
NW_008988039.1	1697175	A	T	0,15	0,8	0,7	0,69	0,63	0,71	1,4	0,8	0,6	0,44	0,39	0,39
NW_008988039.1	1697325	T	A	NA	NA	NA	NA	NA	NA	NA	NA	NA	0,1	0,1	NA
NW_008988039.1	1697327	A	T	NA	NA	NA	NA	NA	NA	NA	NA	NA	0,1	0,1	NA
NW_008988039.1	1698259	C	G	NA	NA	NA	NA	NA	0,2	1,0	NA	1,0	NA	2,0	NA
NW_008988039.1	1698332	C	A	NA	0,1	NA	NA	NA	1,2	2,1	0,1	1,0	1,0	5,0	1,0
NW_008988039.1	1698383	A	G	NA	0,2	0,2	NA	NA	0,7	3,1	0,1	2,0	0,3	0,5	0,1
NW_008988039.1	1698609	T	A	NA	0,1	0,3	NA	0,1	4,6	2,1	NA	NA	5,5	4,2	1,0
NW_008988039.1	1699078	T	C	NA	NA	NA	NA	NA	NA	3,0	NA	NA	1,0	1,0	1,2
NW_008988039.1	1699337	C	G	NA	NA	NA	NA	NA	NA	NA	NA	NA	NA	0,1	NA
NW_008988039.1	1699798	C	T	NA	NA	NA	NA	NA	0,1	0,1	NA	NA	NA	0,4	0,3
NW_008988039.1	1699853	T	A	NA	NA	0,1	NA	NA	1,0	0,1	NA	2,0	NA	1,4	3,3
NW_008988039.1	1700324	T	G	NA	NA	NA	NA	NA	0,1	NA	NA	NA	NA	NA	0,1
NW_008988039.1	1700346	C	T	0,1	NA	NA	NA	0,1	0,1	NA	NA	NA	NA	NA	0,1
NW_008988039.1	1700396	A	C	0,1	NA	NA	NA	0,2	0,1	1,0	NA	NA	NA	NA	0,1
NW_008988039.1	1700573	C	T	1,0	3,0	NA	NA	NA	3,6	8,0	NA	4,0	1,5	4,12	1,6
NW_008988039.1	1700675	C	A	5,0	3,0	NA	0,1	1,1	8,23	10,0	1,1	4,0	3,14	7,35	6,9
NW_008988039.1	1700727	C	G	1,4	0,2	NA	1,0	2,0	23,2	4,3	2,2	1,1	12,1	26,5	8,6
NW_008988039.1	1700882	G	A	2,2	0,1	NA	NA	1,0	8,7	2,0	1,2	1,0	2,1	4,6	2,5
NW_008988039.1	1701110	G	A	0,2	0,1	0,3	NA	NA	0,6	NA	0,3	NA	0,2	0,6	0,6
NW_008988039.1	1701214	G	A	1,2	0,1	0,2	NA	NA	0,5	1,0	0,3	NA	1,0	3,1	2,2
NW_008988039.1	1701230	T	A	0,3	NA	0,1	NA	NA	0,7	1,0	0,4	NA	0,1	0,3	0,2
NW_008988039.1	1701257	C	T	0,2	NA	NA	NA	NA	1,5	1,0	0,4	NA	1,0	2,1	1,3
NW_008988039.1	1701420	G	A	0,2	0,1	NA	NA	NA	0,3	1,1	NA	NA	0,1	NA	0,2
NW_008988039.1	1701446	G	A	1,1	NA	NA	NA	NA	2,1	3,0	NA	1,0	0,1	NA	0,1
NW_008988039.1	1701540	A	T	NA	NA	NA	NA	NA	0,2	1,1	0,2	2,1	NA	0,1	NA
NW_008988039.1	1701582	A	T	NA	NA	NA	NA	NA	1,1	2,0	2,0	3,0	NA	1,0	NA
NW_008988039.1	1701639	T	G	NA	NA	NA	NA	NA	NA	NA	1,0	1,0	NA	NA	NA
NW_008988039.1	1702132	C	G	0,1	NA	NA	NA	NA	0,1	3,0	NA	0,2	NA	NA	NA
NW_008988039.1	1702213	C	T	0,1	NA	NA	NA	0,1	0,1	2,0	NA	0,3	NA	NA	NA
NW_008988039.1	1702234	C	G	0,1	NA	NA	NA	0,1	NA	2,0	NA	0,2	NA	NA	NA
NW_008988039.1	1702289	G	A	0,1	NA	NA	NA	NA	NA	1,0	NA	0,1	NA	0,1	NA
NW_008988039.1	1702311	C	T	NA	NA	NA	NA	NA	NA	1,0	NA	0,1	NA	0,1	NA
NW_008988039.1	1702356	C	T	NA	NA	NA	NA	NA	NA	NA	NA	NA	NA	0,1	NA
NW_008988039.1	1707348	C	T	NA	NA	NA	NA	NA	NA	NA	NA	NA	NA	NA	NA
NW_008988039.1	1707408	G	T	NA	NA	NA	NA	NA	NA	NA	NA	NA	NA	NA	NA
NW_008988039.1	1707460	A	C	NA	NA	NA	NA	NA	NA	NA	NA	NA	NA	NA	NA
NW_008988039.1	1707462	C	T	NA	NA	NA	NA	NA	NA	NA	NA	NA	NA	NA	NA
NW_008988039.1	1707791	C	G	0,1	NA	NA	0,2	NA	0,1	NA	NA	NA	NA	0,2	NA
NW_008988039.1	1707831	T	C	0,1	NA	NA	0,2	NA	0,1	NA	NA	NA	NA	0,2	NA
NW_008988039.1	1708105	C	A	NA	NA	NA	NA	NA	0,1	NA	NA	NA	NA	NA	NA
NW_008988039.1	1708135	C	G	NA	NA	NA	NA	NA	0,1	NA	NA	NA	NA	NA	NA
NW_008988039.1	1708174	T	C	NA	NA	NA	NA	NA	0,2	NA	NA	NA	NA	NA	NA
NW_008988039.1	1708239	C	T	NA	NA	NA	NA	NA	0,1	NA	NA	NA	NA	NA	NA
NW_008988039.1	1708579	A	G	NA	NA	NA	NA	NA	NA	NA	NA	NA	NA	0,2	0,1
NW_008988039.1	1708724	G	C	NA	0,1	NA	NA	NA	NA	NA	NA	NA	0,1	0,1	NA
NW_008988039.1	1708747	G	A	NA	0,1	NA	NA	NA	NA	NA	NA	NA	0,1	0,2	NA
NW_008988039.1	1708973	C	T	NA	NA	NA	NA	NA	NA	NA	NA	NA	NA	NA	NA
NW_008988039.1	1709016	C	G	NA	NA	NA	NA	NA	NA	NA	NA	NA	NA	NA	NA
NW_008988039.1	1709033	C	T	NA	NA	NA	0,1	NA	NA	NA	NA	NA	NA	NA	NA
NW_008988039.1	1709052	A	G	NA	NA	NA	0,1	NA	NA	NA	NA	NA	NA	NA	NA
NW_008988039.1	1709084	T	A	NA	NA	NA	0,1	NA	NA	NA	NA	NA	NA	NA	NA
NW_008988039.1	1712463	G	A	NA	NA	NA	NA	NA	NA	0,2	NA	NA	NA	NA	NA
NW_008988039.1	1712485	C	G	NA	NA	NA	NA	NA	NA	0,2	NA	NA	NA	NA	NA
NW_008988039.1	1712839	C	A	NA	1,0	1,1	NA	NA	3,0	1,1	2,1	0,1	2,0	2,1	NA
NW_008988039.1	1712913	G	A	NA	1,0	1,1	NA	NA	3,1	1,1	1,1	NA	4,0	1,0	NA
NW_008988039.1	1713138	A	G	1,1	NA	NA	NA	NA	1,1	2,1	1,3	0,1	1,0	2,0	4,0
NW_008988039.1	1713149	C	T	1,1	NA	NA	NA	NA	1,0	1,1	1,3	0,1	1,0	2,0	4,0
NW_008988039.1	1713625	C	A	NA	NA	NA	NA	NA	0,2	NA	NA	NA	0,1	0,1	NA
NW_008988039.1	1713673	C	A	NA	NA	0,1	NA	NA	0,2	NA	NA	NA	0,2	0,1	NA
NW_008988039.1	1714026	C	T	NA	NA	0,1	NA	NA	NA	0,1	1,2	NA	0,2	0,2	NA
NW_008988039.1	1714027	A	G	NA	NA	0,1	NA	NA	NA	0,1	1,2	NA	0,2	0,2	NA
NW_008988039.1	1715047	A	G	NA	NA	NA	NA	NA	0,5	NA	0,1	1,1	NA	1,1	NA
NW_008988039.1	1715187	A	G	0,1	NA	NA	NA	NA	0,2	0,1	0,1	0,1	0,1	NA	0,2
NW_008988039.1	1715241	A	G	1,0	NA	NA	NA	NA	2,0	NA	1,0	1,0	NA	NA	NA
NW_008988039.1	1715275	C	G	0,1	NA	NA	NA	NA	0,2	NA	0,3	NA	NA	NA	NA
NW_008988039.1	1715373	A	G	1,0	NA	0,1	NA	0,1	1,1	1,1	1,2	NA	NA	NA	NA
NW_008988039.1	1715709	A	T	NA	NA	NA	1,0	NA	4,1	1,0	1,0	2,0	NA	1,0	0,2
NW_008988039.1	1715810	C	G	NA	NA	NA	1,0	NA	4,0	1,0	2,1	1,2	NA	3,1	0,1
NW_008988039.1	1715816	A	T	NA	NA	NA	1,0	NA	4,0	1,0	2,1	1,2	NA	3,1	0,1
NW_008988039.1	1715925	A	C	NA	NA	NA	1,0	1,0	5,1	1,0	2,0	1,0	NA	3,1	1,0
NW_008988039.1	1715927	G	T	NA	NA	NA	1,0	1,0	5,1	1,0	2,0	1,0	NA	3,1	1,0
NW_008988039.1	1715979	C	A	1,0	0,1	1,0	1,0	1,0	4,1	2,0	2,0	NA	NA	3,1	2,0
NW_008988039.1	1716003	T	A	1,0	1,1	1,0	1,0	1,0	6,1	3,0	2,0	NA	NA	3,1	3,0
NW_008988039.1	1716475	C	T	NA	NA	NA	NA	NA	NA	0,2	NA	NA	NA	NA	NA
NW_008988039.1	1717794	C	G	0,1	NA	0,2	NA	NA	NA	NA	NA	NA	NA	0,1	NA
NW_008988039.1	1718760	G	A	NA	2,1	NA	NA	NA	1,0	NA	NA	NA	1,0	2,0	1,0
NW_008988039.1	1718822	T	C	NA	2,1	NA	NA	NA	3,0	1,0	NA	NA	1,0	2,1	3,1
NW_008988039.1	1719604	A	C	1,0	NA	1,0	NA	NA	4,0	2,0	NA	1,3	1,0	3,0	1,0
NW_008988039.1	1720357	A	G	3,0	NA	2,0	NA	NA	14,0	NA	2,2	NA	1,0	3,1	NA
NW_008988039.1	1720360	C	A	3,0	NA	2,0	NA	NA	13,0	NA	2,2	NA	1,0	3,1	NA
NW_008988039.1	1720411	A	G	1,0	NA	1,0	NA	NA	11,0	NA	2,2	NA	1,0	2,1	1,0
NW_008988039.1	1720445	C	G	1,0	NA	1,0	NA	NA	8,0	NA	2,1	NA	1,0	3,1	3,0
NW_008988039.1	1720892	C	A	NA	1,0	NA	1,0	NA	8,0	1,0	NA	1,0	2,0	1,1	3,0
NW_008988039.1	1723582	G	A	0,2	NA	NA	NA	NA	NA	0,2	0,2	NA	NA	NA	NA
NW_008988039.1	1723760	G	A	NA	NA	NA	NA	NA	NA	NA	NA	0,2	NA	NA	NA
NW_008988039.1	1725876	T	G	0,19	0,25	0,16	0,95	0,103	0,70	1,71	0,54	0,58	0,96	0,101	0,76
NW_008988039.1	1725966	C	T	NA	1,1	NA	1,2	3,2	4,2	NA	0,2	1,2	0,4	4,2	1,1
NW_008988039.1	1726112	C	T	4,1	5,2	5,3	12,4	17,13	13,4	13,4	11,11	6,13	12,7	28,9	14,9
NW_008988039.1	1726947	T	C	22,10	9,20	12,18	83,63	83,73	45,56	66,42	46,45	45,54	93,61	90,62	72,51
NW_008988039.1	1727250	A	G	39,21	30,28	22,37	137133	173140	94,91	109,95	81,70	97,87	118163	131153	106113
NW_008988039.1	1727453	A	G	19,21	19,30	28,28	99114	119121	87,75	74,81	66,44	79,65	86121	89119	75,84
NW_008988039.1	1728398	G	A	10,15	13,10	10,9	58,53	84,65	50,27	35,43	45,24	28,31	54,58	53,53	34,43
NW_008988039.1	1728473	G	C	16,15	11,9	11,14	52,64	88,89	36,56	55,41	31,42	29,29	61,53	62,57	48,36
NW_008988039.1	1728523	A	G	0,35	0,24	0,41	0,149	0,206	0,123	3114	0,90	2,91	0,164	0,158	0,109
NW_008988039.1	1728585	G	C	17,18	19,15	20,22	90,75	97118	66,70	65,52	46,54	54,51	93,82	77,91	52,62
NW_008988039.1	1728627	A	G	0,41	0,39	0,58	0,190	0,250	0,158	5145	0,120	1132	0,216	0,192	0,156
NW_008988039.1	1728632	G	A	20,22	23,19	38,22	97102	137123	96,69	73,82	66,55	71,67	112108	100,96	77,85
NW_008988039.1	1729343	T	C	0,9	0,9	0,9	0,22	0,34	0,25	2,38	0,34	1,35	0,20	0,22	0,21
NW_008988039.1	1729519	G	A	3,8	8,4	0,1	1,2	2,3	2,5	17,14	10,9	9,5	4,1	3,2	1,0
NW_008988039.1	1729893	T	C	3,2	4,4	5,2	3,0	2,2	3,2	7,4	6,1	11,1	1,1	6,2	2,1
NW_008988039.1	1730476	T	C	3,7	5,2	3,6	1,4	2,4	3,6	17,17	11,18	10,7	1,3	6,5	1,6
NW_008988039.1	1730703	T	G	0,10	0,5	0,12	0,2	0,5	0,5	0,23	0,13	0,20	0,2	0,3	0,5
NW_008988039.1	1732641	C	A	0,1	NA	NA	NA	NA	3,6	NA	NA	NA	1,2	6,3	1,2
NW_008988039.1	1732923	G	C	0,1	NA	NA	0,1	NA	0,33	NA	0,1	NA	0,19	0,48	0,13
NW_008988039.1	1733507	A	G	0,1	NA	NA	1,0	3,0	3,0	NA	NA	NA	6,0	16,1	7,2
NW_008988039.1	1733606	T	C	1,1	NA	NA	1,0	1,0	3,1	NA	1,0	NA	5,0	9,1	10,1
NW_008988039.1	1733736	T	G	NA	NA	NA	NA	0,1	0,3	NA	NA	NA	NA	0,5	0,2
NW_008988039.1	1733823	G	C	NA	NA	NA	NA	NA	0,2	NA	NA	NA	NA	0,5	0,3
NW_008988039.1	1734297	C	T	NA	NA	NA	NA	NA	0,7	0,1	0,1	NA	0,5	0,10	0,2
NW_008988039.1	1734859	T	G	NA	NA	NA	1,0	1,1	27,2	0,1	NA	NA	21,0	29,2	9,0
NW_008988039.1	1734934	G	T	NA	NA	NA	NA	1,2	2,22	1,0	NA	NA	0,15	2,22	0,8
NW_008988039.1	1734946	C	G	NA	NA	NA	NA	2,1	22,0	NA	NA	NA	14,0	21,0	8,0
NW_008988039.1	1734976	C	T	NA	NA	NA	NA	0,1	0,15	NA	NA	NA	0,10	0,18	0,5
NW_008988039.1	1735076	C	A	NA	NA	NA	NA	NA	0,1	NA	NA	NA	0,4	0,2	NA
NW_008988039.1	1735078	T	A	NA	NA	NA	NA	NA	0,1	NA	NA	NA	0,4	0,2	NA
NW_008988039.1	1735125	T	A	NA	NA	NA	0,1	NA	0,1	NA	NA	NA	NA	0,2	0,1
NW_008988039.1	1735161	A	G	NA	NA	NA	0,1	0,1	0,7	NA	NA	NA	0,4	0,6	0,1
NW_008988039.1	1735165	A	C	NA	NA	NA	0,1	0,1	0,7	NA	NA	NA	0,4	0,6	0,1
NW_008988039.1	1735529	T	C	NA	NA	NA	NA	1,1	18,9	1,0	NA	1,0	8,11	16,6	4,3
NW_008988039.1	1735886	G	T	NA	NA	NA	NA	1,0	10,7	NA	NA	NA	3,3	24,9	1,0
NW_008988039.1	1741682	T	C	NA	NA	NA	NA	NA	NA	0,2	NA	NA	NA	NA	NA
NW_008988039.1	1742868	A	C	0,1	0,3	0,3	0,7	0,7	0,5	0,4	0,4	0,3	0,4	0,9	0,9
NW_008988039.1	1743136	C	T	NA	NA	NA	0,1	0,1	NA	NA	NA	0,2	0,3	0,2	0,2
NW_008988039.1	1743193	T	A	NA	NA	NA	0,1	0,1	NA	NA	NA	0,1	0,4	0,4	0,1
NW_008988039.1	1743505	G	A	NA	NA	NA	0,2	NA	0,2	0,3	0,1	0,2	NA	0,7	0,2
NW_008988039.1	1743786	C	A	0,17	0,15	0,12	0,44	0,32	1,58	4,15	0,23	6,24	1,49	0,37	0,43
NW_008988039.1	1743855	C	T	0,13	0,9	0,7	0,26	0,17	0,28	0,7	0,16	1,16	0,28	0,21	0,28
NW_008988039.1	1744132	T	A	NA	NA	NA	NA	NA	NA	NA	NA	NA	NA	0,3	NA
NW_008988039.1	1744161	G	A	NA	NA	NA	NA	NA	NA	NA	NA	NA	NA	0,3	0,1
NW_008988039.1	1744364	G	A	NA	NA	NA	NA	NA	0,2	NA	NA	NA	0,1	0,1	0,1
NW_008988039.1	1744455	C	G	NA	NA	NA	NA	NA	NA	NA	NA	NA	NA	NA	0,1
NW_008988039.1	1744511	C	T	NA	NA	NA	NA	NA	0,1	NA	NA	NA	0,3	NA	NA
NW_008988039.1	1744514	C	T	NA	NA	NA	NA	NA	0,1	NA	NA	NA	0,3	NA	NA
NW_008988039.1	1745612	A	G	0,30	0,28	0,11	0,125	0,66	0,97	5,55	0,43	0,60	0,88	1,90	0,79
NW_008988039.1	1746336	G	A	2,0	6,0	3,0	20,0	14,0	14,0	6,0	12,0	5,2	12,0	14,0	10,0
NW_008988039.1	1759450	C	T	NA	0,1	NA	0,7	0,4	0,6	0,2	NA	0,9	NA	0,45	0,2
NW_008988039.1	1762253	C	A	NA	0,2	0,1	0,3	0,41	1,26	0,7	0,15	0,8	1,59	0,51	0,66
NW_008988039.1	1762430	A	T	NA	NA	NA	NA	0,2	NA	NA	0,2	NA	0,1	NA	0,1
NW_008988039.1	1762499	A	T	0,2	0,1	0,1	0,4	0,32	0,15	0,15	0,7	0,9	0,45	0,40	0,45
NW_008988039.1	1763111	A	T	NA	NA	NA	NA	NA	NA	NA	NA	NA	1,0	NA	0,2
NW_008988039.1	1764280	G	A	0,2	0,1	0,3	0,3	0,2	0,1	NA	0,1	NA	NA	NA	0,2
NW_008988039.1	1764308	T	A	0,3	0,1	0,3	0,3	0,2	0,1	NA	0,1	NA	NA	NA	0,2
NW_008988039.1	1764654	T	C	0,9	0,6	0,7	0,8	0,9	0,13	0,9	0,4	1,4	0,12	0,7	0,12
NW_008988039.1	1764951	A	T	NA	NA	NA	0,1	0,1	NA	NA	NA	NA	0,2	0,2	NA
NW_008988039.1	1765416	G	A	NA	1,0	NA	NA	NA	NA	1,0	NA	NA	0,2	NA	2,2
NW_008988039.1	1765648	C	A	NA	NA	NA	NA	0,2	NA	NA	NA	NA	NA	NA	NA
NW_008988039.1	1765967	C	T	NA	NA	NA	0,2	2,0	NA	NA	NA	NA	NA	0,1	NA
NW_008988039.1	1765995	G	A	NA	NA	NA	0,2	2,0	NA	NA	NA	NA	NA	NA	NA
NW_008988039.1	1766664	G	T	26,20	29,17	29,18	34,31	33,26	43,22	36,21	36,16	35,17	32,23	44,14	33,22
NW_008988039.1	1766966	G	C	26,23	30,19	32,24	35,27	32,21	39,37	31,22	26,24	37,27	30,22	35,24	30,13
NW_008988039.1	1766969	A	G	27,23	32,19	34,24	35,27	34,21	40,37	34,23	25,25	37,28	29,24	38,24	33,14
NW_008988039.1	1767080	T	G	51,37	56,50	52,38	60,51	60,50	79,63	59,46	48,36	66,42	52,46	52,55	50,38
NW_008988039.1	1767098	C	T	54,42	64,50	55,38	62,51	55,49	85,60	75,46	57,35	68,43	55,53	53,61	53,41
NW_008988039.1	1767214	T	G	60,56	63,63	67,47	63,64	41,53	89,79	88,57	62,45	72,48	74,66	52,46	69,40
NW_008988039.1	1767263	A	G	45,34	49,46	48,36	45,41	36,38	70,61	58,45	55,28	57,33	58,40	36,28	49,22
NW_008988039.1	1768406	C	T	9,27	8,13	2,23	5,11	9,17	10,12	8,11	7,16	7,12	10,14	9,18	9,14
NW_008988039.1	1768428	T	C	13,29	9,19	3,29	9,17	16,23	11,19	14,18	11,22	9,16	14,23	13,20	12,22
NW_008988039.1	1768584	T	C	24,41	31,27	17,37	26,31	23,30	35,25	29,25	22,42	25,30	35,32	28,19	31,21
NW_008988039.1	1768929	T	A	0,3	2,4	2,4	2,0	2,0	NA	2,7	1,2	1,3	2,3	3,1	1,1
NW_008988039.1	1769046	T	G	2,0	2,3	2,2	1,0	1,1	NA	5,2	3,1	1,0	2,3	2,3	3,0
NW_008988039.1	1769146	A	T	0,5	3,2	2,1	0,2	1,1	2,0	2,2	1,3	0,2	1,5	2,2	2,2
NW_008988039.1	1769183	C	T	0,5	1,1	1,1	0,2	1,1	3,0	2,2	1,3	0,2	1,3	0,1	2,1
NW_008988039.1	1769187	G	T	0,5	1,1	1,1	0,2	1,1	3,0	2,2	1,3	0,2	1,3	0,1	2,1
NW_008988039.1	1769249	T	C	0,3	0,2	2,1	0,2	3,1	3,0	1,2	2,6	0,1	1,1	1,1	3,0
NW_008988039.1	1769310	G	A	2,2	0,2	2,1	0,1	2,0	2,0	1,1	4,5	NA	1,1	1,0	3,0
NW_008988039.1	1769453	C	T	3,1	2,2	1,0	1,2	0,1	1,0	1,1	1,0	1,2	1,1	0,3	NA
NW_008988039.1	1769522	C	T	2,0	1,5	2,3	2,0	0,2	0,1	2,3	2,3	4,4	1,2	2,4	2,0
NW_008988039.1	1769640	A	G	1,0	1,4	2,5	1,2	2,2	1,3	4,3	3,5	4,4	2,0	1,4	5,1
NW_008988039.1	1769652	G	A	1,0	1,4	1,4	0,2	2,2	1,3	4,3	3,4	4,3	2,0	1,3	5,1
NW_008988039.1	1769697	T	G	1,0	2,2	1,6	0,2	3,2	1,3	4,4	5,5	5,4	3,0	0,3	4,1
NW_008988039.1	1769814	C	T	NA	3,2	1,4	0,1	3,1	1,1	1,0	2,2	6,3	2,0	2,0	1,1
NW_008988039.1	1769831	G	A	NA	2,2	1,2	1,1	4,0	1,0	1,0	2,1	7,3	2,0	3,0	1,1
NW_008988039.1	1769917	G	T	1,0	2,1	NA	1,1	2,0	1,0	0,1	NA	2,2	NA	2,0	0,1
NW_008988039.1	1770280	C	T	119,34	116,56	144,49	134,24	164,39	145,40	152,50	162,64	114,44	153,48	180,48	114,52
NW_008988039.1	1770297	A	G	39,96	38123	43137	53,93	65119	66106	53132	72138	39106	76117	83130	38114
NW_008988039.1	1770404	A	C	41,34	44,38	48,31	41,20	41,18	45,34	53,30	48,45	30,29	52,31	60,30	44,28
NW_008988039.1	1770897	G	T	20,24	20,19	17,24	14,20	18,12	32,15	28,22	14,25	26,20	19,22	22,10	17,9
NW_008988039.1	1771037	G	A	14,22	15,13	10,12	7,5	13,5	18,12	23,9	14,12	15,12	22,8	11,4	12,6
NW_008988039.1	1771057	A	G	11,19	14,11	9,7	8,5	10,4	15,11	20,8	15,8	11,11	19,7	9,3	11,6
NW_008988039.1	1771133	C	G	7,7	8,7	7,3	5,3	6,1	15,7	14,4	13,3	7,6	17,5	9,3	13,3
NW_008988039.1	1774530	A	G	22,11	19,9	21,8	17,10	6,0	8,1	38,17	32,14	36,7	13,5	18,6	11,3
NW_008988039.1	1774609	A	G	77,20	70,17	65,14	80,16	44,5	35,6	127,35	122,32	155,19	59,8	78,19	45,8
NW_008988039.1	1774876	A	C	92,97	88112	78100	81,71	51,41	32,39	178168	140165	156143	59,76	93,96	72,73
NW_008988039.1	1775225	T	C	NA	2,2	NA	1,0	NA	1,0	4,0	4,0	3,0	NA	2,0	NA
NW_008988039.1	1775231	T	C	NA	2,2	NA	1,0	NA	1,0	4,0	4,0	3,0	NA	2,0	NA
NW_008988039.1	1775296	A	G	NA	1,2	NA	NA	NA	2,0	5,0	3,0	3,0	NA	2,0	NA
NW_008988039.1	1775360	C	G	0,1	0,3	0,2	NA	1,0	2,0	2,0	2,1	NA	NA	2,3	1,0
NW_008988039.1	1775399	G	T	0,2	0,3	0,2	NA	0,1	0,2	1,1	0,1	NA	NA	0,6	0,2
NW_008988039.1	1775432	T	A	0,3	0,3	0,4	NA	0,1	0,2	1,1	0,1	NA	NA	0,6	0,4
NW_008988039.1	1775452	G	A	0,3	0,4	0,4	NA	0,1	0,1	1,4	0,2	NA	NA	0,8	0,4
NW_008988039.1	1775551	G	A	4,10	9,8	7,9	NA	1,1	0,1	8,12	6,8	14,10	1,2	3,5	0,4
NW_008988039.1	1775731	C	T	2,5	5,4	4,1	1,1	2,1	2,1	4,4	5,0	3,2	7,2	2,6	2,2
NW_008988039.1	1775881	C	T	0,5	0,10	0,8	0,7	0,4	0,6	0,9	0,1	1,10	0,11	0,10	0,16
NW_008988039.1	1775959	T	C	3,4	9,9	8,6	6,8	1,5	2,6	1,6	3,1	5,5	3,6	12,8	8,14
NW_008988039.1	1776040	G	C	0,10	0,18	0,15	0,17	0,9	0,9	0,9	0,6	0,9	0,9	0,28	0,26
NW_008988039.1	1776105	A	G	3,4	5,4	2,4	7,2	3,2	3,1	4,2	3,0	4,1	1,0	4,5	7,4
NW_008988039.1	1776210	T	C	3,0	6,6	1,0	1,0	NA	3,0	0,1	2,0	NA	NA	2,2	1,0
NW_008988039.1	1776217	A	C	2,0	5,5	1,0	NA	NA	3,0	0,1	2,0	NA	NA	2,2	1,0
NW_008988039.1	1776616	G	C	59,50	63,46	79,44	52,35	33,25	33,26	98,83	92,88	92,80	44,39	69,64	43,42
NW_008988039.1	1776648	C	T	56,49	78,52	78,49	55,48	35,28	39,27	107,85	93102	108,89	57,48	74,66	45,48
NW_008988039.1	1776667	A	G	49,47	74,51	82,52	57,49	33,27	42,27	115,95	97106	104,92	49,52	80,70	41,43
NW_008988039.1	1776762	G	A	44,46	71,44	61,53	52,59	30,32	32,20	96107	92,88	84,93	46,42	74,58	44,45
NW_008988039.1	1776813	C	A	27,34	47,29	33,41	29,30	24,26	14,14	67,60	64,55	53,55	21,28	44,37	36,34
NW_008988039.1	1776830	T	C	23,23	43,21	25,27	22,23	17,15	11,8	56,52	54,36	47,40	17,22	34,26	28,22
NW_008988039.1	1778775	T	G	0,4	NA	0,3	NA	1,0	2,0	0,6	NA	NA	0,3	2,2	NA
NW_008988039.1	1778794	C	T	0,4	NA	1,4	0,1	1,0	2,3	0,5	NA	NA	1,3	2,1	0,2
NW_008988039.1	1778815	C	T	1,3	NA	3,3	1,0	4,0	6,1	2,3	1,0	1,0	4,2	3,1	2,1
NW_008988039.1	1778871	A	C	3,1	0,1	2,1	0,1	0,3	3,5	2,1	1,1	1,1	4,6	5,3	3,7
NW_008988039.1	1778899	A	G	2,0	0,1	3,1	0,1	0,4	3,7	3,2	1,1	1,1	6,8	6,3	3,10
NW_008988039.1	1778908	G	C	2,0	0,1	4,1	0,2	0,4	3,10	2,2	1,1	1,2	7,9	5,3	4,10
NW_008988039.1	1779012	C	T	1,1	0,1	2,1	0,1	0,3	2,7	0,4	NA	0,1	3,9	0,4	1,6
NW_008988039.1	1779086	C	A	NA	NA	NA	NA	NA	1,0	NA	NA	NA	2,2	1,0	1,0
NW_008988039.1	1779258	G	A	NA	1,0	NA	1,0	1,0	1,0	NA	NA	0,1	0,2	0,3	2,1
NW_008988039.1	1779290	T	C	NA	NA	NA	1,0	1,0	1,0	NA	NA	0,1	0,2	0,3	2,1
NW_008988039.1	1779298	A	G	NA	NA	NA	1,0	1,0	1,0	NA	NA	0,1	0,2	0,4	2,1
NW_008988039.1	1779494	T	C	NA	NA	NA	0,1	NA	NA	NA	NA	0,1	NA	0,2	0,6
NW_008988039.1	1779532	T	G	NA	NA	NA	NA	NA	NA	NA	NA	0,1	NA	1,0	4,3
NW_008988039.1	1779809	C	G	0,1	0,1	NA	1,0	1,0	NA	1,1	NA	0,2	2,1	0,3	1,3
NW_008988039.1	1780916	C	A	NA	NA	NA	0,1	NA	0,1	NA	NA	NA	NA	0,5	0,5
NW_008988039.1	1781096	A	T	NA	NA	NA	NA	NA	NA	NA	NA	NA	NA	0,2	NA
NW_008988039.1	1781455	A	G	3,0	NA	2,0	2,0	0,1	3,2	NA	1,0	2,1	3,2	9,1	3,1
NW_008988039.1	1781464	G	A	2,0	NA	1,2	2,1	1,0	5,0	NA	1,0	2,1	5,0	5,5	2,2
NW_008988039.1	1781498	G	C	0,2	NA	0,2	0,3	NA	0,2	0,1	0,1	0,2	0,5	0,12	0,3
NW_008988039.1	1781536	T	C	0,3	0,1	0,3	0,1	NA	0,3	0,1	0,1	0,1	0,3	0,9	0,1
NW_008988039.1	1781586	C	T	0,2	0,1	0,2	0,1	NA	0,3	0,3	NA	NA	0,3	0,6	0,1
NW_008988039.1	1781651	A	G	0,3	0,1	0,1	NA	0,1	0,6	1,3	0,2	NA	0,3	0,4	0,2
NW_008988039.1	1781670	C	T	3,0	NA	1,1	NA	0,1	2,4	3,2	0,3	NA	2,7	3,1	1,4
NW_008988039.1	1781708	A	G	0,2	NA	0,1	NA	NA	1,3	1,3	0,2	NA	1,7	0,4	0,4
NW_008988039.1	1781791	T	A	4,0	1,0	2,0	NA	NA	4,2	5,0	1,0	3,0	8,1	6,0	3,1
NW_008988039.1	1781806	T	C	4,0	2,0	1,1	NA	NA	4,5	3,2	NA	5,0	4,3	6,5	4,0
NW_008988039.1	1781851	T	G	0,3	0,3	0,2	0,1	0,2	0,8	1,4	NA	0,5	1,7	0,15	2,9
NW_008988039.1	1781881	A	G	0,3	0,3	0,2	0,2	0,4	0,9	1,5	0,1	0,4	0,11	0,17	0,14
NW_008988039.1	1781911	C	T	0,3	0,2	0,1	0,2	0,4	0,7	1,4	0,1	0,3	0,10	0,19	0,14
NW_008988039.1	1781929	T	A	3,0	3,0	1,0	2,0	4,0	6,0	4,1	1,0	1,2	10,0	18,0	13,0
NW_008988039.1	1781947	G	T	0,3	0,2	NA	0,2	0,4	0,1	1,3	0,1	0,1	1,9	0,13	1,10
NW_008988039.1	1784781	G	A	NA	NA	0,1	NA	NA	NA	0,3	0,2	NA	NA	NA	NA
NW_008988039.1	1785382	G	T	NA	NA	NA	NA	NA	NA	NA	0,2	NA	NA	NA	NA
NW_008988039.1	1788024	G	A	0,1	NA	NA	NA	NA	NA	NA	0,1	NA	NA	0,1	0,1
NW_008988039.1	1789680	C	T	0,2	NA	NA	NA	NA	0,1	0,1	NA	NA	NA	NA	NA
NW_008988039.1	1790136	A	G	NA	NA	NA	NA	0,3	NA	0,2	NA	NA	0,5	NA	0,3
NW_008988039.1	1790253	A	G	0,2	NA	0,2	NA	NA	0,4	0,1	NA	0,1	0,5	0,4	0,1
NW_008988039.1	1790260	A	T	0,2	NA	0,2	NA	NA	0,4	0,1	NA	0,1	0,5	0,4	0,1
NW_008988039.1	1790301	A	G	3,0	NA	1,0	NA	NA	0,1	0,1	NA	1,0	1,2	0,1	NA
NW_008988039.1	1790848	A	C	NA	NA	0,2	NA	0,1	NA	NA	NA	NA	0,1	NA	0,1
NW_008988039.1	1791267	C	T	NA	NA	NA	NA	0,3	1,1	NA	0,1	NA	NA	0,1	0,4
NW_008988039.1	1792116	C	A	2,1	NA	0,1	NA	1,2	1,1	NA	0,1	NA	0,1	0,3	1,5
NW_008988039.1	1792128	G	A	2,1	NA	0,1	NA	1,4	1,2	0,1	0,1	NA	0,1	0,5	1,6
NW_008988039.1	1792360	A	C	5,6	1,2	1,1	0,2	1,4	0,7	1,1	1,2	1,1	0,18	0,12	0,10
NW_008988039.1	1792399	G	T	9,6	2,2	0,1	3,0	6,0	10,0	3,0	2,2	1,1	17,0	15,0	13,0
NW_008988039.1	1792400	A	G	9,6	1,2	0,1	3,0	6,0	10,0	3,0	2,2	1,1	17,0	15,0	12,0
NW_008988039.1	1792437	T	C	0,11	0,5	0,4	0,2	0,7	0,8	1,2	0,4	0,2	0,16	0,12	0,12
NW_008988039.1	1792493	T	A	3,5	1,2	1,2	0,3	0,6	0,8	2,2	1,2	1,1	0,11	0,9	2,12
NW_008988039.1	1792564	T	C	2,3	1,2	0,5	0,4	0,1	0,7	4,1	0,2	1,2	0,7	0,5	2,8
NW_008988039.1	1792620	G	T	NA	1,1	0,3	0,3	0,2	0,5	2,1	0,2	1,1	0,4	0,2	0,8
NW_008988039.1	1792657	G	A	0,1	1,1	0,3	0,3	0,3	0,6	2,1	0,2	0,1	0,4	0,3	0,7
NW_008988039.1	1792869	A	C	0,1	0,2	0,2	0,1	NA	0,3	1,1	0,2	0,2	0,1	0,3	0,4
NW_008988039.1	1792879	A	G	0,1	0,2	0,2	0,1	NA	0,3	1,1	2,0	0,2	0,1	0,3	0,4
NW_008988039.1	1792923	T	C	0,1	2,2	0,1	0,1	NA	0,2	1,0	2,0	0,2	0,1	0,2	0,4
NW_008988039.1	1793180	A	G	NA	1,0	2,0	NA	NA	0,1	0,2	NA	1,0	0,3	0,1	0,2
NW_008988039.1	1793266	T	G	2,0	NA	1,0	NA	0,1	1,3	0,3	NA	2,2	0,7	0,4	0,8
NW_008988039.1	1801749	A	G	NA	NA	NA	NA	NA	NA	NA	3,0	NA	NA	NA	NA
NW_008988039.1	1804343	A	T	1,2	2,2	6,0	15,2	5,3	6,1	1,1	4,1	3,3	8,3	10,5	3,2
NW_008988039.1	1804529	T	C	2,2	5,1	0,4	2,4	4,2	2,0	NA	2,0	1,1	5,4	2,6	2,0
NW_008988039.1	1804694	T	A	1,0	0,1	0,3	2,0	3,2	1,1	4,0	NA	0,1	9,1	2,3	4,0
NW_008988039.1	1805913	G	A	5,3	3,4	7,4	10,5	3,3	3,2	5,3	2,4	2,2	3,6	4,4	5,3
NW_008988039.1	1805917	A	G	5,3	3,4	7,4	10,5	3,3	3,2	5,3	2,4	2,2	3,6	4,4	5,3
NW_008988039.1	1806313	A	T	0,2	7,5	2,2	10,3	4,1	3,3	0,3	4,3	3,0	5,6	4,5	4,4
NW_008988039.1	1806331	G	A	0,2	6,6	2,2	9,3	4,2	5,3	2,3	3,2	3,0	6,5	6,5	5,4
NW_008988039.1	1806487	C	A	6,7	5,8	1,2	7,3	6,4	3,2	8,7	2,4	3,4	9,11	4,2	2,8
NW_008988039.1	1806596	A	G	4,4	1,7	2,3	3,3	7,2	5,2	10,8	4,3	6,4	8,9	3,3	4,8
NW_008988039.1	1806798	A	C	7,2	1,3	2,6	10,3	2,0	0,2	5,3	3,2	1,3	9,4	4,2	8,6
NW_008988039.1	1806836	C	T	5,3	3,3	4,6	9,4	1,0	0,3	3,4	2,3	1,2	8,4	5,3	10,7
NW_008988039.1	1806850	A	T	4,4	4,3	4,6	8,4	2,0	0,3	3,5	2,4	1,2	8,4	5,3	10,6
NW_008988039.1	1807036	G	A	2,3	3,1	8,6	13,2	1,0	1,2	5,3	2,3	3,0	5,9	3,3	6,0
NW_008988039.1	1807196	A	G	4,2	5,3	6,4	5,6	9,4	1,0	7,7	12,3	4,0	11,7	10,3	8,3
NW_008988039.1	1807310	C	T	4,2	6,7	8,7	8,12	12,9	1,1	9,9	10,2	5,3	13,6	10,5	9,4
NW_008988039.1	1807552	A	G	6,5	5,5	7,6	6,5	5,6	0,1	3,2	2,1	2,2	8,4	12,1	7,6
NW_008988039.1	1807598	T	G	8,5	7,6	8,6	8,4	7,5	1,1	3,1	1,1	2,4	11,4	8,2	8,8
NW_008988039.1	1807666	A	G	8,4	11,6	8,5	13,7	6,6	1,0	3,2	2,5	1,4	10,7	6,3	10,8
NW_008988039.1	1807963	A	C	5,6	8,10	6,9	6,3	2,4	4,2	7,2	6,10	11,6	13,3	16,4	7,3
NW_008988039.1	1807976	G	A	5,5	9,11	6,7	7,3	3,4	3,1	7,2	6,9	11,5	13,3	15,5	7,2
NW_008988039.1	1808014	T	G	3,5	8,6	4,3	5,3	2,2	1,1	3,3	4,9	10,4	8,1	11,4	5,2
NW_008988039.1	1808179	C	T	0,2	1,2	2,0	0,1	0,1	1,0	2,2	2,1	6,1	3,0	4,0	0,1
NW_008988039.1	1810625	A	T	1,2	1,2	4,1	4,0	NA	NA	0,3	NA	1,1	NA	3,0	NA
NW_008988039.1	1818267	T	C	NA	NA	NA	NA	NA	0,2	NA	NA	NA	NA	NA	NA
NW_008988039.1	1818395	A	G	NA	NA	NA	NA	NA	NA	NA	NA	NA	0,1	NA	0,1
NW_008988039.1	1818653	C	T	0,1	2,3	1,1	2,2	5,9	5,5	1,1	1,5	5,1	6,10	3,7	4,7
NW_008988039.1	1819169	G	A	9,11	8,7	7,14	8,18	31,26	23,25	14,10	7,12	10,10	47,39	25,44	24,31
NW_008988039.1	1819275	T	A	0,11	0,7	0,11	0,17	0,51	0,36	1,13	0,13	0,16	0,62	0,50	0,36
NW_008988039.1	1819522	C	A	7,2	5,4	8,6	13,7	22,23	11,18	4,8	5,9	13,8	37,17	19,13	25,24
NW_008988039.1	1820238	C	A	4,5	7,1	7,11	16,10	20,28	30,26	8,13	6,8	8,5	41,31	31,24	23,27
NW_008988039.1	1828328	C	G	NA	NA	0,2	0,4	0,2	NA	0,2	0,2	NA	0,4	0,3	0,4
NW_008988039.1	1828624	A	G	NA	NA	1,0	0,2	NA	NA	NA	1,0	0,1	1,1	2,1	2,3
NW_008988039.1	1828626	A	G	NA	NA	1,0	0,2	NA	NA	NA	1,0	0,1	1,1	2,1	2,3
NW_008988039.1	1828811	G	A	NA	0,1	2,0	0,2	5,0	1,0	NA	2,1	0,2	3,2	1,1	2,4
NW_008988039.1	1828922	G	A	NA	NA	0,1	0,4	0,2	NA	NA	0,1	NA	0,6	0,2	0,5
NW_008988039.1	1829147	T	A	NA	NA	NA	1,3	1,2	NA	NA	NA	NA	0,2	1,1	2,2
NW_008988039.1	1830114	T	C	0,10	0,11	0,10	0,32	0,23	0,19	0,17	0,10	0,7	0,25	0,22	0,16
NW_008988039.1	1831243	A	T	8,6	11,9	9,7	22,16	5,15	5,10	8,6	8,6	10,8	21,20	24,21	15,18
NW_008988039.1	1834083	C	A	NA	NA	NA	0,21	0,15	0,13	0,1	NA	NA	0,66	0,59	0,48
NW_008988039.1	1834347	A	G	NA	NA	NA	0,39	0,26	0,33	NA	NA	NA	0,131	0,138	0,108
NW_008988039.1	1834421	T	G	NA	0,1	NA	0,43	0,45	0,32	NA	NA	NA	0,158	0,167	0,135
NW_008988039.1	1834435	G	A	NA	0,1	NA	0,46	0,44	0,33	NA	NA	NA	0,165	1169	0,142
NW_008988039.1	1834516	A	T	NA	0,1	NA	0,62	0,59	0,35	1,0	NA	NA	0,216	0,243	0,184
NW_008988039.1	1834990	C	T	NA	NA	NA	0,27	0,52	0,34	NA	NA	NA	0,111	0,165	0,114
NW_008988039.1	1836364	A	C	9,6	6,7	11,18	20,15	21,9	12,14	9,6	8,5	10,5	20,27	18,16	19,20
NW_008988039.1	1836908	G	A	29,35	24,27	32,45	66,93	58,71	40,54	46,37	34,33	44,26	89107	67,69	55,66
NW_008988039.1	1837589	G	T	0,2	1,5	2,1	NA	NA	NA	1,0	2,2	2,2	NA	NA	1,0
NW_008988039.1	1839008	G	A	0,7	0,4	0,5	0,5	0,5	0,4	0,4	0,7	0,2	0,7	0,2	0,6
NW_008988039.1	1839952	T	A	0,6	0,2	0,4	NA	0,1	0,1	NA	0,1	NA	NA	0,4	NA
NW_008988039.1	1840176	T	A	24,0	28,0	23,0	50,0	47,0	31,0	23,4	20,0	25,0	68,0	53,0	53,0
NW_008988039.1	1841715	T	G	4,4	1,0	1,2	NA	NA	NA	1,2	NA	2,0	NA	NA	NA
NW_008988039.1	1841745	A	T	4,4	1,0	1,1	NA	NA	NA	1,1	NA	2,0	NA	NA	NA
NW_008988039.1	1841968	A	T	16,0	20,0	29,0	48,0	51,0	35,0	15,4	20,0	25,0	43,0	57,0	38,0
NW_008988039.1	1842643	G	A	11,11	6,2	0,7	10,6	10,14	5,9	3,5	3,0	4,0	13,9	8,6	8,10
NW_008988039.1	1842723	C	T	7,10	4,1	0,7	9,7	6,10	4,9	3,6	2,1	5,1	17,9	8,6	7,10
NW_008988039.1	1842921	T	C	21,0	19,0	17,0	7,0	9,0	4,0	8,3	5,0	9,0	9,0	10,0	7,0
NW_008988039.1	1842959	G	A	28,0	19,0	20,0	10,0	8,0	7,0	6,4	8,0	13,0	6,0	8,0	8,0
NW_008988039.1	1843097	T	C	24,14	15,6	19,8	12,10	10,8	16,9	6,5	10,5	14,9	9,6	5,8	10,3
NW_008988039.1	1843149	C	T	21,12	11,6	17,8	12,11	11,5	14,5	3,5	9,5	13,8	8,2	5,8	6,4
NW_008988039.1	1843187	T	G	19,11	14,4	15,10	14,14	13,7	15,7	4,9	8,6	15,7	5,3	6,6	8,1
NW_008988039.1	1843211	G	C	12,14	6,13	9,12	12,11	6,12	5,13	12,6	5,7	7,13	3,3	5,8	2,4
NW_008988039.1	1843235	A	G	13,11	12,5	10,8	11,11	10,4	10,4	6,10	6,3	9,6	3,1	8,3	3,2
NW_008988039.1	1843325	G	A	0,12	0,7	0,6	0,6	1,5	0,4	1,10	0,8	0,7	NA	0,6	0,1
NW_008988039.1	1843433	T	C	0,1	0,2	0,5	NA	0,1	NA	0,1	NA	0,1	NA	0,2	0,1
NW_008988039.1	1843517	G	A	0,3	0,2	0,2	NA	0,1	NA	0,3	0,2	0,4	NA	0,1	NA
NW_008988039.1	1843519	G	A	0,3	0,2	0,2	NA	0,1	NA	0,3	0,2	0,4	NA	0,1	NA
NW_008988039.1	1843750	G	T	0,2	0,2	0,3	NA	0,1	NA	0,1	NA	0,3	NA	NA	NA
NW_008988039.1	1843752	A	G	0,2	0,2	0,3	NA	0,1	NA	0,1	NA	0,3	NA	NA	NA
NW_008988039.1	1844322	T	C	NA	0,2	NA	NA	0,1	NA	NA	NA	NA	NA	NA	NA
NW_008988039.1	1844347	T	C	NA	0,2	NA	NA	0,1	NA	NA	NA	NA	NA	NA	NA
NW_008988039.1	1844553	C	A	NA	0,1	NA	0,2	0,1	NA	NA	NA	NA	NA	NA	NA
NW_008988039.1	1844563	G	A	NA	0,1	NA	0,2	0,1	NA	NA	NA	NA	NA	NA	NA
NW_008988039.1	1844635	T	G	NA	0,2	NA	0,2	0,1	NA	NA	0,1	NA	NA	NA	NA
NW_008988039.1	1845910	A	C	10,12	16,17	19,19	7,18	17,10	7,9	10,4	7,8	6,9	5,8	7,9	8,4
NW_008988039.1	1845963	G	T	0,20	0,31	0,31	0,22	0,24	0,17	2,10	0,15	0,9	0,14	0,17	0,8
NW_008988039.1	1846098	A	C	NA	2,0	3,3	2,1	3,0	0,1	1,0	1,1	1,0	0,1	1,0	NA
NW_008988039.1	1846161	T	A	NA	NA	0,4	NA	0,2	NA	NA	NA	NA	NA	NA	NA
NW_008988039.1	1846213	A	G	0,1	0,1	0,2	NA	NA	NA	NA	NA	NA	NA	NA	NA
NW_008988039.1	1846391	G	A	0,3	0,1	0,3	NA	NA	NA	0,1	0,1	NA	NA	NA	NA
NW_008988039.1	1854985	A	G	NA	NA	NA	0,2	1,2	2,1	NA	NA	NA	3,1	7,1	1,1
NW_008988039.1	1854999	C	A	NA	NA	NA	0,2	2,2	3,1	NA	NA	NA	3,1	7,3	1,1
NW_008988039.1	1855036	A	C	NA	NA	NA	0,3	2,2	5,1	NA	NA	NA	4,3	9,3	1,1
NW_008988039.1	1855170	G	T	NA	NA	NA	0,4	3,6	8,10	NA	NA	NA	6,13	9,6	2,3
NW_008988039.1	1855372	G	A	NA	NA	NA	5,4	3,1	3,7	NA	1,0	NA	5,5	5,15	2,1
NW_008988039.1	1855373	C	A	NA	NA	NA	5,4	3,1	3,7	NA	1,0	NA	5,5	5,15	2,1
NW_008988039.1	1855833	G	C	2,0	NA	0,1	1,2	2,3	3,0	NA	NA	NA	5,4	3,5	NA
NW_008988039.1	1855893	A	G	1,0	NA	NA	NA	1,0	0,1	NA	NA	NA	0,2	1,1	0,1
NW_008988039.1	1856032	A	T	NA	NA	NA	NA	NA	0,1	NA	NA	NA	1,2	NA	0,2
NW_008988039.1	1856057	A	G	NA	NA	NA	NA	NA	0,1	NA	NA	NA	2,1	NA	0,1
NW_008988039.1	1856326	T	C	NA	NA	NA	NA	NA	NA	NA	NA	NA	NA	0,2	NA
NW_008988039.1	1856763	T	A	NA	NA	NA	NA	NA	NA	NA	NA	NA	NA	NA	NA
NW_008988039.1	1865974	C	T	0,4	NA	0,1	0,1	0,1	0,5	0,1	0,4	0,4	NA	0,9	0,6
NW_008988039.1	1866002	G	A	0,3	NA	0,1	0,1	0,1	0,5	0,1	0,2	0,3	NA	0,7	0,5
NW_008988039.1	1866346	G	C	0,17	0,13	0,16	0,5	0,4	0,1	0,32	1,21	0,24	0,3	0,11	0,4
NW_008988039.1	1866492	G	A	0,17	0,23	0,9	0,5	0,2	0,4	2,19	0,30	0,30	0,4	0,8	0,4
NW_008988039.1	1866498	T	C	0,17	0,23	0,8	0,6	0,2	0,4	2,17	0,28	0,30	0,5	0,8	0,3
NW_008988039.1	1866528	C	G	0,25	0,23	0,11	0,5	0,2	0,4	2,24	0,40	0,40	0,3	0,10	0,3
NW_008988039.1	1866600	T	C	0,37	0,22	0,22	0,12	1,15	0,11	2,38	0,42	1,39	0,12	0,24	0,12
NW_008988039.1	1866745	T	C	1,36	0,40	0,33	0,41	0,45	0,56	9,79	2,64	1,88	0,36	0,53	0,31
NW_008988039.1	1866856	G	A	0,29	0,27	0,21	0,33	0,29	0,46	6,48	0,39	1,62	0,31	0,36	0,27
NW_008988039.1	1866883	C	T	0,23	0,20	0,18	0,25	0,18	0,38	6,32	0,26	1,44	0,26	0,30	0,20
NW_008988039.1	1866898	C	T	0,17	0,17	0,13	0,20	0,17	0,26	5,25	0,20	0,35	0,16	0,25	0,17
NW_008988039.1	1867140	C	T	NA	0,1	NA	NA	0,1	0,1	0,1	NA	0,1	0,1	0,1	0,1
NW_008988039.1	1867264	A	G	0,1	0,2	0,3	0,1	0,4	NA	0,3	0,1	0,3	0,2	0,2	0,3
NW_008988039.1	1867383	C	G	NA	NA	NA	0,3	0,5	0,2	0,1	0,1	0,3	0,3	0,2	0,1
NW_008988039.1	1867610	G	T	NA	0,1	NA	0,3	0,1	0,3	0,2	0,2	0,3	0,5	0,9	0,2
NW_008988039.1	1867814	G	C	NA	0,4	0,2	NA	NA	0,5	0,1	0,3	0,3	0,2	0,4	0,1
NW_008988039.1	1867867	T	G	0,1	0,3	0,5	0,1	NA	0,9	0,4	0,2	0,3	0,4	0,3	0,1
NW_008988039.1	1867872	A	G	0,1	0,3	0,5	0,1	NA	0,9	0,4	0,2	0,3	0,4	0,3	0,1
NW_008988039.1	1867917	G	A	0,3	0,6	0,8	0,3	0,1	0,13	0,14	0,7	0,12	0,4	0,4	0,4
NW_008988039.1	1867933	A	C	0,4	0,6	0,8	0,3	0,1	0,13	0,15	0,7	0,14	0,4	0,6	0,4
NW_008988039.1	1868034	T	C	23,15	14,20	22,16	9,11	15,17	20,14	23,29	28,33	38,14	18,15	23,23	16,20
NW_008988039.1	1868042	A	G	0,35	0,33	0,38	0,20	0,32	0,32	0,51	0,58	3,48	0,33	0,45	0,35
NW_008988039.1	1868071	T	A	0,35	0,32	0,38	0,19	0,32	0,30	0,50	0,57	3,46	0,33	0,44	0,33
NW_008988039.1	1868107	G	C	0,8	0,14	0,17	0,7	0,9	0,10	0,29	0,25	2,23	0,14	0,11	0,16
NW_008988039.1	1868137	T	C	0,3	0,5	0,4	0,1	0,1	0,3	0,15	0,7	0,6	0,1	0,3	0,1
NW_008988039.1	1868349	G	A	8,17	9,9	12,19	11,7	13,10	15,16	20,20	16,23	22,19	7,8	11,14	10,11
NW_008988039.1	1868427	G	A	0,25	0,28	0,39	0,16	0,38	0,51	7,60	0,59	5,59	0,23	0,36	0,36
NW_008988039.1	1868460	G	A	0,19	0,23	0,29	0,11	0,31	0,43	6,58	0,50	2,54	0,19	0,33	0,25
NW_008988039.1	1868472	A	G	0,17	0,23	0,30	0,12	0,30	0,42	6,59	0,48	2,52	0,18	0,31	0,25
NW_008988039.1	1868551	G	C	0,11	0,8	0,15	0,12	0,15	0,23	2,47	0,33	0,35	0,14	0,26	0,19
NW_008988039.1	1868611	A	T	0,11	0,8	0,11	0,8	0,9	0,12	0,39	0,26	0,24	0,14	0,21	0,12
NW_008988039.1	1868640	T	A	0,10	0,7	0,8	0,6	0,4	0,11	2,28	0,20	0,20	0,11	0,18	0,6
NW_008988039.1	1868661	C	A	0,10	0,3	0,4	0,5	0,3	0,9	2,21	0,17	0,16	0,9	0,12	0,4
NW_008988039.1	1868827	C	T	0,13	0,3	0,5	0,9	0,5	0,6	0,14	0,21	0,14	0,7	0,12	0,8
NW_008988039.1	1869073	A	C	0,505	0,368	0,445	0,77	0,75	0,207	67505	0,455	42496	0,138	0,112	0,59
NW_008988039.1	1869089	C	A	0,617	0,448	0,545	1,92	0,94	0,255	168543	0,566	90582	0,175	0,144	0,74
NW_008988039.1	1869143	C	T	0,1164	0,894	0,1047	2192	0,179	0,476	2451068	11084	1451137	0,339	0,280	0,169
NW_008988039.1	1869204	G	A	21153	4872	11009	1201	1180	1452	2451060	31070	1571087	0,340	0,299	0,188
NW_008988039.1	1869208	T	C	0,1157	0,874	11017	1201	0,181	1452	2591060	0,1070	1591095	0,337	0,301	0,192
NW_008988039.1	1869865	C	G	0,171	0,87	0,122	0,1	NA	NA	3140	0,125	0,150	0,3	0,1	NA
NW_008988039.1	1869884	G	A	0,198	0,104	0,137	0,2	NA	NA	3166	0,146	0,172	0,3	0,1	NA
NW_008988039.1	1869911	G	T	124,95	71,56	99,59	0,1	NA	NA	101,88	79,89	113,83	1,1	0,1	NA
NW_008988039.1	1870015	A	G	0,240	0,154	0,175	0,1	NA	NA	4196	0,207	0,166	NA	0,2	NA
NW_008988039.1	1870613	T	C	28,0	14,0	22,0	9,0	9,0	1,0	41,0	10,0	21,0	7,0	7,2	9,0
NW_008988039.1	1870616	G	A	28,0	15,0	22,0	9,0	9,0	1,0	41,0	10,0	22,0	7,0	7,2	10,0
NW_008988039.1	1870948	T	C	0,115	0,74	0,84	0,14	0,17	0,22	2,92	1,84	0,82	0,25	0,24	0,25
NW_008988039.1	1871036	G	T	0,97	0,63	0,70	0,6	0,4	0,10	0,66	0,58	0,57	0,12	0,15	0,11
NW_008988039.1	1871111	T	A	0,35	0,26	0,30	NA	NA	NA	0,16	0,15	0,21	NA	0,1	NA
NW_008988039.1	1871112	G	A	0,35	0,26	0,30	NA	NA	NA	0,16	0,15	0,21	NA	0,1	NA
NW_008988039.1	1871332	C	A	0,50	0,38	0,33	NA	NA	NA	0,29	0,20	0,25	NA	NA	NA
NW_008988039.1	1871697	T	C	0,8	0,7	0,12	NA	NA	NA	0,15	0,7	0,14	NA	NA	NA
NW_008988039.1	1871704	C	T	3,5	5,2	6,6	NA	NA	NA	11,2	3,4	9,4	NA	NA	NA
NW_008988039.1	1872051	A	C	0,5	0,5	0,3	NA	NA	NA	0,11	0,6	0,7	NA	NA	NA
NW_008988039.1	1872072	A	G	0,4	0,5	0,2	NA	NA	NA	0,11	0,6	0,6	NA	NA	NA
NW_008988039.1	1872382	G	A	0,14	0,8	0,6	NA	NA	NA	0,10	0,16	0,13	NA	NA	0,1
NW_008988039.1	1872539	A	T	0,6	0,19	0,17	0,1	0,4	0,9	3,16	0,17	0,20	0,2	0,6	0,2
NW_008988039.1	1872861	C	T	124,87	96,94	120,76	69,82	104102	93,90	336182	271201	244172	98,95	94,64	107,75
NW_008988039.1	1873163	A	G	13,0	5,0	18,0	1,0	4,0	NA	19,0	14,0	16,0	2,0	2,0	2,0
NW_008988039.1	1873206	A	T	0,16	0,7	0,18	0,2	0,5	NA	0,17	0,15	0,18	0,4	0,2	0,3
NW_008988039.1	1873210	G	C	0,16	0,7	0,18	0,2	0,5	NA	0,17	0,15	0,18	0,4	0,2	0,3
NW_008988039.1	1873561	G	C	0,4	0,2	0,5	0,1	0,2	0,3	0,2	NA	0,4	NA	0,2	0,2
NW_008988039.1	1873788	C	T	4,6	2,2	2,6	3,3	2,0	3,4	5,4	2,3	8,3	6,5	4,6	1,3
NW_008988039.1	1873844	G	A	0,8	0,4	0,7	0,8	0,2	0,11	1,10	0,6	2,7	0,9	0,8	0,6
NW_008988039.1	1873876	C	G	0,6	0,4	0,9	0,7	0,2	0,10	1,9	0,7	0,4	0,6	0,6	0,5
NW_008988039.1	1873887	T	A	0,6	2,2	6,5	2,6	1,1	4,6	4,6	4,5	1,3	3,4	4,3	1,4
NW_008988039.1	1874049	C	T	1,0	1,0	2,0	NA	NA	0,1	2,0	NA	2,0	NA	1,0	NA
NW_008988039.1	1874088	A	T	0,2	0,1	0,2	NA	NA	NA	0,2	NA	0,1	NA	NA	NA
NW_008988039.1	1874273	A	T	0,5	0,1	0,1	0,2	0,1	NA	0,7	NA	0,2	NA	0,2	NA
NW_008988039.1	1874396	A	G	0,11	0,10	0,6	0,2	NA	0,2	1,15	0,8	0,5	NA	0,1	0,2
NW_008988039.1	1874477	C	G	0,22	0,17	0,7	0,1	0,1	0,6	1,24	0,15	0,11	NA	0,3	0,4
NW_008988039.1	1874504	A	G	3,17	9,8	6,5	0,1	2,0	2,3	14,14	11,9	5,6	1,0	2,1	0,5
NW_008988039.1	1875262	G	T	0,1	NA	NA	NA	NA	NA	0,1	NA	0,1	NA	NA	NA
NW_008988039.1	1875605	T	C	118,63	98,43	111,39	NA	NA	1,1	135,53	135,62	184,81	NA	NA	NA
NW_008988039.1	1875727	G	A	395368	332298	340297	NA	NA	6,3	522392	503375	619521	NA	0,1	NA
NW_008988039.1	1875917	C	T	187158	149139	157147	NA	NA	NA	279182	263159	312240	NA	0,1	NA
NW_008988039.1	1875932	G	A	159134	129119	140123	NA	NA	NA	237148	222133	271192	NA	NA	NA
NW_008988039.1	1876005	C	T	48,17	36,17	34,18	NA	NA	NA	73,29	62,31	79,27	NA	NA	NA
NW_008988039.1	1876230	A	T	NA	0,2	NA	NA	NA	NA	0,1	NA	NA	NA	NA	NA
NW_008988039.1	1876276	A	G	NA	0,2	NA	NA	NA	NA	0,1	NA	NA	NA	NA	NA
NW_008988039.1	1876308	A	C	NA	0,1	NA	NA	NA	NA	0,2	NA	NA	NA	NA	NA
NW_008988039.1	1878173	G	T	566,0	537,1	562,0	64,0	40,0	52,2	826,0	741,0	686,0	65,0	91,2	63,1
NW_008988039.1	1878183	G	A	627,0	597,1	620,0	75,2	47,0	66,6	924,1	824,0	755,0	69,0	107,7	74,4
NW_008988039.1	1878209	A	G	652,3	624,2	663,1	83,4	48,0	69,18	972,3	860,0	798,1	67,5	117,11	78,7
NW_008988039.1	1878225	G	A	714,3	698,2	759,1	97,4	59,0	90,19	1095,4	991,0	903,1	85,5	128,12	97,8
NW_008988039.1	1878249	C	T	752,4	729,2	793,1	109,4	66,0	88,19	1128,4	1023,0	958,1	93,6	141,12	102,8
NW_008988039.1	1878267	C	T	799,4	776,2	854,1	119,4	69,1	95,26	1195,4	1081,0	996,2	102,6	147,12	112,10
NW_008988039.1	1878398	G	A	300,1	348,0	348,1	48,0	30,0	34,0	476,0	454,0	391,0	56,0	59,0	60,0
NW_008988039.1	1879184	T	G	356,4	320,4	365,4	42,6	18,2	35,12	540,6	516,6	458,3	45,8	51,12	61,9
NW_008988039.1	1879223	A	G	244,0	222,0	256,1	29,1	14,0	29,2	379,0	363,0	332,1	34,0	41,2	47,3
NW_008988039.1	1879231	C	T	233,0	210,0	251,1	27,1	14,0	28,2	352,0	350,0	314,1	32,0	39,2	45,3
NW_008988039.1	1886695	G	C	0,4	3,0	1,5	NA	1,0	NA	1,3	2,6	0,1	NA	1,0	NA
NW_008988039.1	1886779	A	G	0,7	4,1	2,6	NA	2,0	NA	2,7	2,8	1,2	NA	2,0	NA
NW_008988039.1	1886881	C	T	0,5	2,1	2,4	NA	NA	NA	4,2	1,3	1,4	NA	1,0	NA
NW_008988039.1	1886907	C	G	0,4	2,1	2,4	NA	NA	NA	3,1	1,3	1,5	NA	1,0	NA
NW_008988039.1	1889504	A	C	5,0	5,1	6,2	8,4	7,0	5,0	8,4	10,4	14,3	7,4	4,2	3,2
NW_008988039.1	1889530	G	T	8,4	9,2	9,5	11,6	8,12	9,1	12,8	15,6	15,10	12,9	8,7	8,6
NW_008988039.1	1889585	A	C	12,7	12,2	15,7	18,10	11,13	13,6	20,12	23,8	27,15	22,12	12,11	10,11
NW_008988039.1	1889601	G	C	11,8	13,2	17,8	18,11	11,13	13,6	22,12	23,9	29,15	23,16	13,11	10,12
NW_008988039.1	1889742	G	A	19,27	10,15	11,19	21,35	22,10	9,12	23,29	17,31	22,34	17,23	23,14	16,9
NW_008988039.1	1889803	A	G	0,46	0,28	0,30	0,66	0,37	0,18	10,72	0,59	0,63	0,56	0,41	0,45
NW_008988039.1	1889949	A	G	32,35	11,22	15,26	40,37	26,18	15,13	45,42	29,39	34,44	32,29	28,30	38,35
NW_008988039.1	1890169	A	G	0,48	0,32	0,43	0,52	0,38	0,36	7,74	0,61	1,66	0,54	0,57	0,68
NW_008988039.1	1890170	C	A	30,19	25,8	37,6	25,27	22,16	22,14	55,26	41,21	40,31	35,23	30,27	50,21
NW_008988039.1	1890312	C	G	52,30	43,27	29,24	49,31	32,41	41,17	74,41	50,31	65,56	52,44	41,40	58,42
NW_008988039.1	1890444	A	G	69,6	64,6	68,7	96,4	73,10	53,8	110,4	84,6	118,7	90,6	98,7	103,13
NW_008988039.1	1890631	G	C	11,11	11,13	11,12	20,12	13,4	9,8	23,20	17,14	25,28	12,17	12,9	15,24
NW_008988039.1	1890793	G	C	8,16	13,18	11,20	18,29	13,13	14,14	33,36	22,21	22,34	12,31	25,19	28,31
NW_008988039.1	1890822	A	G	8,12	14,20	13,12	19,32	12,13	11,14	33,27	25,19	27,32	16,34	23,16	32,31
[truncated: 810,373+ more rows]

## Sheet: InDels
				'Red Zaosu'						'Zaosu'
Scaffold accession	position	reference sequence(r)	altered sequences(a)	receptacles(r,a)			leaves(r,a)			receptacles(r,a)			leaves(r,a)
NW_008988039.1	9754	AT	A	NA	NA	NA	NA	NA	NA	0,2	NA	NA	NA	NA	NA
NW_008988039.1	13209	CA	C	1,1	2,2	1,2	0,1	NA	NA	1,2	0,1	3,0	NA	NA	0,1
NW_008988039.1	13750	C	CA	14,8	14,5	7,3	6,2	2,6	2,1	14,7	7,8	6,4	6,0	3,1	2,2
NW_008988039.1	33565	T	TTTGTG	0,2	4,9	3,3	1,0	NA	NA	4,1	0,2	2,2	1,0	NA	1,0
NW_008988039.1	55708	TTAA	T	10,0	9,0	22,0	8,0	NA	NA	12,0	13,0	10,0	NA	1,0	NA
NW_008988039.1	55861	A	ACACACGCG	4,2	1,1	1,1	0,1	0,2	1,0	1,4	2,1	1,3	2,1	2,2	0,1
NW_008988039.1	57982	A	AT	0,1	NA	0,2	5,1	1,1	NA	1,0	1,0	0,1	2,0	2,2	NA
NW_008988039.1	59839	AAG	A	0,1	NA	NA	3,2	NA	0,2	NA	0,1	1,1	NA	0,1	NA
NW_008988039.1	78470	A	ATAT	4,1	3,2	2,1	0,1	0,1	NA	5,2	3,3	9,2	NA	NA	NA
NW_008988039.1	81112	GT	G	0,3	1,0	0,1	NA	NA	1,0	0,3	4,1	0,1	1,0	1,0	NA
NW_008988039.1	99641	C	CA	16,51	11,30	13,35	NA	NA	NA	3,1	0,1	1,3	NA	0,2	2,1
NW_008988039.1	103105	TGAGAGAGA	T	4,3	0,2	1,3	NA	NA	NA	NA	NA	1,1	NA	NA	3,0
NW_008988039.1	107818	C	CT	9,2	11,2	3,3	NA	NA	1,0	NA	4,0	2,0	3,0	NA	NA
NW_008988039.1	107940	C	CT	2,4	3,6	3,6	NA	NA	NA	NA	2,1	2,2	0,1	1,0	1,0
NW_008988039.1	108913	AT	A	26,0	19,0	22,0	NA	NA	NA	8,0	8,0	7,0	NA	NA	1,0
NW_008988039.1	109739	CAT	C,CATAT	36,5,8	23,8,3	36,10,9	2,0,0	1,0,0	3,1,0	1,4,0	2,0,0	4,0,1	3,0,0	1,0,1	1,0,1
NW_008988039.1	110856	C	CACG	19,0	22,0	22,0	1,0	NA	3,0	5,2	5,0	6,0	2,0	5,0	3,0
NW_008988039.1	112259	CA	C	3,0	3,0	1,2	NA	NA	NA	NA	NA	NA	NA	3,0	1,0
NW_008988039.1	131754	C	CT	3,0	4,0	4,0	2,0	3,0	1,1	4,2	2,0	NA	NA	2,0	NA
NW_008988039.1	132633	A	AT	1,4	1,2	2,0	0,1	NA	NA	NA	0,1	1,1	NA	NA	NA
NW_008988039.1	169030	G	GA	9,2	4,0	3,0	NA	NA	NA	3,0	2,0	2,0	NA	2,0	0,2
NW_008988039.1	169638	G	GA	5,0	4,4	3,5	NA	NA	NA	1,3	NA	0,1	1,0	0,1	2,0
NW_008988039.1	170289	T	TA	20,5	5,6	16,11	3,1	0,1	1,1	17,11	11,8	18,3	2,1	2,1	1,1
NW_008988039.1	175148	G	GT	2,0	2,0	4,0	9,0	4,0	4,0	3,0	2,0	4,0	14,0	15,0	3,2
NW_008988039.1	192518	G	GA	1,0	2,1	2,3	8,3	6,0	9,4	1,0	1,0	3,1	20,5	13,4	14,4
NW_008988039.1	197772	C	CAT	0,2	1,0	0,1	4,20	4,15	5,5	1,2	2,1	NA	9,23	7,23	5,35
NW_008988039.1	206302	TCA	T	1,2	7,0	1,0	6,1	8,0	2,0	2,0	2,0	2,0	7,0	8,0	5,0
NW_008988039.1	207108	G	GT	1,0	2,2	1,4	1,0	5,4	2,2	NA	1,0	4,0	4,4	1,5	1,2
NW_008988039.1	210368	GTCA	G	NA	NA	NA	6,0	9,1	8,0	2,0	1,0	1,0	9,2	8,0	13,0
NW_008988039.1	212784	T	TAA	NA	1,0	NA	NA	1,0	NA	NA	2,0	NA	1,0	2,0	2,0
NW_008988039.1	222748	C	CAT,CATAT	1,2,3	2,4,3	2,3,3	1,1,1	0,3,0	0,2,0	3,2,2	5,0,5	5,1,7	0,1,3	1,0,1	1,0,2
NW_008988039.1	223446	AT	A	6,0	6,0	3,0	2,0	NA	NA	9,0	4,0	5,0	6,0	2,0	2,0
NW_008988039.1	224461	A	ATG	NA	2,1	5,0	NA	0,1	NA	1,1	2,1	0,3	NA	3,4	1,1
NW_008988039.1	225744	A	ATCTAACTG	7,0	2,0	3,0	2,0	NA	NA	5,3	4,0	4,0	5,0	2,0	4,0
NW_008988039.1	235008	AT	A,ATT	20,3,4	30,3,4	17,5,11	31,4,9	14,1,6	8,1,9	10,0,2	25,2,5	20,2,9	36,3,8	34,4,4	30,5,5
NW_008988039.1	310560	G	GT	6,0	9,0	12,0	3,1	3,0	4,0	4,1	5,0	7,0	6,0	2,0	4,2
NW_008988039.1	310598	T	TA	8,0	12,0	12,1	3,0	3,0	4,1	4,2	6,0	8,0	4,2	4,0	5,1
NW_008988039.1	312580	TA	T	178,0	164,0	175,0	75,0	53,0	101,0	144,20	149,0	155,11	116,0	114,0	99,0
NW_008988039.1	347604	TA	T	12,2	3,0	15,0	NA	NA	NA	6,0	7,0	2,3	NA	NA	NA
NW_008988039.1	369201	AT	A,ATT	2,0,1	2,3,0	NA	NA	NA	2,0,0	7,0,1	7,1,0	0,0,3	1,1,0	10,0,2	1,0,2
NW_008988039.1	369633	TCA	T	4,0	2,2	3,0	2,0	NA	NA	5,0	2,0	2,0	4,0	8,0	6,0
NW_008988039.1	372854	GC	G	2,0	4,0	4,0	3,0	2,2	3,0	7,0	3,0	1,0	NA	NA	2,0
NW_008988039.1	378531	G	GA	8,0	5,0	4,0	NA	2,1	4,0	13,0	18,0	10,2	NA	5,0	NA
NW_008988039.1	379203	TC	T	NA	NA	1,0	4,0	1,0	4,0	NA	NA	1,0	1,0	1,0	NA
NW_008988039.1	393277	ATATATATATATATATATACATATACATACATAATACAGCTCACACAGCATTATACAATATGTACAAAAAGCTTTTAAATCTCCCCTAAGTTTTTTTTACACATATGTATATT	A	1,0	1,1	3,0	1,0	NA	NA	1,2	3,0	NA	NA	NA	NA
NW_008988039.1	393279	ATATATATATATATATACATATACATACATAATACAGCTCACACAGCATTATACAATATGTACAAAAAGCTTTTAAATCTCCCCTAAGTTTTTTTTACACATATGTATATT	A	0,1	1,1	0,3	0,1	NA	NA	2,1	0,3	NA	NA	NA	NA
NW_008988039.1	410278	C	CT	1,0	1,0	4,0	2,0	2,0	4,0	5,0	2,0	NA	2,2	5,0	2,0
NW_008988039.1	410825	AG	A	NA	NA	NA	NA	NA	NA	0,2	NA	0,1	0,1	NA	0,1
NW_008988039.1	432279	A	AT	NA	2,0	4,0	2,0	6,0	3,0	2,0	2,0	2,0	5,2	NA	1,2
NW_008988039.1	457261	GTCTC	G	9,0	8,1	10,0	NA	NA	NA	3,2	5,0	7,0	1,0	NA	1,0
NW_008988039.1	461889	G	GA	NA	NA	NA	0,2	1,2	1,1	NA	NA	NA	1,0	1,0	0,1
NW_008988039.1	472847	ACT	A	8,1	12,4	8,1	4,1	3,0	2,2	8,6	12,1	6,0	7,0	4,0	3,0
NW_008988039.1	506431	CAT	C	7,0	5,0	7,0	3,0	6,2	5,0	1,0	5,0	3,0	16,0	5,0	7,0
NW_008988039.1	520704	G	GA	0,1	2,2	7,0	8,1	9,0	5,0	11,0	3,0	6,0	5,0	5,0	3,0
NW_008988039.1	521442	C	CT,CTT	10,3,5	6,12,3	16,5,2	27,12,2	12,12,4	17,8,6	17,10,7	17,7,1	17,1,3	20,4,7	4,6,1	8,10,10
NW_008988039.1	522709	ATC	A	1,0	NA	3,0	NA	NA	NA	4,2	5,0	2,0	NA	NA	NA
NW_008988039.1	545217	CCT	C	2,1	1,0	3,1	1,0	1,0	1,3	3,0	2,2	NA	4,0	NA	1,0
NW_008988039.1	548916	C	CT	15,0	12,0	11,0	37,0	34,0	14,0	3,2	6,0	8,0	24,0	13,0	9,0
NW_008988039.1	551345	CA	C	19,0	17,0	19,0	26,0	32,0	31,0	7,0	3,2	6,0	23,0	18,0	20,0
NW_008988039.1	564683	G	GT	5,0	3,0	5,0	5,1	3,1	4,0	3,0	6,0	1,0	2,0	3,2	4,1
NW_008988039.1	565229	C	CA	1,1	NA	2,0	1,1	1,0	NA	1,0	1,0	1,0	1,1	NA	NA
NW_008988039.1	569685	GA	G	0,2	NA	NA	NA	NA	NA	NA	0,1	0,1	NA	NA	NA
NW_008988039.1	570243	G	GA	3,0	NA	NA	NA	NA	NA	2,0	4,2	0,1	NA	1,0	NA
NW_008988039.1	571860	AAT	A	4,2	5,0	2,0	26,0	14,0	4,0	8,0	4,0	6,0	20,0	10,0	6,0
NW_008988039.1	572219	A	AT,ATT	0,1,0	1,0,0	1,0,0	12,4,0	11,3,0	5,1,2	1,1,3	2,0,0	2,1,0	2,2,0	10,1,0	3,2,1
NW_008988039.1	572436	C	CT	4,0	12,0	1,5	30,1	20,0	13,0	3,0	4,0	6,1	24,3	15,0	21,0
NW_008988039.1	573652	T	TC	NA	1,0	NA	9,1	6,3	8,1	1,1	1,0	NA	13,0	11,5	3,3
NW_008988039.1	573812	ATTGTCG	A	14,2	14,1	15,0	38,12	36,13	17,4	19,0	17,1	14,1	41,7	29,7	23,4
NW_008988039.1	574831	A	AC	0,6	0,1	0,1	0,6	0,4	0,1	0,3	0,3	0,6	0,10	0,14	0,12
NW_008988039.1	579184	CA	C	0,1	NA	0,1	0,2	NA	0,1	NA	NA	NA	0,1	0,2	0,2
NW_008988039.1	596755	A	AC	38,21	50,13	65,11	56,0	24,0	6,36	73,11	59,34	47,42	56,3	40,6	44,4
NW_008988039.1	602976	AT	A	NA	NA	NA	NA	NA	NA	NA	NA	NA	NA	NA	NA
NW_008988039.1	603120	A	AC	NA	NA	NA	NA	NA	NA	NA	NA	NA	NA	NA	NA
NW_008988039.1	603457	CGTT	C	1,0	2,0	NA	NA	NA	NA	NA	0,1	NA	NA	NA	NA
NW_008988039.1	612146	CT	C	1,43	1,54	0,62	0,25	0,23	0,22	0,43	3,68	1,40	1,25	2,23	0,24
NW_008988039.1	613206	A	AT	3,0	NA	0,2	NA	3,0	1,0	1,0	2,0	1,0	NA	1,0	1,0
NW_008988039.1	634456	G	GA	2,3	3,0	3,0	2,0	2,0	2,1	4,0	5,0	8,0	1,0	2,1	3,1
NW_008988039.1	636359	C	CT	NA	0,2	NA	NA	NA	NA	0,1	NA	NA	NA	NA	NA
NW_008988039.1	657094	ACTCT	A	NA	2,0	NA	5,0	4,0	4,1	NA	NA	1,0	2,0	3,2	1,0
NW_008988039.1	659069	GTC	G	5,1	9,0	10,2	6,0	3,2	8,2	8,1	6,1	11,2	4,0	5,0	4,1
NW_008988039.1	702609	A	AT	0,1	5,1	4,2	NA	3,1	NA	3,1	6,1	2,0	NA	3,0	2,2
NW_008988039.1	710112	A	AATATAT	NA	NA	0,1	NA	NA	NA	NA	NA	0,1	0,1	NA	NA
NW_008988039.1	711390	GA	G,GAA	2,0,2	4,0,1	8,2,0	10,0,5	4,3,1	7,1,2	5,0,0	4,0,2	NA	10,4,3	8,2,3	4,0,0
NW_008988039.1	717022	C	CA	5,3	5,0	3,2	10,2	10,2	3,3	1,0	7,3	7,2	6,1	2,2	1,2
NW_008988039.1	719457	CA	C	7,2	6,0	5,0	18,0	6,0	6,0	4,0	7,0	5,0	10,0	7,0	4,1
NW_008988039.1	720982	G	GA	10,2	2,0	4,2	NA	NA	NA	5,2	2,0	5,0	NA	0,1	NA
NW_008988039.1	728704	C	CA	4,1	3,2	5,1	NA	1,0	1,0	3,1	4,0	2,0	3,0	5,0	3,0
NW_008988039.1	762836	AT	A,ATT	14,1,5	10,6,8	20,4,0	62,6,30	53,11,22	106,22,42	17,4,1	14,4,3	8,1,5	56,11,23	93,16,35	61,14,22
NW_008988039.1	832890	G	GT	NA	2,2	4,0	8,2	9,0	7,1	2,0	NA	NA	10,0	17,1	8,0
NW_008988039.1	851715	G	GTT	NA	5,0	1,2	NA	NA	NA	2,0	1,0	1,0	NA	NA	NA
NW_008988039.1	853961	C	CT	7,1	5,2	9,1	1,0	NA	NA	5,0	3,1	3,0	NA	NA	NA
NW_008988039.1	854445	TAC	T	NA	NA	NA	1,0	NA	NA	NA	NA	0,1	NA	4,0	2,0
NW_008988039.1	876822	C	CA	NA	NA	NA	0,1	0,1	2,1	NA	NA	NA	4,2	NA	0,2
NW_008988039.1	899884	AT	A	1,1	0,3	NA	0,1	NA	NA	0,7	1,2	NA	0,3	0,3	0,3
NW_008988039.1	912589	GCTTCTT	G,GCTT	1,13,4	3,7,2	3,10,0	27,160,20	24,146,24	7,43,12	12,7,1	0,8,1	8,14,0	26,109,33	18,72,26	19,119,12
NW_008988039.1	920920	C	CG	NA	NA	NA	NA	NA	NA	NA	NA	NA	NA	NA	NA
NW_008988039.1	974803	AT	A	0,4	0,3	0,2	0,9	0,16	0,8	13,3	0,7	4,3	0,14	0,16	0,6
NW_008988039.1	1015938	GAT	G	4,0	19,0	10,0	17,0	26,0	11,0	39,0	12,0	24,0	31,0	19,0	23,0
NW_008988039.1	1033508	T	TA	2,2	4,0	2,0	8,0	1,1	8,0	14,0	3,0	5,1	4,1	7,0	7,0
NW_008988039.1	1044062	GT	G	0,7	0,7	0,5	0,9	0,9	0,6	3,9	0,9	1,6	0,10	0,6	0,8
NW_008988039.1	1044626	TA	T	0,8	0,3	0,5	0,6	0,10	0,9	3,9	0,14	2,8	0,4	0,6	1,7
NW_008988039.1	1045582	T	TA	NA	NA	NA	NA	NA	NA	0,2	NA	NA	NA	NA	NA
NW_008988039.1	1047186	G	GC	0,10	0,5	0,14	0,2	0,1	NA	0,4	0,11	0,1	NA	0,1	NA
NW_008988039.1	1060013	TA	T	0,3	0,3	0,4	NA	NA	0,1	0,2	0,2	1,2	0,1	0,1	NA
NW_008988039.1	1060178	AT	A	NA	NA	0,1	NA	NA	NA	NA	NA	0,3	NA	NA	NA
NW_008988039.1	1063375	AT	A	NA	0,2	NA	NA	NA	NA	NA	NA	NA	NA	NA	NA
NW_008988039.1	1079798	CT	C	NA	NA	NA	NA	NA	NA	NA	NA	NA	NA	NA	NA
NW_008988039.1	1082861	G	GTA	0,1	NA	NA	NA	NA	NA	NA	NA	NA	NA	NA	NA
NW_008988039.1	1091877	TA	T	0,1	NA	NA	NA	NA	NA	NA	0,2	NA	NA	NA	NA
NW_008988039.1	1109424	C	CA	1,0	1,0	1,0	NA	0,1	NA	2,2	1,0	1,0	NA	1,0	NA
NW_008988039.1	1111754	C	CT,CTTT	7,1,2	8,3,1	13,4,1	1,1,4	7,7,3	10,4,4	5,2,2	6,2,1	7,1,1	17,1,4	15,6,0	4,2,3
NW_008988039.1	1112454	A	AT	NA	NA	NA	NA	NA	NA	NA	0,2	NA	NA	NA	NA
NW_008988039.1	1121704	G	GA,GAA	0,0,1	0,1,1	0,1,0	0,2,0	1,2,0	1,3,0	NA	NA	NA	1,0,0	1,0,1	0,0,2
NW_008988039.1	1121819	C	CT	7,0	10,0	3,0	5,1	1,2	3,2	1,0	1,0	1,0	4,0	3,0	2,0
NW_008988039.1	1133075	C	CGA	NA	0,1	0,1	3,12	3,8	0,2	0,1	NA	NA	1,17	0,16	1,2
NW_008988039.1	1133741	T	TAG	0,1	0,3	NA	NA	0,5	2,3	0,2	0,2	1,3	0,3	0,5	0,0
NW_008988039.1	1137723	G	GA	4,0	2,1	2,1	0,1	5,0	16,0	NA	2,0	4,0	NA	2,1	1,0
NW_008988039.1	1144480	C	CT	NA	NA	0,1	NA	NA	NA	0,2	0,1	0,1	NA	NA	NA
NW_008988039.1	1144817	TAAAA	T	0,3	NA	0,6	NA	NA	NA	0,1	NA	0,2	NA	NA	0,1
NW_008988039.1	1144947	CTA	C	0,6	0,1	0,5	NA	NA	NA	0,3	0,1	0,1	NA	NA	NA
NW_008988039.1	1147090	T	TC	0,53	0,55	0,59	0,28	0,28	0,49	10,58	0,50	0,52	0,46	0,34	0,33
NW_008988039.1	1150760	G	GA	NA	NA	NA	1,0	NA	NA	NA	2,0	1,0	2,0	NA	NA
NW_008988039.1	1171137	CA	C	0,1	0,7	0,2	NA	NA	NA	0,1	0,3	0,1	NA	NA	NA
NW_008988039.1	1171220	C	CAA	0,4	0,7	0,1	NA	NA	NA	0,2	0,4	0,3	0,1	NA	NA
NW_008988039.1	1171912	G	GA	0,7	0,8	0,9	0,14	0,13	0,5	0,1	0,3	2,0	0,3	0,2	0,1
NW_008988039.1	1171958	T	TA	0,6	0,7	0,7	1,14	0,20	0,10	0,1	0,5	1,1	0,3	0,4	0,2
NW_008988039.1	1172001	ATT	A	8,0	10,0	12,0	12,0	23,0	14,0	1,0	3,2	2,0	7,0	3,0	3,0
NW_008988039.1	1173002	C	CA	8,0	11,0	4,0	8,0	23,0	4,0	3,2	2,0	4,0	6,0	5,0	6,0
NW_008988039.1	1174867	AGT	A	0,2	0,3	1,2	1,0	0,0	NA	NA	NA	0,3	NA	NA	0,1
NW_008988039.1	1175148	A	AT	0,1	0,3	0,1	0,4	0,2	0,1	NA	NA	NA	NA	NA	NA
NW_008988039.1	1175417	CA	C	NA	NA	2,0	1,3	2,2	1,0	NA	NA	1,0	NA	NA	NA
NW_008988039.1	1175507	AAT	A	1,0	2,0	2,2	6,0	3,0	1,0	NA	NA	1,0	NA	NA	NA
NW_008988039.1	1176072	ATACGAG	A	NA	NA	0,3	0,3	0,1	0,1	NA	NA	NA	NA	0,1	NA
NW_008988039.1	1177208	TAC	T	1,0	NA	0,2	2,1	0,4	NA	NA	NA	NA	NA	NA	NA
NW_008988039.1	1183308	T	TTACTGTAG	NA	NA	0,1	NA	NA	0,1	NA	0,2	1,1	NA	NA	NA
NW_008988039.1	1184175	G	GT	NA	0,2	0,1	NA	NA	NA	0,3	0,2	0,4	NA	0,3	NA
NW_008988039.1	1224896	G	GA	0,4	0,1	0,3	0,2	0,4	NA	1,6	0,2	NA	0,6	0,1	NA
NW_008988039.1	1308081	TC	T	0,1	0,2	0,4	0,3	NA	0,2	0,5	0,3	NA	0,4	0,5	0,5
NW_008988039.1	1308457	C	CT	NA	0,2	0,3	NA	NA	0,4	0,1	0,1	0,2	0,1	0,3	NA
NW_008988039.1	1320952	G	GT,GTT	0,1,0	NA	3,2,0	17,8,0	13,4,3	3,0,1	7,0,3	4,1,3	4,0,0	12,7,8	15,5,4	15,6,0
NW_008988039.1	1321916	T	TG	NA	NA	0,1	0,9	0,7	0,9	2,0	0,2	1,0	0,14	0,12	0,5
NW_008988039.1	1321955	A	AT	0,1	NA	0,5	0,19	0,17	0,16	2,0	0,4	2,0	0,29	0,19	0,9
NW_008988039.1	1322111	GGT	G	0,2	NA	NA	NA	NA	NA	1,1	0,1	1,0	0,1	NA	NA
NW_008988039.1	1339294	CT	C	NA	NA	NA	NA	NA	NA	0,1	0,1	NA	1,0	0,5	NA
NW_008988039.1	1347572	C	CA	0,2	0,5	0,1	NA	NA	0,2	0,4	0,3	0,3	NA	0,5	0,3
NW_008988039.1	1348071	G	GA	NA	NA	1,0	NA	NA	1,0	1,0	1,1	NA	0,2	0,1	3,2
NW_008988039.1	1348513	G	GA	0,6	0,7	0,5	0,13	0,3	0,5	1,8	0,6	0,9	0,5	0,5	0,1
NW_008988039.1	1358736	CA	C	4,0	9,2	4,1	137,11	122,18	64,5	8,0	7,0	8,3	128,20	96,12	80,11
NW_008988039.1	1380005	C	CT	5,0	10,0	9,0	3,0	NA	NA	4,0	NA	3,1	2,0	4,2	3,1
NW_008988039.1	1382957	C	CAT	2,0	NA	3,2	NA	NA	NA	2,0	NA	NA	NA	0,1	2,0
NW_008988039.1	1397683	TAA	T,TA	1,4,7	7,1,4	3,0,8	1,0,0	2,1,5	1,0,5	1,2,2	2,1,6	0,2,5	2,2,0	1,2,5	3,2,4
NW_008988039.1	1401695	G	GC	1,0	1,0	1,0	2,0	NA	NA	NA	NA	NA	NA	NA	1,2
NW_008988039.1	1401698	TAA	T	1,0	1,0	1,0	2,0	NA	NA	NA	NA	NA	NA	NA	1,2
NW_008988039.1	1406148	A	AT	29,7	44,13	24,4	29,9	14,10	42,15	44,5	27,6	35,8	37,3	32,8	19,1
NW_008988039.1	1455627	C	CA	3,1	2,0	3,0	1,0	3,1	37,13	1,0	2,0	4,0	21,9	72,13	39,4
NW_008988039.1	1456375	ATC	A	3,0	5,0	3,1	0,1	2,0	26,5	2,0	5,0	7,2	21,5	45,8	31,2
NW_008988039.1	1464413	T	TTGG	1,7	10,3	5,1	13,11	15,8	19,6	10,3	13,6	21,5	23,17	24,9	21,9
NW_008988039.1	1464846	AG	A	NA	2,0	NA	1,0	1,1	1,0	1,1	1,0	1,0	4,0	4,0	1,0
NW_008988039.1	1499083	CAG	C	0,2	1,0	1,2	1,0	NA	NA	NA	NA	NA	NA	NA	NA
NW_008988039.1	1504365	CTCTCT	C	NA	NA	NA	NA	NA	1,0	NA	NA	NA	NA	NA	NA
NW_008988039.1	1513943	A	AT	8,1	12,3	11,0	19,1	12,3	6,1	11,0	11,2	11,1	23,7	32,2	11,4
NW_008988039.1	1514120	A	AT	2,0	2,0	3,0	2,0	1,0	1,2	2,0	1,0	2,0	5,0	3,0	2,0
NW_008988039.1	1514300	A	AT	NA	1,1	0,1	3,1	4,2	NA	1,2	3,0	2,0	3,2	3,4	2,0
NW_008988039.1	1536135	AT	A	NA	NA	NA	NA	NA	NA	NA	0,3	NA	NA	NA	0,2
NW_008988039.1	1549022	CT	C	3,1	5,1	6,1	7,1	10,3	1,0	2,0	4,0	6,0	5,6	8,2	7,6
NW_008988039.1	1549095	AT	A	3,1	4,1	5,0	9,1	9,3	3,1	4,0	9,0	4,0	6,3	10,2	8,3
NW_008988039.1	1549441	GCA	G	NA	NA	0,2	3,0	NA	NA	0,1	1,0	1,0	1,0	4,1	0,0
NW_008988039.1	1572514	A	AT	1,0	0,1	NA	0,3	0,1	NA	0,1	4,1	NA	0,1	1,1	1,1
NW_008988039.1	1572870	AT	A	4,2	0,1	2,0	1,13	1,7	1,6	2,2	1,2	0,2	3,6	3,8	4,6
NW_008988039.1	1579649	GA	G	NA	NA	NA	NA	NA	NA	NA	NA	NA	0,1	NA	0,1
NW_008988039.1	1597266	TAC	T	NA	NA	0,2	NA	NA	NA	NA	NA	NA	NA	NA	NA
NW_008988039.1	1609399	C	CTATA	2,0	5,0	3,0	6,1	5,1	4,1	1,1	1,1	5,0	10,1	14,0	7,1
NW_008988039.1	1609503	CT	C	2,0	0,1	NA	0,3	1,1	1,0	1,1	0,1	1,1	2,2	1,3	3,3
NW_008988039.1	1609576	AT	A	2,3	0,4	0,4	3,9	2,6	1,2	2,6	0,5	3,2	3,7	2,8	4,4
NW_008988039.1	1618104	GA	G	5,2	3,0	6,1	33,2	36,4	48,3	22,2	13,0	14,0	24,0	35,2	21,3
NW_008988039.1	1618245	A	ATCTT	5,0	1,0	NA	2,3	2,6	2,2	2,0	1,0	2,0	1,3	3,3	1,2
NW_008988039.1	1619940	T	TC	0,1	NA	NA	0,3	0,1	0,2	1,0	0,1	1,0	0,1	NA	0,2
NW_008988039.1	1620225	AC	A	NA	NA	NA	0,1	3,2	NA	NA	NA	NA	3,1	1,0	NA
NW_008988039.1	1620635	T	TC	0,1	0,1	NA	0,3	0,7	1,1	0,2	0,1	0,1	0,4	0,4	0,2
NW_008988039.1	1627320	CGTGGTT	C	NA	2,0	0,1	NA	NA	NA	2,1	NA	1,0	NA	NA	NA
NW_008988039.1	1638255	AC	A	1,1	2,1	NA	4,1	3,1	7,0	NA	NA	1,0	3,1	6,1	3,0
NW_008988039.1	1651168	CT	C	NA	NA	NA	NA	NA	4,0	0,2	1,0	NA	2,0	NA	2,0
NW_008988039.1	1671783	GT	G	NA	NA	0,1	NA	NA	NA	NA	NA	NA	NA	NA	NA
NW_008988039.1	1688469	C	CAA	NA	NA	NA	NA	NA	0,1	NA	NA	NA	NA	NA	NA
NW_008988039.1	1689279	T	TA	0,2	0,5	NA	0,5	0,8	0,2	3,4	0,3	2,3	0,7	0,9	0,12
NW_008988039.1	1689774	TGA	T	0,6	0,5	NA	0,14	0,17	0,8	7,2	0,2	1,2	0,18	0,9	0,13
NW_008988039.1	1690169	A	AT	1,0	NA	7,0	8,0	15,0	9,1	4,0	1,0	3,0	11,0	7,2	10,0
NW_008988039.1	1690863	TGA	T	0,4	0,2	0,2	0,5	0,7	0,4	6,4	0,4	5,4	0,13	0,8	0,10
NW_008988039.1	1690864	G	GA	4,0	2,0	2,0	5,0	7,0	5,0	7,3	4,0	5,3	13,0	8,0	10,0
NW_008988039.1	1691753	CAA	C	NA	NA	0,1	0,1	0,3	0,3	0,0	0,2	NA	1,2	1,1	0,3
NW_008988039.1	1692748	C	CCTCTCT	NA	0,2	0,3	0,11	0,12	0,7	0,3	0,2	0,1	0,10	0,7	0,6
NW_008988039.1	1694042	ATGT	A	0,10	0,12	0,11	0,30	0,44	0,63	0,3	0,3	0,2	0,37	0,52	0,28
NW_008988039.1	1694349	CAT	C	0,1	0,2	0,3	0,1	0,2	0,2	1,0	NA	0,1	0,1	0,2	NA
NW_008988039.1	1708108	TAGC	T	NA	NA	NA	NA	NA	0,1	NA	NA	NA	NA	NA	NA
NW_008988039.1	1708555	A	AT	NA	NA	NA	NA	NA	NA	NA	NA	NA	NA	0,2	0,1
NW_008988039.1	1714432	GAAT	G	1,0	NA	NA	NA	NA	1,0	2,2	NA	2,0	0,1	1,0	1,1
NW_008988039.1	1720551	C	CA	1,0	NA	NA	NA	NA	8,2	NA	2,1	NA	2,0	4,0	2,0
NW_008988039.1	1724677	C	CT	0,32	0,14	0,14	0,45	0,72	0,48	9,39	0,49	3,41	0,65	0,51	0,35
NW_008988039.1	1725252	CAT	C	NA	NA	1,0	1,0	3,0	2,0	1,0	NA	0,0	3,2	1,1	0,1
NW_008988039.1	1729422	CAA	C	3,3	4,2	1,0	2,1	4,2	5,6	13,12	8,5	9,4	5,3	4,3	2,0
NW_008988039.1	1730001	GGAA	G	1,1	2,3	3,2	3,2	1,0	6,0	5,9	12,2	8,1	2,0	4,0	0,2
NW_008988039.1	1730086	ATTTT	A	0,1	3,2	7,3	2,1	1,0	7,0	10,5	10,3	11,2	2,1	4,0	3,0
NW_008988039.1	1730090	T	TAAAA	0,1	3,2	7,3	2,1	1,0	7,0	10,5	10,3	11,2	2,1	4,0	3,0
NW_008988039.1	1744135	TA	T	NA	NA	NA	NA	NA	NA	NA	NA	NA	NA	0,3	NA
NW_008988039.1	1746329	A	AT	2,0	6,0	3,0	19,0	16,0	15,0	7,0	11,0	5,2	14,0	15,0	10,0
NW_008988039.1	1762412	AGAT	A	NA	NA	NA	NA	0,2	0,0	NA	0,2	NA	0,1	0,0	0,0
NW_008988039.1	1762424	CGAG	C	NA	NA	NA	NA	0,2	NA	NA	0,2	NA	0,1	0,0	0,1
NW_008988039.1	1762771	T	TA	NA	NA	NA	NA	0,3	0,3	1,0	4,0	2,2	4,1	0,3	1,2
NW_008988039.1	1763060	GAA	G	NA	NA	NA	NA	NA	NA	NA	NA	NA	1,0	NA	2,2
NW_008988039.1	1763134	T	TA	NA	NA	NA	NA	NA	NA	1,0	NA	NA	1,0	NA	3,0
NW_008988039.1	1764326	G	GT	5,2	4,0	6,0	7,2	4,0	4,1	1,2	4,0	3,0	3,0	4,0	6,0
NW_008988039.1	1767361	TTTTTTTTTTTTTCAGTAGAGAGTGTCGAGGTCGCAAATATTTCCGATAACGGGCTCTTTCTGGGAGAAGCCATGGGGATATAATCGGAATATTTGAGAAGAACGATGGTAAAAGGATTCAACGAGTGTC	T	7,1	2,0	6,0	6,1	5,0	4,2	4,2	11,0	7,0	9,1	7,1	6,0
NW_008988039.1	1768378	CG	C	5,14	4,7	1,10	3,6	6,5	9,7	3,5	1,8	4,5	5,9	6,9	4,8
NW_008988039.1	1768872	AAAACG	A	0,5	1,2	0,2	3,0	2,0	NA	2,4	1,2	2,2	1,0	1,1	2,0
NW_008988039.1	1769998	AT	A	2,0	3,0	1,2	1,0	NA	NA	0,2	0,1	NA	0,3	NA	0,1
NW_008988039.1	1771242	A	ATT	2,0	2,0	NA	NA	8,0	4,0	1,0	1,0	1,0	3,0	1,0	3,2
NW_008988039.1	1774539	AAGG	A	22,11	20,9	26,8	26,9	7,1	11,1	40,17	40,14	38,7	14,5	21,6	15,3
NW_008988039.1	1775017	T	TC	5,9	13,12	8,10	1,1	1,2	1,1	14,12	5,10	7,7	1,0	2,3	2,3
NW_008988039.1	1775065	GAA	G	7,0	5,0	3,1	3,0	NA	2,0	13,0	4,0	4,0	NA	2,2	0,1
NW_008988039.1	1775235	TTTG	T	NA	2,2	NA	1,0	NA	1,0	4,0	4,0	3,0	NA	2,0	NA
NW_008988039.1	1779103	G	GT	NA	NA	NA	NA	NA	1,0	NA	NA	NA	2,1	1,0	2,0
NW_008988039.1	1779662	T	TG	NA	0,2	NA	NA	0,1	0,1	NA	NA	0,1	0,4	0,3	NA
NW_008988039.1	1779872	CA	C	NA	1,0	NA	0,1	NA	NA	2,0	NA	1,0	1,2	2,0	3,0
NW_008988039.1	1790259	A	AT	2,0	NA	2,0	NA	NA	4,0	1,0	NA	1,0	4,1	2,2	1,0
NW_008988039.1	1791191	G	GGAC	NA	NA	NA	NA	NA	NA	NA	NA	NA	NA	0,1	0,2
NW_008988039.1	1791933	T	TA	NA	0,2	NA	NA	NA	NA	NA	NA	NA	NA	NA	NA
NW_008988039.1	1804464	T	TGGA	1,1	3,2	1,2	3,2	2,6	1,0	1,1	3,0	2,3	6,3	4,4	3,0
NW_008988039.1	1818729	GC	G	0,7	0,11	0,8	0,9	0,23	0,15	0,6	0,7	1,3	0,25	0,20	0,38
NW_008988039.1	1827959	AAG	A	2,3	1,1	3,1	2,5	3,1	1,2	1,0	3,0	0,1	0,1	4,0	1,0
NW_008988039.1	1828298	A	ATT	NA	NA	5,0	2,2	1,1	NA	2,0	1,1	NA	4,3	3,1	1,3
NW_008988039.1	1833911	TTA	T	0,1	NA	NA	1,14	5,20	2,13	NA	NA	NA	11,63	7,70	10,49
NW_008988039.1	1834174	TA	T	NA	NA	NA	0,3	0,2	2,2	NA	NA	NA	6,3	4,7	4,4
NW_008988039.1	1834178	TA	T	NA	NA	NA	2,1	0,2	2,2	NA	NA	NA	9,0	8,3	6,2
NW_008988039.1	1834305	AT	A	NA	NA	NA	1,30	0,27	1,23	NA	NA	NA	2118	7114	7,88
NW_008988039.1	1834691	T	TTAGAA	NA	0,1	NA	0,55	0,72	0,34	NA	NA	NA	0,204	0,219	0,162
NW_008988039.1	1843772	C	CATTT	0,1	0,1	0,2	NA	0,1	NA	0,1	NA	0,2	NA	NA	NA
NW_008988039.1	1856479	GTT	G	NA	NA	NA	5,0	5,2	22,0	2,0	1,0	NA	13,0	13,0	1,0
NW_008988039.1	1868692	AT	A	0,2	0,3	0,1	NA	NA	0,3	3,7	0,5	0,5	0,2	0,5	0,1
NW_008988039.1	1870165	A	ATCTCTC,ATCTCTCTC	0,2,4	1,2,5	2,0,4	NA	NA	NA	6,2,7	0,3,6	1,1,3	NA	NA	NA
NW_008988039.1	1871899	CAA	C	6,0	4,0	4,0	NA	NA	NA	10,0	5,2	11,0	NA	NA	NA
NW_008988039.1	1872542	C	CGGAGGA	5,0	17,4	11,3	1,0	4,1	10,2	21,1	20,1	16,4	3,0	6,3	2,0
NW_008988039.1	1873886	T	TA	6,0	2,2	5,6	6,2	1,1	6,4	7,3	5,4	3,1	4,3	3,4	4,1
NW_008988039.1	1874744	G	GAAAA	62,22	54,11	66,27	41,30	40,21	85,26	146,40	114,44	152,37	51,25	66,17	45,23
NW_008988039.1	1880829	TAG	T	8164	4145	5160	1,13	0,9	0,24	26215	0,230	13177	0,13	0,23	0,14
NW_008988039.1	1880866	A	AAG	51,18	42,15	39,23	6,2	1,2	5,3	67,29	62,27	50,21	3,2	8,2	3,1
NW_008988039.1	1886719	T	TA	0,4	3,0	2,5	NA	1,0	NA	1,4	2,8	0,1	NA	1,0	NA
NW_008988039.1	1900898	A	AT	NA	NA	NA	0,18	0,12	2,6	1,1	1,0	1,1	17,52	9,45	19,40
NW_008988039.1	1901741	G	GGA	NA	0,1	NA	NA	NA	0,1	NA	NA	NA	0,2	0,5	NA
NW_008988039.1	1902637	GAGAGA	G	0,3	0,7	0,2	0,1	NA	NA	0,7	0,4	1,5	0,1	0,2	0,1
NW_008988039.1	1903693	TA	T	0,5	0,3	0,8	0,1	NA	0,2	1,3	0,2	1,2	NA	0,8	0,1
NW_008988039.1	1912137	C	CT	5,1	4,2	4,1	15,1	8,2	2,0	4,3	9,0	7,0	11,1	2,4	3,0
NW_008988039.1	1920492	ATCTCTC	A,ATCTCTCTCTC	10,181,65	14,193,47	8,147,43	0,6,0	0,1,1	0,12,8	13,170,20	11,126,69	19,142,38	1,9,8	3,45,32	4,47,23
NW_008988039.1	1920763	GCTC	G	274129	281132	250,91	7,4	5,3	27,10	284110	198,97	210114	24,5	116,54	91,46
NW_008988039.1	1921978	TA	T	NA	0,2	0,2	NA	NA	NA	6,0	1,1	3,4	1,0	NA	0,1
NW_008988039.1	1923724	A	AT	NA	0,2	NA	NA	NA	NA	0,1	NA	0,2	0,1	NA	NA
NW_008988039.1	1930970	T	TAAG	0,45	0,51	0,58	0,59	0,49	0,47	7,82	0,54	3,60	0,33	0,51	0,27
NW_008988039.1	1931964	G	GA	3,0	1,0	NA	2,0	1,0	3,0	2,0	3,0	2,0	2,1	2,4	NA
NW_008988039.1	1932466	A	AT	5,1	5,2	4,0	6,1	3,1	6,0	6,0	5,0	6,0	3,0	5,1	4,1
NW_008988039.1	1937471	CT	C	NA	NA	NA	NA	0,2	NA	4,0	NA	NA	0,5	0,1	NA
NW_008988039.1	1937735	C	CA	0,1	NA	NA	0,3	0,3	NA	NA	NA	NA	0,1	0,3	NA
NW_008988039.1	1941814	C	CT	1,0	NA	2,0	12,0	9,1	3,1	5,2	2,1	2,0	6,2	5,0	5,0
NW_008988039.1	1942102	AT	A	0,2	NA	0,1	0,41	0,23	0,15	0,5	0,8	1,4	0,27	0,23	0,27
NW_008988039.1	1943162	CA	C	NA	NA	NA	NA	2,0	2,0	NA	2,0	NA	0,2	1,0	1,0
NW_008988039.1	1948834	C	CCT	NA	NA	NA	NA	NA	NA	2,0	0,1	0,3	1,0	NA	NA
NW_008988039.1	1949024	T	TGTC	7,12	9,8	9,10	21,11	21,19	38,17	22,11	12,10	10,8	22,21	18,18	15,12
NW_008988039.1	1953825	G	GAA	0,1	NA	NA	0,2	NA	NA	NA	NA	0,1	0,1	NA	0,4
NW_008988039.1	1961191	A	ATTTTT	NA	NA	NA	NA	NA	NA	NA	NA	1,1	NA	0,1	NA
NW_008988039.1	1961451	AAG	A	0,6	0,3	0,4	0,2	0,1	0,2	0,3	0,4	1,3	0,3	0,1	NA
NW_008988039.1	1961636	G	GA,GAA	5,26,14	5,25,10	3,47,11	2,13,8	1,9,8	1,16,8	8,31,8	3,34,13	6,27,6	2,15,19	6,8,10	1,13,5
NW_008988039.1	1962275	CCT	C	0,14	0,13	0,13	0,9	0,9	0,6	0,12	0,10	1,13	0,8	0,9	0,12
NW_008988039.1	1962418	G	GT	22,6	27,3	21,1	15,3	11,3	16,0	26,6	16,3	20,7	15,4	12,2	14,4
NW_008988039.1	1966331	A	AT	NA	NA	0,1	NA	NA	NA	0,3	NA	0,1	NA	1,0	NA
NW_008988039.1	1966975	C	CA	0,23	0,25	0,21	0,23	0,23	0,23	3,28	0,16	3,12	0,16	0,28	0,18
NW_008988039.1	1982290	G	GAA	0,1	NA	NA	NA	NA	NA	NA	0,1	NA	0,2	NA	0,1
NW_008988039.1	1982840	C	CT	5,3	2,2	2,1	0,3	1,2	3,6	8,6	9,5	6,6	4,5	5,6	5,3
NW_008988039.1	1983251	CCT	C	13,1	9,0	7,0	4,1	7,1	5,0	15,2	14,4	27,2	13,1	13,1	7,1
NW_008988039.1	1985795	A	AT	0,4	0,3	0,5	0,1	NA	0,2	1,3	0,4	0,2	NA	NA	NA
NW_008988039.1	1986785	C	CCCGAAT	1,2	0,2	0,1	NA	NA	NA	0,1	0,2	0,3	NA	NA	NA
NW_008988039.1	1986976	AT	A	12,1	7,2	15,2	1,0	3,0	5,1	10,0	10,0	12,3	6,0	5,0	5,0
NW_008988039.1	1987138	TAA	T	0,2	NA	NA	NA	NA	NA	NA	NA	NA	NA	NA	NA
NW_008988039.1	1988753	TG	T	3,1	2,2	7,2	1,1	2,1	1,0	3,5	1,1	2,1	NA	1,0	4,0
NW_008988039.1	1991499	G	GT	0,1	NA	1,0	1,0	2,0	0,1	0,1	NA	NA	4,1	3,2	2,1
NW_008988039.1	1992073	AT	A	NA	1,0	NA	5,0	5,0	1,0	NA	3,0	1,0	7,0	7,0	1,0
NW_008988039.1	1993873	GAAAAA	G,GA	1,4,1	2,4,1	2,5,5	3,8,7	2,14,1	3,14,2	7,2,3	0,6,4	1,5,2	0,8,1	2,12,1	2,12,4
NW_008988039.1	1996320	CACCTACCT	C	3,1	1,0	0,2	1,7	6,5	2,1	0,1	2,0	2,0	1,10	2,6	3,2
NW_008988039.1	1996444	TTA	T	4,0	NA	3,0	10,0	7,0	5,0	2,0	NA	8,0	9,0	4,0	5,0
NW_008988039.1	2001067	CA	C	65,1	79,3	67,1	2,1	0,1	1,0	27,1	21,1	31,0	4,0	2,1	NA
NW_008988039.1	2001150	ACAC	A	50,31	48,40	44,35	2,1	3,2	2,3	19,13	17,6	19,14	1,3	3,3	0,1
NW_008988039.1	2001294	G	GT	6,4	7,5	8,3	NA	NA	1,0	3,3	2,0	5,1	0,1	0,1	0,1
NW_008988039.1	2001375	T	TA	2,1	NA	1,1	NA	NA	NA	0,3	NA	0,1	NA	NA	NA
NW_008988039.1	2001381	AG	A	2,2	1,0	1,1	NA	NA	NA	3,0	NA	1,0	NA	NA	NA
NW_008988039.1	2001460	CA	C	0,2	1,1	1,1	NA	NA	NA	1,0	NA	1,0	0,2	1,0	1,0
NW_008988039.1	2016224	GA	G	11,3	10,5	7,7	NA	NA	3,0	2,1	NA	3,1	1,1	3,1	2,0
NW_008988039.1	2016344	ACAAAAC	A	0,2	0,1	0,1	NA	NA	NA	NA	NA	NA	NA	NA	NA
NW_008988039.1	2016700	G	GC	0,52	0,49	0,52	0,1	NA	0,4	1,10	0,9	0,9	0,10	0,20	0,6
NW_008988039.1	2023885	GCAT	G	NA	0,3	NA	0,6	NA	0,1	NA	0,1	NA	0,2	0,2	0,5
NW_008988039.1	2036475	C	CAAA	30,10	28,15	34,13	4,2	9,1	12,5	44,2	27,9	33,6	9,4	9,2	7,4
NW_008988039.1	2037549	AT	A	3,2	3,7	0,2	0,1	1,2	0,3	2,4	2,0	6,3	0,5	4,5	2,1
NW_008988039.1	2046295	A	AC	2,3	4,0	0,2	NA	NA	0,1	0,2	1,1	0,1	NA	NA	NA
NW_008988039.1	2047444	T	TAGAGAG,TAGAGAGAG	0,5,0	1,6,2	1,4,2	0,3,0	0,1,2	0,2,1	1,4,5	0,6,5	2,4,2	0,1,2	0,1,0	0,0,0
NW_008988039.1	2068789	T	TC	0,12	0,10	0,15	0,3	0,2	0,1	0,29	1,28	0,22	0,1	1,5	0,7
NW_008988039.1	2069906	A	AT	0,8	NA	0,2	0,2	NA	0,2	0,3	0,4	0,3	NA	0,9	0,4
NW_008988039.1	2070011	C	CA	0,3	NA	0,1	NA	NA	0,1	0,4	1,3	1,3	0,1	0,7	0,4
NW_008988039.1	2070195	C	CAGG	0,4	0,2	0,3	0,3	0,1	0,1	0,4	0,6	0,6	0,5	0,6	0,4
NW_008988039.1	2072134	ATTT	A	0,2	0,3	0,6	NA	0,1	0,2	1,5	0,5	0,3	NA	0,2	0,3
NW_008988039.1	2072137	T	TAA	0,2	0,3	0,6	NA	0,1	0,2	1,5	0,5	0,3	NA	0,2	0,3
NW_008988039.1	2072233	CA	C	0,5	0,5	0,2	0,2	0,3	0,1	2,5	0,8	0,6	NA	0,2	0,2
NW_008988039.1	2073588	G	GA	NA	0,1	0,2	NA	0,1	NA	0,2	0,1	0,3	0,1	NA	0,1
NW_008988039.1	2073608	T	TA	NA	0,1	0,3	NA	0,1	0,1	1,2	0,2	0,2	0,1	NA	0,1
NW_008988039.1	2092916	CA	C	0,1	0,1	0,3	0,1	0,1	NA	0,2	NA	0,3	0,2	NA	0,2
NW_008988039.1	2093060	AAT	A	NA	1,0	1,0	NA	0,1	NA	1,2	NA	1,0	NA	1,0	NA
NW_008988039.1	2098407	T	TA	NA	NA	2,0	NA	1,0	1,0	1,0	1,2	0,3	NA	NA	NA
NW_008988039.1	2098590	ATC	A	NA	0,1	NA	NA	NA	NA	NA	0,1	NA	NA	NA	NA
NW_008988039.1	2100325	A	AG	NA	0,1	2,0	NA	NA	NA	8,2	0,1	5,2	NA	NA	NA
NW_008988039.1	2100342	GGA	G	NA	NA	NA	NA	NA	NA	6,0	NA	1,2	NA	NA	NA
NW_008988039.1	2110388	G	GA	2,0	NA	2,0	1,0	NA	NA	4,0	2,0	5,0	NA	1,0	NA
NW_008988039.1	2110593	GT	G	4,2	2,0	2,0	NA	NA	1,0	2,0	4,0	2,0	NA	NA	NA
NW_008988039.1	2112025	TC	T	0,2	NA	0,2	0,2	NA	NA	0,2	NA	0,1	0,2	0,2	0,1
NW_008988039.1	2113545	TA	T	0,8	0,3	0,2	0,3	0,6	0,3	0,5	0,1	0,9	0,4	0,3	0,4
NW_008988039.1	2113570	G	GA	14,0	4,2	5,0	4,0	7,0	4,2	10,1	6,0	18,0	6,0	6,0	6,0
NW_008988039.1	2114308	ACT	A	1,12	0,8	0,12	0,6	0,3	0,6	1,13	0,6	0,9	0,2	0,4	0,3
NW_008988039.1	2116437	C	CA	0,1	NA	1,1	NA	0,1	0,2	1,1	0,1	0,2	0,2	0,3	1,2
NW_008988039.1	2117142	TG	T	0,9	0,12	0,10	NA	0,1	0,4	0,10	0,10	0,9	0,3	0,12	0,4
NW_008988039.1	2125055	CTTT	C	13,15	13,9	6,9	NA	2,1	1,2	6,4	7,7	2,9	1,3	4,6	1,4
NW_008988039.1	2125060	T	TA	17,13	11,13	11,6	NA	1,2	2,1	11,6	8,7	13,2	3,1	6,4	7,1
NW_008988039.1	2125351	T	TCGCCGC	26,13	16,12	19,8	5,1	3,2	4,0	9,6	20,7	10,13	12,2	5,0	5,1
NW_008988039.1	2126584	A	AT	NA	0,1	0,1	NA	NA	NA	0,2	NA	NA	NA	NA	NA
NW_008988039.1	2155011	GA	G	2,0	2,0	1,0	NA	1,1	1,2	4,1	NA	0,1	0,4	NA	1,0
NW_008988039.1	2159507	TG	T	NA	NA	NA	NA	NA	NA	NA	NA	NA	NA	NA	NA
NW_008988039.1	2175965	ACTC	A	0,1	2,0	NA	NA	NA	NA	NA	0,1	1,0	0,2	0,1	2,1
NW_008988039.1	2211156	T	TG	NA	NA	NA	NA	NA	NA	NA	NA	NA	0,1	0,1	NA
NW_008988039.1	2221173	C	CA	3,0	4,2	8,0	2,2	9,0	5,0	10,0	4,0	6,0	12,0	15,1	20,0
NW_008988039.1	2224405	T	TGTG	291359	301316	318317	2,49	12,85	6,65	209247	199206	297248	2,78	13,81	8,81
NW_008988039.1	2240999	C	CGCAT	2400,27	2389,21	2528,21	47,1	9,1	9,3	2895,13	2235,8	2742,5	8,4	23,2	13,5
NW_008988039.1	2268847	G	GATAT	12,2	1,3	1,7	14431266	1163984	610548	6,11	1,1	1,0	22102187	21482214	17221697
NW_008988039.1	2270513	CAATT	C	214,26	189,30	225,20	95,63	63,34	28,24	131,12	99,13	199,8	47,39	50,53	72,43
NW_008988039.1	2272026	A	ACCAT	0,1	0,0	0,0	0,40	0,28	0,11	1,0	0,0	1,0	0,34	0,41	0,36
NW_008988039.1	2274167	CT	C	NA	NA	NA	5,3	3,2	NA	NA	NA	NA	NA	4,0	2,0
NW_008988039.1	2289912	T	TA	NA	NA	0,1	0,2	0,1	NA	NA	1,0	NA	0,1	0,4	0,8
NW_008988039.1	2292777	AGT	A	17,1	17,4	9,3	8,6	5,2	6,1	22,5	14,3	9,5	3,1	6,0	10,0
NW_008988039.1	2293258	A	AG	9,4	5,3	4,6	4,7	0,4	1,3	11,6	10,7	9,6	3,5	4,4	4,0
NW_008988039.1	2293491	CA	C	2,3	9,0	2,1	0,1	5,0	1,0	7,1	6,1	9,1	1,0	1,3	3,2
NW_008988039.1	2296110	A	ATATT	4,2	1,0	3,0	3,0	0,2	1,1	2,2	2,1	3,2	0,1	3,3	3,2
NW_008988039.1	2296315	T	TCA	18,13	28,12	19,3	10,2	19,5	11,8	19,12	11,9	14,5	9,10	35,18	17,11
NW_008988039.1	2303713	C	CCTCT	NA	0,1	NA	NA	NA	NA	0,1	NA	NA	NA	NA	NA
NW_008988039.1	2309719	G	GT	NA	2,0	2,1	1,5	3,5	1,1	NA	NA	NA	2,1	4,2	0,1
NW_008988039.1	2316135	GGA	G	67,54	73,64	51,39	10,16	22,20	19,17	29,34	28,21	31,31	23,21	19,21	19,17
NW_008988039.1	2316688	G	GT	0,2	1,2	NA	NA	NA	NA	2,0	1,1	1,4	1,0	1,0	0,1
NW_008988039.1	2325555	G	GT	0,1	1,3	NA	2,2	2,1	1,1	NA	0,1	1,0	2,5	1,0	4,0
NW_008988039.1	2327861	C	CT	0,2	8,0	6,0	5,0	7,5	3,1	1,0	NA	NA	4,1	1,1	1,0
NW_008988039.1	2328187	CT	C,CTT	5,1,4	5,0,2	7,0,1	13,1,7	12,1,5	4,2,3	6,0,2	5,2,0	4,0,3	7,3,4	6,0,2	3,2,1
NW_008988039.1	2328293	AT	A	5,6	3,5	6,0	13,6	12,10	3,5	10,1	3,4	7,3	3,6	4,7	7,3
NW_008988039.1	2328410	G	GT	2,2	3,1	0,2	7,4	7,2	2,0	3,1	1,1	1,1	4,4	1,2	3,5
NW_008988039.1	2338112	A	AC	2,1	4,1	2,0	1,0	3,3	0,1	5,1	1,2	1,0	NA	2,0	0,1
NW_008988039.1	2338721	ATGATTT	A	31,6	34,4	19,12	14,1	7,4	7,2	43,6	23,3	12,7	8,3	10,7	10,5
NW_008988039.1	2342025	G	GAGC	12,1	14,0	13,0	13,0	11,0	17,1	7,0	10,1	13,0	5,0	10,3	15,0
NW_008988039.1	2345496	ACT	A	5,2	6,0	4,1	NA	NA	NA	3,0	1,0	4,0	NA	NA	NA
NW_008988039.1	2357384	CGA	C	5,0	3,0	5,0	4,0	1,0	3,0	44,0	1,2	5,0	8,0	5,0	6,0
NW_008988039.1	2360670	ATCC	A	6,4	11,4	10,0	6,1	2,1	3,0	4,2	4,1	2,2	2,1	3,0	3,0
NW_008988039.1	2366267	C	CA	22,7	14,2	25,5	1,0	4,0	3,1	20,2	29,5	27,2	4,0	2,0	4,0
NW_008988039.1	2368323	ATT	A	3,0	3,0	3,0	2,0	2,3	NA	2,1	1,0	4,1	3,0	2,1	1,0
NW_008988039.1	2369154	C	CA	3,4	1,4	4,3	NA	NA	1,1	5,3	2,1	7,0	1,0	1,1	NA
NW_008988039.1	2371476	G	GGAGA	10,2	16,3	11,2	1,0	5,1	3,2	15,2	11,3	10,6	5,0	3,0	2,2
NW_008988039.1	2375993	GTTTTT	G,GT	3,1,1	6,4,2	4,3,0	11,1,1	13,0,0	8,0,5	11,0,1	8,0,0	3,2,2	5,2,1	9,2,1	5,0,1
NW_008988039.1	2376135	GAAC	G	38,0	32,2	44,1	33,3	31,0	31,0	35,0	22,0	18,1	34,1	38,2	30,0
NW_008988039.1	2379987	AT	A	0,1	0,4	1,6	0,2	0,1	1,3	NA	0,2	0,2	1,2	0,2	2,6
NW_008988039.1	2381844	C	CT	6,0	4,1	11,0	3,0	2,0	3,1	2,0	1,2	3,0	4,0	4,0	2,1
NW_008988039.1	2381854	TG	T	3,4	4,2	11,0	2,1	1,1	2,2	0,1	2,1	3,0	3,0	3,1	3,0
NW_008988039.1	2383609	T	TC	25,2	27,1	19,7	20,5	17,1	31,2	23,5	18,3	11,2	30,3	18,6	22,3
NW_008988039.1	2385885	G	GA	14,18	17,18	13,12	1,3	1,2	5,3	11,21	18,14	12,14	5,2	2,7	7,1
NW_008988039.1	2386823	A	ATT,ATTT	18,95,94	14,115,79	20,85,91	8,41,47	12,44,43	4,46,56	18,124,83	9,102,77	10,100,83	10,51,72	12,47,52	13,34,55
NW_008988039.1	2386984	GTTTGGGA	G	40,31	59,20	54,35	33,6	40,10	28,26	44,41	49,33	48,25	22,25	31,17	37,17
NW_008988039.1	2390698	GA	G	7,20	5,14	9,18	3,4	4,3	20,25	9,19	24,25	12,33	3,6	9,7	3,2
NW_008988039.1	2398784	C	CTT	NA	1,0	NA	2,0	8,2	1,0	4,0	1,0	1,1	NA	0,1	2,3
NW_008988039.1	2398822	ACT	A	0,3	3,1	NA	3,4	8,6	2,1	4,5	2,3	3,1	2,0	0,3	3,4
NW_008988039.1	2402317	C	CT	2,7	3,2	2,4	NA	0,1	2,0	7,3	2,4	3,0	NA	NA	1,0
NW_008988039.1	2402659	G	GT	1,1	2,0	4,1	0,2	4,1	0,1	1,1	NA	0,1	1,1	NA	0,1
NW_008988039.1	2405446	G	GA,GAA	2,3,0	NA	2,0,0	NA	1,0,0	NA	2,1,0	1,0,0	1,1,0	0,2,0	NA	0,0,1
NW_008988039.1	2410421	CT	C	3,2	5,2	1,6	NA	1,0	NA	5,5	3,2	3,2	NA	1,0	0,1
NW_008988039.1	2415158	AT	A	4,1	7,2	NA	4,0	NA	3,0	5,0	1,1	NA	1,0	NA	NA
NW_008988039.1	2415206	A	ATT	3,1	2,2	NA	1,0	NA	2,0	3,0	1,1	NA	NA	NA	NA
NW_008988039.1	2419333	GT	G	5,1	6,2	9,3	10,7	3,4	9,2	4,5	5,6	10,4	13,4	3,2	5,4
NW_008988039.1	2419473	C	CCT	7,4	1,4	12,6	11,1	7,1	3,2	8,2	12,5	6,4	8,2	10,2	6,1
NW_008988039.1	2419476	TCA	T	8,4	1,4	12,6	11,1	7,1	3,2	9,2	12,5	6,4	8,2	10,2	6,1
NW_008988039.1	2419535	T	TG	9,3	2,1	5,5	5,1	6,1	3,2	10,1	10,3	4,4	6,1	9,1	2,1
NW_008988039.1	2420938	A	ATTC	4,5	3,3	2,3	9,3	2,2	3,2	4,7	3,4	5,7	5,7	1,7	1,6
NW_008988039.1	2422986	GT	G	2,2	2,0	1,2	NA	NA	1,0	7,0	1,1	4,1	1,0	1,0	1,0
NW_008988039.1	2437063	G	GAATTAATC	25,6	26,2	25,2	NA	NA	0,1	47,4	23,0	31,5	NA	3,2	1,1
NW_008988039.1	2439101	G	GA	2,2	1,0	0,3	NA	NA	NA	1,2	1,0	NA	NA	NA	NA
NW_008988039.1	2440193	A	AT	1,7	5,5	3,11	13,8	15,19	9,19	3,2	2,2	4,5	14,34	15,11	6,15
NW_008988039.1	2443146	CTTT	C	16,11	24,13	21,21	44,18	23,23	14,13	24,17	23,8	28,16	40,27	34,31	44,23
NW_008988039.1	2444492	C	CT	NA	2,0	NA	NA	NA	0,1	2,0	1,2	1,1	NA	1,0	NA
NW_008988039.1	2444592	GA	G	1,0	1,0	NA	NA	NA	0,1	1,0	2,2	2,1	NA	NA	NA
NW_008988039.1	2444693	AAAT	A	2,0	NA	0,1	NA	1,0	0,1	NA	3,2	1,1	NA	NA	NA
NW_008988039.1	2448631	G	GT	19,0	33,0	22,1	NA	NA	1,0	4,0	2,0	0,1	2,0	NA	NA
NW_008988039.1	2450293	T	TAA	1,2	3,4	3,4	2,1	6,2	2,2	3,1	2,0	1,2	4,2	2,1	2,1
NW_008988039.1	2450353	TC	T	3,2	4,3	3,3	5,2	10,6	10,6	3,2	2,0	3,4	6,3	4,1	4,4
NW_008988039.1	2450498	CA	C	15,11	12,5	17,9	43,34	42,18	39,32	23,7	20,11	27,8	35,29	29,24	23,12
NW_008988039.1	2450542	T	TA	15,13	11,7	17,9	43,31	37,20	34,28	19,10	21,9	22,8	38,27	26,24	27,10
NW_008988039.1	2457010	TC	T	38,6	28,4	46,15	13,1	10,5	12,4	34,12	19,6	46,10	6,3	4,5	4,3
NW_008988039.1	2459907	CTG	C	15,2	13,0	12,2	1,1	NA	2,0	16,0	8,0	4,0	NA	1,0	1,0
NW_008988039.1	2463598	A	AT	3,0	1,0	NA	14,8	22,12	15,6	2,1	4,0	9,0	1,0	2,1	4,4
NW_008988039.1	2484829	T	TTTTA	7,4	2,2	1,6	6,3	6,10	2,5	3,5	4,3	4,4	2,7	0,5	1,4
NW_008988039.1	2484996	TC	T	15,24	21,20	16,10	20,22	25,35	28,29	18,16	7,15	16,22	16,9	2,8	12,12
NW_008988039.1	2485185	G	GA	21,30	21,22	18,12	31,29	33,45	32,39	21,24	11,15	20,15	16,16	9,10	18,15
NW_008988039.1	2487632	ACAGACC	A	NA	1,0	NA	4,1	2,1	5,1	0,1	2,0	1,0	0,3	2,0	0,1
NW_008988039.1	2489607	T	TA	NA	1,0	0,1	0,1	0,1	2,0	0,1	1,0	1,1	NA	NA	NA
NW_008988039.1	2492365	GCCATTA	G	15,2	15,5	10,3	17,4	29,7	10,7	10,5	9,7	15,1	11,1	13,8	21,2
NW_008988039.1	2492432	C	CT	16,6	21,3	16,4	19,2	25,6	15,4	19,12	9,6	15,2	12,6	13,6	17,7
NW_008988039.1	2494623	G	GA	5,0	3,0	3,0	2,1	3,1	3,1	1,0	1,1	5,0	8,5	7,0	8,1
NW_008988039.1	2507364	ACAATC	A	0,1	7,1	5,0	4,0	4,1	3,2	3,0	4,1	2,0	5,1	1,0	6,1
NW_008988039.1	2519318	A	AG	NA	2,1	NA	NA	NA	NA	1,2	1,0	1,0	NA	NA	NA
NW_008988039.1	2525285	TAG	T	1,0	1,1	2,2	NA	NA	NA	2,1	0,1	2,3	NA	NA	NA
NW_008988039.1	2526944	CA	C	2,1	NA	1,0	NA	NA	NA	1,1	NA	2,1	NA	NA	NA
NW_008988039.1	2528391	C	CA	4,5	2,2	6,2	NA	NA	1,0	6,4	2,2	5,0	1,0	0,1	0,1
NW_008988039.1	2529166	A	AT	25,0	31,0	21,3	6,0	1,0	1,0	37,0	15,1	33,1	1,0	0,3	5,0
NW_008988039.1	2543304	GA	G	NA	0,1	4,0	NA	0,1	0,1	0,5	NA	1,1	NA	NA	0,1
NW_008988039.1	2553095	A	AC	21,10	7,17	13,10	9,6	11,11	16,6	14,7	22,14	7,16	7,1	6,8	5,6
NW_008988039.1	2577195	G	GAA	48,58	49,48	57,61	51,41	43,30	29,33	81,57	70,63	69,63	64,57	47,57	39,55
NW_008988039.1	2577899	C	CT,CTT	20,12,14	21,13,15	13,16,18	4,5,7	10,6,5	3,10,4	25,17,18	15,21,14	25,17,11	7,14,14	5,6,11	6,6,6
NW_008988039.1	2581220	CA	C	8,0	5,0	7,0	1,0	1,0	NA	11,0	2,0	9,0	NA	NA	NA
NW_008988039.1	2598765	AC	A	NA	0,1	0,1	NA	NA	NA	0,1	NA	NA	NA	NA	NA
NW_008988039.1	2608297	AC	A	6,0	3,0	3,0	3,0	2,0	2,0	2,0	NA	NA	11,0	5,0	4,0
NW_008988039.1	2608894	G	GT	0,1	3,0	4,2	3,0	2,0	NA	NA	1,1	NA	1,0	NA	4,0
NW_008988039.1	2612383	A	AAT	NA	2,0	NA	NA	1,0	6,0	4,0	NA	NA	13,2	5,0	0,1
NW_008988039.1	2641782	C	CT	41,13	42,13	50,16	33,11	36,7	51,17	37,11	45,12	62,13	25,7	33,15	13,7
NW_008988039.1	2645958	TC	T	0,2	0,1	0,5	0,3	0,3	0,1	0,1	0,1	0,1	NA	0,5	0,3
NW_008988039.1	2667859	ATT	A	NA	NA	NA	NA	1,0	NA	1,0	NA	1,0	1,0	2,0	1,2
NW_008988039.1	2670633	G	GA	NA	NA	2,0	1,0	0,1	2,1	NA	NA	NA	1,0	7,2	1,0
NW_008988039.1	2675329	A	AT	1,0	1,0	NA	NA	NA	1,0	0,2	1,0	NA	4,0	NA	1,0
NW_008988039.1	2676181	TTC	T	NA	NA	0,2	NA	0,1	NA	0,1	0,2	NA	NA	0,1	NA
NW_008988039.1	2686529	CCT	C	22,12	13,20	18,15	8,6	7,3	2,1	17,21	14,13	21,14	6,5	4,5	6,4
NW_008988039.1	2689443	C	CGTTGGT	4,1	10,2	5,3	19,6	15,9	11,8	12,3	12,6	9,5	21,9	22,7	22,6
NW_008988039.1	2689516	T	TTTG	0,5	0,9	0,8	0,25	0,31	0,23	4,9	0,15	0,8	0,24	0,33	0,25
NW_008988039.1	2694054	AGT	A	NA	0,1	NA	0,2	NA	1,0	NA	NA	NA	0,1	NA	NA
NW_008988039.1	2701845	ATC	A	1,0	1,0	4,0	2,0	2,0	5,2	2,0	5,0	2,0	2,0	NA	NA
NW_008988039.1	2702301	TA	T	1,0	2,0	0,1	2,3	2,0	1,3	1,0	1,0	1,0	2,3	1,2	2,1
NW_008988039.1	2702379	TA	T	NA	1,0	1,1	0,2	NA	1,1	NA	NA	1,0	1,1	2,0	1,0
NW_008988039.1	2702816	AACGGG	A	NA	0,1	0,1	0,1	0,3	0,5	0,3	0,1	0,1	0,1	NA	0,2
NW_008988039.1	2704936	CT	C	NA	2,0	1,0	1,1	1,0	14,3	1,0	NA	NA	3,0	NA	1,0
NW_008988039.1	2724304	G	GT	13,9	13,2	17,5	19,4	24,7	13,4	36,18	27,7	22,5	53,10	11,8	28,3
NW_008988039.1	2726037	T	TA	NA	0,2	NA	NA	NA	NA	NA	NA	0,1	NA	NA	NA
NW_008988039.1	2760366	CTT	C	4,0	6,0	6,0	4,0	2,0	4,0	3,0	3,0	3,0	6,0	NA	4,0
NW_008988039.1	2765511	ACT	A	28,15	11,15	20,11	NA	NA	0,1	34,12	18,10	14,14	NA	NA	NA
NW_008988039.1	2766066	GA	G	145103	74,63	121,86	1,3	1,1	1,4	141131	111,81	103,98	2,3	5,3	8,9
NW_008988039.1	2766978	CT	C	58,37	51,55	65,36	101,80	72,61	58,40	57,41	59,31	56,37	81,44	100,58	80,61
NW_008988039.1	2775788	CA	C,CAA	6,1,2	14,5,3	9,5,12	1,2,4	2,1,7	0,1,3	6,2,5	9,3,2	13,0,5	2,0,0	3,0,3	0,0,5
NW_008988039.1	2782355	AG	A	1,0	NA	2,2	NA	NA	NA	NA	NA	NA	NA	NA	NA
NW_008988039.1	2783584	G	GT	10,12	12,11	1,3	1,0	NA	1,0	6,7	2,7	4,4	NA	1,3	NA
NW_008988039.1	2783635	GT	G	12,7	13,8	1,3	1,0	NA	1,0	3,3	4,2	2,2	1,0	0,4	NA
NW_008988039.1	2793133	A	AG	NA	0,2	NA	NA	NA	NA	NA	NA	NA	NA	NA	NA
NW_008988039.1	2794657	GA	G	7,3	8,4	3,5	9,7	25,19	12,8	2,1	7,2	6,5	8,7	3,3	10,5
NW_008988039.1	2796538	CA	C	0,1	3,1	3,0	19,18	13,7	4,9	2,2	NA	3,3	21,8	12,4	9,6
NW_008988039.1	2796693	CT	C	0,2	0,5	0,4	0,19	0,28	0,16	0,3	NA	0,3	0,20	0,11	0,17
NW_008988039.1	2796800	G	GA	1,1	1,1	0,1	10,10	12,12	5,0	2,0	1,0	NA	4,3	10,10	9,5
NW_008988039.1	2796802	AT	A	2,1	1,1	2,0	10,10	13,12	2,5	0,2	0,1	2,0	8,4	11,10	5,9
NW_008988039.1	2800439	G	GA	NA	NA	NA	NA	NA	NA	NA	NA	NA	NA	0,2	NA
NW_008988039.1	2802261	G	GA	230284	210239	186216	23,20	30,30	61,62	168150	144158	206179	35,47	140151	142141
NW_008988039.1	2803381	GGA	G	NA	NA	NA	NA	NA	NA	0,1	NA	NA	NA	0,1	NA
NW_008988039.1	2813770	GGTT	G	1,2	3,1	4,0	NA	1,0	NA	6,1	2,2	4,0	NA	NA	1,2
NW_008988039.1	2814327	TA	T	2,3	2,5	1,4	2,4	3,3	1,10	3,7	2,0	6,3	6,5	2,11	0,4
NW_008988039.1	2814371	AC	A	2,2	2,5	2,4	2,2	4,5	0,10	4,7	1,1	5,2	6,4	3,11	0,5
NW_008988039.1	2814987	GA	G	7,0	8,0	4,0	2,0	1,0	1,0	1,0	1,0	2,0	1,0	3,0	3,0
NW_008988039.1	2822291	C	CA	7,4	17,3	13,2	10,1	11,1	14,4	13,4	12,2	14,1	8,3	14,2	20,5
NW_008988039.1	2822493	C	CA	NA	5,2	2,0	NA	NA	NA	2,0	NA	1,1	NA	0,1	1,0
NW_008988039.1	2822931	T	TTA	3,3	3,1	2,0	1,0	NA	NA	0,2	2,1	0,1	NA	NA	NA
NW_008988039.1	2825179	C	CA	4,2	4,2	1,1	1,1	NA	2,0	3,3	2,0	4,3	0,1	0,1	NA
NW_008988039.1	2825782	C	CA	1,0	8,0	3,0	4,0	10,0	2,0	4,0	1,0	2,0	4,1	3,2	2,1
NW_008988039.1	2826866	G	GT	4,11	11,9	8,10	2,1	5,2	3,0	11,2	10,5	6,7	5,3	1,1	5,0
NW_008988039.1	2843697	C	CT	1,1	2,0	0,1	12,1	22,13	29,21	1,0	1,0	1,0	34,32	21,19	21,16
NW_008988039.1	2857232	GA	G	169,96	161100	174,94	229161	261162	217126	181109	139,80	147,95	228154	211140	223130
NW_008988039.1	2857260	A	AGG	196108	196,97	216109	288173	326167	267134	202120	168,86	182,98	288172	262152	267146
NW_008988039.1	2858390	C	CAA	NA	NA	NA	6,2	4,7	2,2	NA	NA	NA	4,3	10,5	4,1
NW_008988039.1	2860304	C	CGA	205108	193,91	194106	315155	316139	297135	242,84	163,67	178,95	273185	258155	283115
NW_008988039.1	2885146	CTAA	C	NA	NA	NA	3,0	NA	NA	NA	NA	NA	NA	2,3	6,0
NW_008988039.1	2885782	AGG	A	78,0	70,0	67,0	97,0	63,0	31,0	67,12	89,0	77,3	66,0	94,0	73,0
NW_008988039.1	2885838	T	TTG	42,49	32,29	42,30	52,60	39,37	18,27	55,42	38,46	43,37	55,37	88,44	54,47
NW_008988039.1	2903113	T	TAA	0,5	3,3	2,2	3,3	1,0	0,1	3,4	2,6	0,7	3,4	2,2	2,0
NW_008988039.1	2905618	TA	T	3,1	1,0	0,1	0,1	NA	NA	2,1	0,1	2,1	2,0	1,1	NA
NW_008988039.1	2905645	AAT	A	3,1	1,0	0,1	0,1	NA	NA	2,1	1,1	1,1	2,0	1,1	NA
NW_008988039.1	2906873	A	ACGACGG	48,14	36,11	34,15	55,21	52,13	60,27	49,15	46,25	42,14	40,22	45,21	47,17
NW_008988039.1	2915134	AT	A	3,1	2,1	6,1	NA	0,1	NA	2,2	1,2	3,2	NA	NA	NA
NW_008988039.1	2919113	C	CT	59,4	65,3	44,1	9,0	13,0	7,0	29,1	29,2	29,0	5,0	1,0	3,0
NW_008988039.1	2919168	G	GA	41,7	52,1	25,7	2,2	9,1	3,1	22,2	16,6	18,3	3,0	1,0	1,0
NW_008988039.1	2919551	T	TGA	NA	4,1	5,3	1,0	0,1	2,1	0,1	NA	1,2	NA	NA	NA
NW_008988039.1	2919590	A	AC	NA	1,0	2,2	0,1	NA	1,0	NA	NA	0,1	NA	NA	NA
NW_008988039.1	2949625	G	GT	NA	0,2	NA	NA	NA	NA	NA	NA	NA	NA	NA	NA
NW_008988039.1	2951019	TAA	T,TA	2,17,1	3,10,3	4,10,6	4,17,5	9,12,7	7,9,7	4,8,4	2,14,0	3,4,2	5,26,5	11,9,4	4,8,6
NW_008988039.1	2951804	T	TTA	NA	NA	0,1	0,1	0,1	0,2	NA	NA	NA	2,2	0,3	2,5
NW_008988039.1	2952692	GC	G	5,13	3,13	2,18	2,17	2,9	3,13	1,16	2,12	3,11	8,12	3,16	4,16
NW_008988039.1	2963697	C	CTCT	2,0	6,0	4,1	6,0	8,0	8,0	6,1	3,0	5,0	6,0	4,2	9,0
NW_008988039.1	2969131	G	GT	2,0	NA	4,0	3,0	1,2	NA	0,1	0,1	1,0	1,0	2,1	1,1
NW_008988039.1	2972017	A	ATG	4,5	10,8	9,2	2,1	NA	NA	9,1	11,1	5,2	NA	1,0	0,1
NW_008988039.1	2976721	CTG	C	NA	0,1	0,2	NA	1,1	0,1	NA	NA	0,1	3,1	0,3	1,1
NW_008988039.1	2979620	A	AT	0,4	0,5	0,10	NA	NA	NA	0,1	0,4	NA	NA	0,1	NA
NW_008988039.1	2980667	C	CTA	1,3	3,0	2,0	NA	NA	NA	1,0	1,0	1,0	NA	NA	NA
NW_008988039.1	2990869	CCACAGAAGGGTGCCTCAAGAACAATGGCTGCTGACCCCCACCCCCGCAAACAACCCCTCTTCCACGTGTCCTCTCCTCAAAACCCT	C	0,1	0,2	0,3	0,7	0,32	0,18	NA	NA	0,1	0,4	0,3	0,3
NW_008988039.1	2991401	A	AC	0,11	0,6	0,4	0,32	1,98	0,46	NA	0,1	0,2	0,4	0,2	0,3
NW_008988039.1	2997349	T	TA,TAAA	0,1,0	NA	NA	NA	0,0,2	2,0,1	1,0,0	NA	1,0,0	1,4,1	0,0,0	1,1,0
NW_008988039.1	2997873	TTTTGTA	T	1,0	NA	1,0	NA	0,2	NA	1,0	NA	NA	0,0	0,3	1,1
NW_008988039.1	2998095	CTG	C	1,0	1,0	1,0	4,0	8,0	7,0	1,0	NA	1,0	14,0	6,0	5,0
NW_008988039.1	2998303	A	AT	2,1	1,0	0,1	4,3	3,9	2,11	NA	2,0	1,1	3,12	3,10	1,7
NW_008988039.1	2999149	AG	A	30,11	28,10	26,10	16,6	11,26	23,19	23,10	24,7	38,5	18,16	22,23	15,3
NW_008988039.1	3001485	C	CA	43,43	54,51	43,45	2,2	1,3	1,4	35,34	32,29	39,31	3,3	1,3	2,1
NW_008988039.1	3035052	TCC	T	NA	NA	NA	NA	NA	2,3	NA	NA	NA	0,1	0,1	1,0
NW_008988039.1	3035059	T	TTG	NA	NA	NA	NA	NA	2,3	NA	NA	NA	0,1	0,1	1,0
NW_008988039.1	3040884	G	GAT	2,2	2,2	3,1	4,1	6,4	2,6	0,3	0,1	0,2	8,0	5,1	8,1
NW_008988039.1	3045518	AAC	A	NA	1,0	NA	6,0	3,0	2,0	NA	NA	2,0	6,0	11,0	7,2
NW_008988039.1	3045686	T	TA	NA	NA	NA	11,0	13,0	2,0	NA	NA	NA	14,0	14,5	34,2
NW_008988039.1	3055948	AATTGC	A	NA	NA	NA	0,10	0,9	0,12	0,1	NA	NA	0,14	0,24	0,18
NW_008988039.1	3057844	TA	T	NA	1,0	NA	7,0	10,0	5,1	NA	NA	1,0	7,0	11,5	3,0
NW_008988039.1	3058623	C	CA	1,0	NA	NA	2,1	2,0	4,1	NA	NA	NA	4,2	10,0	9,0
NW_008988039.1	3059061	ATGTG	A,ATG	0,0,1	NA	NA	0,0,5	0,0,9	0,3,9	NA	0,1,0	0,0,2	2,0,11	3,0,3	1,3,7
NW_008988039.1	3059079	G	GTATA	1,0	NA	NA	5,0	9,0	12,0	NA	1,0	2,0	11,2	3,3	10,1
NW_008988039.1	3064877	G	GA	NA	NA	4,0	1,0	1,0	NA	NA	1,0	0,2	NA	NA	2,0
NW_008988039.1	3069160	T	TA	1,0	1,1	1,0	NA	NA	NA	1,0	2,0	1,3	NA	NA	1,0
NW_008988039.1	3071472	GACTATA	G	NA	NA	NA	1,0	3,0	NA	NA	2,0	NA	3,0	NA	NA
NW_008988039.1	3072640	AT	A	NA	NA	NA	NA	NA	NA	NA	0,2	NA	NA	NA	NA
NW_008988039.1	3072927	T	TTGG	48,21	31,21	45,25	26,16	21,26	27,35	62,26	37,33	53,22	34,24	26,23	30,15
NW_008988039.1	3073337	G	GGA	4,8	11,5	13,9	5,6	6,5	9,4	14,1	15,3	8,4	7,4	8,1	8,7
NW_008988039.1	3074870	A	ATT	4,5	1,3	2,2	0,2	NA	2,2	6,3	8,5	2,1	3,0	1,2	1,0
NW_008988039.1	3078050	TA	T	NA	NA	NA	0,1	0,7	0,12	NA	NA	NA	0,3	0,2	0,3
NW_008988039.1	3078137	T	TGG	NA	NA	NA	0,1	0,1	0,6	NA	NA	NA	0,1	0,2	0,1
NW_008988039.1	3078138	A	ATTG	NA	NA	NA	0,1	0,1	0,6	NA	NA	NA	0,1	0,2	0,1
NW_008988039.1	3079446	C	CT	NA	NA	NA	6,0	8,2	8,0	NA	NA	NA	1,0	4,0	5,0
NW_008988039.1	3091055	A	AG	NA	NA	NA	0,1	NA	NA	1,0	0,1	NA	0,1	0,2	NA
NW_008988039.1	3092571	TCC	T,TC	0,0,2	NA	0,2,0	NA	0,1,0	NA	0,1,0	0,2,2	0,1,0	NA	NA	NA
NW_008988039.1	3117725	G	GA	17,9	13,8	11,11	7,14	5,2	7,4	14,9	6,3	8,3	4,4	4,2	7,3
NW_008988039.1	3117921	T	TC	4,0	6,0	5,0	3,2	2,2	2,0	5,1	0,1	4,1	2,0	3,0	4,1
NW_008988039.1	3117929	T	TC	NA	0,2	0,1	1,0	2,1	NA	1,1	NA	0,1	NA	0,1	1,0
NW_008988039.1	3125662	CAA	C	100,46	95,54	91,52	186211	171205	147157	78,28	72,25	90,22	122116	165106	134122
NW_008988039.1	3180275	ATT	A	1,0	NA	NA	17,0	23,1	21,0	1,0	2,0	NA	10,4	13,0	9,0
NW_008988039.1	3182194	CT	C	2,2	2,0	0,1	22,10	15,15	25,15	7,0	4,0	4,2	26,9	8,6	16,3
NW_008988039.1	3182335	CT	C	0,1	1,0	1,0	2,2	4,1	4,0	1,0	1,0	2,0	2,0	NA	2,4
NW_008988039.1	3182501	GGCCGAGTGGCTAAAAGGGAAAAAACACAACCATACATCTTTCGATAACCTTATACAA	G	NA	0,1	NA	0,3	0,1	0,1	0,0	0,1	0,2	0,4	0,3	0,1
NW_008988039.1	3182764	AT	A	2,0	5,0	0,3	31,14	23,21	35,19	4,0	4,1	4,1	33,14	32,9	19,11
NW_008988039.1	3198075	AG	A	11,0	6,0	12,0	NA	NA	NA	6,0	8,0	2,0	NA	NA	NA
NW_008988039.1	3200042	C	CA	6,2	2,0	7,3	NA	NA	NA	5,1	1,0	5,0	NA	NA	NA
NW_008988039.1	3215836	CAT	C	0,1	NA	NA	NA	NA	NA	NA	0,1	0,3	NA	NA	NA
NW_008988039.1	3216988	G	GA	1,0	4,0	2,0	NA	1,0	NA	1,2	NA	0,1	NA	NA	NA
NW_008988039.1	3218758	C	CA	NA	NA	0,2	1,1	1,0	5,0	NA	NA	1,0	NA	NA	2,0
NW_008988039.1	3218987	T	TTTTC	NA	NA	NA	NA	NA	0,2	NA	NA	NA	NA	NA	NA
NW_008988039.1	3219255	AC	A	NA	NA	NA	NA	NA	0,2	NA	0,1	0,1	NA	NA	0,2
NW_008988039.1	3220105	GC	G	1,0	2,0	NA	1,0	2,0	1,0	NA	1,0	2,0	1,2	NA	NA
NW_008988039.1	3220562	C	CGAAA	NA	NA	NA	NA	1,0	NA	1,2	NA	NA	0,1	NA	NA
NW_008988039.1	3221081	T	TA	1,0	1,0	NA	1,0	NA	1,0	1,0	1,0	1,2	NA	3,0	1,0
NW_008988039.1	3221652	T	TGA	NA	0,1	1,0	1,0	NA	NA	NA	NA	0,2	NA	0,2	NA
NW_008988039.1	3221755	CAAAAA	C	0,1	NA	0,1	0,1	NA	NA	NA	1,0	0,1	1,1	0,2	NA
NW_008988039.1	3222528	TAGAG	T	0,1	NA	0,1	NA	NA	NA	NA	NA	NA	NA	NA	NA
NW_008988039.1	3223227	G	GGAAGAA	NA	NA	NA	0,4	0,4	0,3	NA	NA	NA	0,2	0,4	0,1
NW_008988039.1	3223600	A	ACT	NA	NA	NA	0,2	NA	0,2	NA	NA	NA	0,1	NA	0,2
NW_008988039.1	3223888	C	CT	0,1	NA	NA	2,1	4,1	1,0	NA	NA	NA	3,0	NA	3,1
NW_008988039.1	3225123	TGAGTGAGTGAGC	T,TGAGCGAGTGAGTGAGC	2,0,1	0,0,0	0,1,1	0,2,0	1,2,2	0,2,2	0,2,1	1,0,5	2,0,0	3,1,0	0,1,1	2,1,1
NW_008988039.1	3231522	C	CT	NA	NA	NA	0,1	0,1	NA	NA	NA	NA	NA	NA	NA
NW_008988039.1	3244089	A	AC	1,0	0,4	1,3	1,0	0,1	NA	1,4	0,1	3,2	NA	0,1	0,1
NW_008988039.1	3244090	C	CA	2,1	4,0	4,1	3,1	1,0	NA	5,1	1,0	3,3	NA	1,0	3,0
NW_008988039.1	3257513	C	CTT	NA	1,0	NA	2,1	4,2	3,0	0,1	NA	0,1	4,1	3,2	5,1
NW_008988039.1	3259353	GT	G	NA	NA	0,1	NA	NA	NA	NA	NA	NA	NA	NA	NA
NW_008988039.1	3259515	A	AT	NA	NA	NA	0,3	0,1	NA	NA	NA	0,2	NA	0,3	0,1
NW_008988039.1	3259577	C	CT	NA	NA	NA	4,0	1,0	NA	NA	1,0	0,1	NA	2,2	1,0
NW_008988039.1	3260964	GTTTA	G	7,3	8,0	5,2	10,2	11,1	11,4	11,0	10,3	14,1	15,8	13,2	14,2
NW_008988039.1	3267748	TG	T	0,2	0,2	0,1	0,2	0,4	0,2	NA	0,2	NA	0,3	0,1	0,1
NW_008988039.1	3280619	GC	G	1,0	NA	NA	3,1	1,2	5,10	1,1	1,2	0,1	11,0	2,1	6,2
NW_008988039.1	3281838	C	CA	NA	NA	NA	NA	NA	0,1	NA	NA	NA	NA	NA	NA
NW_008988039.1	3282495	AG	A	NA	NA	NA	NA	NA	1,0	NA	NA	NA	NA	NA	NA
NW_008988039.1	3286622	AC	A,ACC	0,2,4	0,1,1	0,1,3	0,1,4	0,1,1	0,0,2	0,1,2	0,0,0	1,1,1	0,1,2	0,1,2	0,0,3
NW_008988039.1	3289221	T	TA	NA	0,1	NA	NA	NA	NA	NA	NA	NA	NA	NA	0,2
NW_008988039.1	3295307	G	GCTT	1,0	NA	NA	0,1	1,0	NA	2,0	NA	NA	1,1	2,0	1,0
NW_008988039.1	3295924	TA	T	NA	NA	NA	NA	NA	NA	NA	NA	NA	NA	NA	NA
NW_008988039.1	3295947	AT	A	NA	NA	NA	NA	NA	NA	NA	NA	NA	NA	NA	NA
NW_008988039.1	3298288	C	CA	2,0	1,0	NA	2,0	0,1	1,0	NA	NA	NA	NA	2,0	1,2
NW_008988039.1	3298418	AG	A	0,2	NA	NA	0,1	NA	NA	NA	NA	NA	NA	NA	0,1
NW_008988039.1	3309638	G	GT	NA	NA	NA	NA	NA	NA	NA	1,0	NA	1,2	2,2	1,1
NW_008988039.1	3311753	T	TA	NA	NA	NA	NA	NA	NA	NA	NA	NA	0,1	0,2	NA
NW_008988039.1	3312478	TGG	T	NA	NA	NA	NA	NA	NA	NA	NA	NA	0,1	NA	NA
NW_008988039.1	3323644	TA	T	3,0	1,4	NA	2,1	NA	1,0	1,0	4,1	NA	2,1	0,1	0,1
NW_008988039.1	3323833	CT	C,CTT	0,1,0	0,2,3	0,1,1	0,3,0	0,1,0	1,0,0	0,3,0	0,3,0	1,2,0	NA	NA	0,0,1
NW_008988039.1	3323941	GCCGAGAAAACTAAACATGGTTGAATGAAACCAGGGAAGCAACAC	G	NA	NA	NA	NA	0,1	NA	0,1	0,1	1,0	NA	NA	NA
NW_008988039.1	3324308	AC	A	NA	NA	NA	NA	0,1	NA	NA	NA	NA	NA	NA	0,1
NW_008988039.1	3328265	TGCA	T	NA	NA	NA	7,6	NA	NA	NA	NA	NA	4,0	1,1	3,0
NW_008988039.1	3328269	TG	T	NA	NA	NA	7,6	NA	NA	NA	NA	NA	4,0	1,1	3,0
NW_008988039.1	3333219	CCT	C,CCTCTCTCTCT	0,3,2	0,3,1	0,2,0	0,8,2	1,10,0	2,11,3	1,5,1	0,7,0	2,7,0	0,7,0	2,9,1	2,3,1
NW_008988039.1	3333264	CTA	C	8,0	9,0	6,1	20,3	15,2	20,0	9,0	5,0	6,1	14,0	11,5	16,1
NW_008988039.1	3335074	C	CTA	NA	0,1	3,7	6,1	4,0	2,1	NA	0,3	0,1	2,3	5,2	4,1
NW_008988039.1	3339712	C	CT	37,5	25,6	26,4	2,2	1,1	3,0	42,6	34,2	31,4	4,2	6,0	7,1
NW_008988039.1	3340158	C	CT	3,0	1,0	2,1	4,0	5,0	2,0	6,0	2,0	3,1	3,1	3,0	3,0
NW_008988039.1	3341943	G	GA	2,3	1,1	3,1	0,2	NA	NA	3,2	1,2	0,3	1,2	2,1	2,1
NW_008988039.1	3347109	CGA	C	0,6	0,4	0,3	0,7	0,5	0,3	0,3	0,5	1,2	0,7	0,5	0,7
NW_008988039.1	3347111	A	ACTC	0,5	0,4	0,3	0,7	0,5	0,3	0,2	0,4	1,2	0,5	0,4	0,6
NW_008988039.1	3347735	A	AT	NA	NA	0,1	NA	NA	NA	NA	0,4	0,1	NA	NA	NA
NW_008988039.1	3350032	G	GATTTT	0,3	0,2	0,5	0,3	0,2	2,1	4,3	0,4	3,3	1,3	0,0	0,1
NW_008988039.1	3350120	G	GT	2,3	5,2	5,2	1,3	2,2	4,5	5,0	2,4	7,4	3,1	2,1	6,1
NW_008988039.1	3351879	T	TTG	NA	NA	NA	0,1	NA	NA	NA	NA	NA	NA	0,0	NA
NW_008988039.1	3352520	TGAGA	T,TGA	0,2,2	0,1,6	0,1,0	0,4,0	NA	0,1,0	0,1,1	0,3,2	0,2,1	NA	NA	NA
NW_008988039.1	3381171	CCT	C	0,2	1,6	1,4	NA	NA	NA	1,3	1,1	1,2	NA	NA	NA
NW_008988039.1	3388413	GA	G	39,25	27,24	45,40	32,16	31,29	43,39	50,49	45,22	26,28	41,26	33,21	30,25
NW_008988039.1	3388533	TA	T	0,47	0,46	0,46	0,38	0,51	0,47	8,63	0,55	9,53	0,42	0,46	0,32
NW_008988039.1	3388846	CT	C	NA	0,1	0,2	0,4	0,2	0,1	NA	NA	NA	NA	0,4	0,1
NW_008988039.1	3403771	TAG	T	6,3	3,4	7,4	18,17	6,15	5,7	8,3	1,7	4,4	11,10	6,5	8,8
NW_008988039.1	3417536	TA	T	1,0	NA	NA	0,3	0,1	NA	NA	0,1	0,1	NA	NA	1,0
NW_008988039.1	3418687	AT	A	1,0	0,1	2,6	5,1	2,2	1,0	NA	2,0	2,1	2,1	NA	2,0
NW_008988039.1	3433470	C	CT	NA	NA	NA	7,2	12,0	2,2	NA	NA	NA	5,0	1,0	4,0
NW_008988039.1	3445586	T	TG	NA	NA	NA	0,1	NA	0,3	NA	NA	NA	0,5	0,4	0,3
NW_008988039.1	3449276	C	CT	NA	NA	NA	NA	NA	NA	NA	NA	NA	NA	NA	NA
NW_008988039.1	3454878	CTAT	C	1,0	2,1	4,2	1,0	NA	NA	8,1	0,1	1,1	NA	NA	NA
NW_008988039.1	3468076	G	GA	11,1	3,1	6,3	2,0	3,3	NA	4,3	7,1	9,1	0,4	0,3	3,0
NW_008988039.1	3468161	G	GT	11,0	8,0	7,0	3,0	6,1	1,0	10,1	8,1	5,1	2,0	3,0	4,0
NW_008988039.1	3499022	C	CCT	5,4	9,5	11,1	7,12	11,14	51,8	21,2	11,9	16,3	31,14	30,12	12,22
NW_008988039.1	3499066	GT	G	3,0	6,2	6,1	4,5	5,2	33,2	10,2	8,3	10,0	16,5	21,5	8,4
NW_008988039.1	3516203	A	ACTATT	NA	1,0	0,2	1,0	NA	2,1	NA	1,0	1,0	3,0	0,3	NA
NW_008988039.1	3517432	GA	G	24,24	20,16	27,16	25,17	31,19	34,19	28,14	20,18	32,27	18,20	23,28	17,15
NW_008988039.1	3517590	ACT	A	22,21	21,22	21,11	18,9	30,16	18,21	22,22	42,19	31,19	18,15	23,19	10,12
NW_008988039.1	3525635	AT	A	1,0	0,1	NA	NA	NA	NA	1,0	NA	0,1	NA	NA	NA
NW_008988039.1	3528566	GTT	G	4,0	2,0	2,0	3,0	2,2	1,0	4,0	3,0	1,0	1,0	3,0	3,0
NW_008988039.1	3529171	A	AAG	0,1	NA	0,2	0,2	0,1	NA	0,3	0,1	NA	NA	0,1	NA
NW_008988039.1	3540363	G	GA	NA	NA	NA	NA	NA	NA	NA	NA	NA	1,0	NA	NA
NW_008988039.1	3564764	G	GA	13,1	4,1	9,0	NA	NA	NA	8,3	6,1	10,2	NA	NA	1,0
NW_008988039.1	3567970	C	CTT	9,0	6,1	8,2	3,0	1,0	1,0	5,0	6,1	7,2	4,0	1,0	5,0
NW_008988039.1	3569104	T	TA	5,6	9,6	5,6	1,0	1,0	1,0	8,4	9,3	7,6	NA	NA	0,1
NW_008988039.1	3575634	T	TA	0,1	1,1	1,0	1,3	3,0	1,2	1,1	0,1	0,2	2,3	1,2	1,1
NW_008988039.1	3577245	ACT	A	NA	0,2	0,1	NA	0,2	NA	0,1	1,0	NA	0,1	2,1	NA
NW_008988039.1	3580209	GT	G	7,0	9,0	13,0	9,0	21,0	3,0	9,3	2,0	5,0	11,0	16,0	16,0
NW_008988039.1	3580516	A	AT	27,3	36,13	24,11	30,2	41,7	17,6	44,3	33,7	32,12	50,9	49,5	36,3
NW_008988039.1	3582412	C	CT	24,7	16,1	25,4	6,0	8,2	4,0	22,8	18,5	17,6	6,1	5,1	10,3
NW_008988039.1	3583951	AGAG	A	2,2	4,2	3,2	4,0	0,2	2,0	3,2	3,2	1,3	3,1	4,0	2,2
NW_008988039.1	3586912	G	GA	8,2	13,0	9,1	NA	3,0	1,0	15,0	8,0	12,2	6,0	2,0	1,1
NW_008988039.1	3598498	TTCC	T	10,34	15,23	16,27	2,7	NA	0,1	63,93	29,67	31,46	3,6	0,4	1,3
NW_008988039.1	3618048	T	TA	NA	NA	NA	2,1	6,9	11,12	NA	1,0	NA	2,4	4,4	3,1
NW_008988039.1	3622949	T	TA	NA	NA	NA	1,2	1,6	5,7	NA	NA	NA	0,1	0,1	NA
NW_008988039.1	3626172	AT	A	NA	NA	0,2	NA	NA	NA	NA	0,1	NA	NA	NA	NA
NW_008988039.1	3641530	TAA	T	NA	1,0	NA	NA	1,0	2,0	NA	NA	NA	2,0	2,2	1,0
NW_008988039.1	3642227	G	GTT	1,1	NA	NA	2,1	NA	6,1	NA	1,0	NA	3,2	3,1	2,0
NW_008988039.1	3642302	A	AT	NA	NA	NA	0,1	1,0	3,0	NA	NA	NA	2,1	2,1	1,0
NW_008988039.1	3642376	AT	A	NA	NA	NA	NA	NA	1,0	NA	NA	NA	1,0	1,1	NA
NW_008988039.1	3642377	T	TA	NA	NA	NA	NA	NA	1,0	NA	NA	NA	0,1	2,0	NA
NW_008988039.1	3646892	A	AT	152111	155128	155118	25,22	37,24	42,31	135,93	96,92	95,84	33,34	39,22	35,29
NW_008988039.1	3649381	C	CT	3,0	10,1	3,0	1,0	2,0	NA	6,0	3,2	2,2	2,2	3,0	2,0
NW_008988039.1	3656789	C	CT	9,0	6,2	1,1	2,2	2,2	11,1	5,1	3,0	2,3	5,2	7,0	6,0
NW_008988039.1	3657305	C	CG	8,1	9,0	9,0	12,4	16,6	1,5	9,0	7,1	10,0	4,5	11,5	9,0
NW_008988039.1	3657312	ATAAG	A	7,1	9,0	8,0	10,4	14,5	1,5	9,0	7,1	10,0	3,5	9,4	8,0
NW_008988039.1	3659525	T	TA	4,2	4,1	1,3	NA	NA	NA	4,1	5,0	4,0	NA	NA	NA
NW_008988039.1	3660540	GC	G	0,2	NA	NA	0,3	0,3	1,2	1,0	NA	NA	0,1	1,1	NA
NW_008988039.1	3670442	ACT	A	NA	0,1	0,1	NA	NA	11,6	NA	2,1	0,1	3,6	32,16	7,7
NW_008988039.1	3699893	A	AT	13,22	18,17	17,23	0,1	NA	3,0	7,15	11,14	18,5	0,1	2,3	3,2
NW_008988039.1	3715361	C	CAG	1,0	5,0	4,1	2,0	2,2	2,1	NA	2,0	2,0	2,1	2,0	1,0
NW_008988039.1	3724532	ACT	A	3,4	7,3	5,2	2,4	2,1	1,0	4,3	1,1	6,1	4,7	2,4	0,3
NW_008988039.1	3724731	C	CT	0,1	3,4	1,1	0,1	NA	NA	1,3	1,1	3,2	0,1	0,2	1,0
NW_008988039.1	3724800	C	CA	2,0	9,1	1,0	1,0	NA	2,0	4,0	1,0	5,1	0,1	1,0	2,1
NW_008988039.1	3734800	TGC	T	9,10	11,13	7,13	7,5	14,9	17,17	29,15	16,16	15,7	14,23	22,14	15,16
NW_008988039.1	3737454	A	AT	1,6	0,5	0,16	0,2	NA	0,13	0,4	0,7	0,10	0,11	0,10	0,6
NW_008988039.1	3747218	ACTT	A	11,3	13,5	5,6	3,2	2,1	4,3	11,7	2,3	7,5	14,7	8,2	11,2
NW_008988039.1	3748085	A	AC	12,2	11,0	11,1	5,1	5,0	3,2	11,0	9,1	12,0	14,0	5,0	13,1
NW_008988039.1	3759798	A	AACTT	0,1	1,0	2,0	2,0	0,2	1,0	1,2	NA	2,0	3,1	2,5	2,1
NW_008988039.1	3759904	CTT	C	2,2	2,1	1,1	2,2	1,0	2,2	3,3	1,1	2,0	4,2	4,9	3,3
NW_008988039.1	3760531	TA	T	1,0	1,1	3,1	0,1	1,0	1,3	1,0	0,1	0,2	2,1	1,0	2,0
NW_008988039.1	3760786	T	TA	5,2	8,1	7,0	3,6	4,4	5,1	2,1	4,5	11,4	7,7	5,2	7,12
NW_008988039.1	3760928	A	AGT	NA	1,0	3,1	2,0	2,0	0,3	4,5	3,1	2,1	4,4	4,6	3,1
NW_008988039.1	3762260	C	CT,CTT	7,0,2	1,3,2	3,4,5	7,3,4	1,1,5	6,6,5	6,1,3	4,3,1	5,2,8	5,1,6	13,3,5	9,0,4
NW_008988039.1	3762287	C	CTT	4,5	2,5	5,7	7,4	3,5	10,5	4,6	1,3	6,7	7,6	5,10	5,4
NW_008988039.1	3763068	G	GA	33,31	29,17	36,15	14,15	18,14	23,18	24,19	25,22	22,19	21,26	15,15	27,15
NW_008988039.1	3766113	G	GA	29,16	26,18	23,21	12,18	33,17	22,23	37,22	24,18	19,16	20,20	17,18	14,14
NW_008988039.1	3769632	CA	C,CAA	9,6,2	19,2,7	17,5,5	NA	NA	3,1,0	6,4,1	5,1,0	1,3,3	NA	0,2,0	0,1,0
NW_008988039.1	3769689	G	GAA	18,11	30,8	20,14	NA	1,0	3,1	13,0	9,10	3,3	0,1	0,2	0,1
NW_008988039.1	3770617	CAA	C	2,7	8,12	11,8	NA	NA	NA	8,6	4,0	3,1	NA	NA	1,0
NW_008988039.1	3785333	T	TC	2,0	1,0	3,1	NA	0,1	NA	3,0	0,0	0,0	1,0	2,0	0,0
NW_008988039.1	3785334	CT	C	1,2	2,1	4,2	NA	1,0	NA	3,1	2,0	0,0	0,1	0,2	NA
NW_008988039.1	3786404	C	CT	NA	0,1	0,3	NA	NA	NA	NA	NA	NA	0,1	NA	NA
NW_008988039.1	3787652	C	CCT	0,19	0,16	0,29	0,1	NA	NA	0,21	0,20	3,21	0,2	0,2	0,2
NW_008988039.1	3794547	A	AG	0,1	NA	0,2	0,3	0,2	4,4	0,1	0,1	0,1	4,9	2,9	1,7
NW_008988039.1	3794764	GA	G	NA	NA	1,1	3,3	1,2	1,3	1,2	0,3	0,2	5,8	7,5	1,1
NW_008988039.1	3800628	TG	T	1,0	1,0	NA	NA	NA	12,0	1,2	2,0	NA	12,0	11,0	3,0
NW_008988039.1	3806348	TA	T	7,2	13,1	6,0	6,1	2,2	6,3	7,2	2,0	4,5	4,0	2,0	10,2
NW_008988039.1	3807826	G	GA	1,2	3,0	2,1	1,0	NA	0,1	5,1	2,0	1,0	NA	NA	NA
NW_008988039.1	3810341	A	AT	NA	NA	0,1	NA	NA	NA	0,3	NA	0,2	NA	NA	0,1
NW_008988039.1	3811285	AAT	A	2,1	NA	0,2	NA	0,1	NA	NA	NA	NA	NA	0,2	NA
NW_008988039.1	3812798	A	ATT	25,16	33,14	32,22	23,12	18,22	21,15	27,26	26,23	26,26	14,14	33,23	17,8
NW_008988039.1	3833596	T	TA	NA	NA	NA	NA	NA	0,1	NA	NA	NA	0,2	NA	0,1
NW_008988039.1	3859245	ATG	A	NA	NA	NA	NA	NA	NA	4,1	NA	1,3	NA	NA	NA
NW_008988039.1	3870971	GA	G	3,4	0,2	1,4	NA	NA	2,0	1,3	2,1	3,0	NA	NA	NA
NW_008988039.1	3871333	CACTGT	C	0,3	0,1	1,2	1,0	NA	2,0	0,3	0,2	1,2	NA	NA	NA
NW_008988039.1	3872110	A	AT	0,4	0,5	0,3	NA	NA	0,2	0,6	NA	0,6	0,1	NA	NA
NW_008988039.1	3873753	T	TG	NA	NA	NA	NA	NA	NA	NA	NA	NA	0,1	0,1	NA
NW_008988039.1	3873917	GAA	G	NA	NA	NA	NA	NA	NA	NA	NA	0,1	NA	0,1	NA
NW_008988039.1	3876638	T	TA	1,5	0,5	1,7	NA	NA	NA	2,3	0,3	NA	NA	NA	NA
NW_008988039.1	3876761	TTA	T	1,3	0,5	3,3	NA	NA	NA	4,4	0,1	0,3	NA	NA	NA
NW_008988039.1	3876818	TCA	T	0,2	1,5	4,8	NA	NA	NA	3,3	2,0	1,6	NA	NA	NA
NW_008988039.1	3876965	TG	T	1,0	1,7	2,6	NA	NA	1,1	1,3	4,1	2,11	NA	0,1	NA
NW_008988039.1	3881132	A	AAGCC	0,7	0,19	0,3	0,1	0,2	0,7	0,4	0,4	0,4	0,3	0,3	0,3
NW_008988039.1	3881782	T	TG	1,4	1,7	0,4	NA	NA	NA	4,3	0,5	0,1	NA	NA	NA
NW_008988039.1	3893478	TG	T	NA	NA	NA	NA	NA	NA	NA	NA	NA	0,1	NA	NA
NW_008988039.1	3902794	C	CATAT	0,36	0,43	0,36	0,20	0,18	0,25	4,7	0,35	1,27	0,19	0,36	0,17
NW_008988039.1	3902887	CT	C	0,17	0,14	0,16	0,11	0,5	0,6	0,5	0,13	0,9	0,13	0,10	0,7
NW_008988039.1	3919697	ATT	A	NA	2,2	2,0	NA	NA	NA	2,0	NA	2,0	NA	NA	NA
NW_008988039.1	3934775	G	GAA	8,11	9,5	13,6	2,0	NA	NA	16,12	8,7	10,4	NA	3,0	1,1
NW_008988039.1	3937276	C	CG	0,589	0,600	1631	0,3	0,1	NA	0,568	2432	1536	0,3	0,48	0,10
NW_008988039.1	3942302	C	CATAT	1,1	4,1	0,1	NA	NA	0,1	2,0	NA	2,0	NA	NA	0,1
NW_008988039.1	3953068	ATTT	A	1,0	0,2	0,1	2,0	0,2	0,1	0,2	NA	NA	NA	NA	NA
NW_008988039.1	3954004	A	AT	0,1	NA	NA	NA	NA	NA	NA	NA	0,2	NA	NA	NA
NW_008988039.1	3956451	GA	G	2,0	NA	NA	1,0	2,0	1,0	NA	NA	NA	0,1	1,1	NA
NW_008988039.1	3956870	AG	A	NA	1,1	3,1	1,0	2,1	1,0	3,0	NA	5,1	1,2	1,0	3,0
NW_008988039.1	3956877	C	CT	NA	1,1	3,1	1,0	2,1	1,0	4,0	NA	5,1	1,2	1,0	3,0
NW_008988039.1	3957044	TA	T	1,0	0,2	2,1	NA	NA	NA	1,0	2,2	NA	0,2	NA	NA
NW_008988039.1	3957735	GA	G	NA	NA	0,2	0,7	0,7	0,6	3,3	NA	0,3	0,3	0,5	0,2
NW_008988039.1	3958113	C	CA	0,1	1,0	2,0	2,1	2,0	1,0	1,0	NA	1,2	5,1	2,1	2,1
NW_008988039.1	3965129	GA	G	NA	4,1	2,3	1,3	1,1	4,6	1,1	5,3	3,1	57,41	6,5	4,2
NW_008988039.1	3965298	TTA	T	NA	NA	NA	1,0	NA	3,2	NA	1,0	NA	2,1	NA	NA
NW_008988039.1	3976780	C	CA	NA	NA	NA	NA	NA	NA	NA	0,1	NA	1,3	NA	NA
NW_008988039.1	3988643	C	CA	NA	NA	NA	NA	NA	NA	NA	NA	0,1	NA	NA	1,0
NW_008988039.1	3999115	G	GT	1,0	5,1	1,2	2,0	2,2	3,4	2,2	6,0	4,3	34,14	43,9	29,6
NW_008988039.1	3999546	CTGA	C	1,0	2,0	1,0	NA	NA	1,0	NA	1,0	1,0	15,3	12,0	12,1
NW_008988039.1	4003012	CT	C	337304	353333	332349	88,74	106,96	151117	432262	285290	401302	166106	150126	108,95
NW_008988039.1	4006732	CA	C	NA	0,1	0,1	NA	NA	NA	NA	0,1	0,1	NA	NA	NA
NW_008988039.1	4008192	T	TA	2,1	1,2	3,4	6,2	1,0	1,5	2,4	5,2	2,1	2,1	2,1	0,2
NW_008988039.1	4008194	A	ATAT	2,1	1,2	3,4	7,2	1,0	1,5	3,3	5,2	2,1	2,1	2,1	0,2
NW_008988039.1	4008262	GCTCT	G	2,2	2,0	2,0	2,0	0,1	2,2	1,3	1,1	1,1	1,1	NA	1,1
NW_008988039.1	4009514	T	TA	2,0	2,0	1,0	1,0	8,0	NA	1,2	2,0	3,1	2,0	2,0	NA
NW_008988039.1	4010741	G	GT	2,2	1,0	1,1	NA	1,0	NA	NA	NA	NA	3,0	NA	1,0
NW_008988039.1	4010893	C	CT	NA	0,5	0,1	NA	0,2	NA	NA	NA	0,3	0,2	0,3	NA
NW_008988039.1	4047091	C	CTT	NA	NA	NA	NA	NA	0,2	NA	NA	NA	NA	NA	NA
NW_008988039.1	4056269	CA	C	1,0	2,0	NA	1,0	0,2	NA	NA	1,0	2,0	1,0	1,0	NA
NW_008988039.1	4058981	ATT	A	2,0	1,0	NA	NA	NA	1,0	NA	1,0	1,0	NA	0,2	NA
NW_008988039.1	4059663	CATA	C	0,1	2,0	2,0	NA	4,0	3,1	1,0	1,0	3,1	3,2	3,0	1,0
NW_008988039.1	4062316	A	ATCT	26,20	34,11	32,15	22,8	20,10	33,10	34,20	14,13	18,7	23,20	24,15	23,13
NW_008988039.1	4066463	G	GGA	50,29	37,18	34,20	73,24	66,28	64,39	45,22	39,22	38,37	76,31	71,51	65,39
NW_008988039.1	4067455	A	ATAG	73,59	75,69	94,66	129,94	190124	182145	102,50	94,58	96,66	204150	175114	156,98
NW_008988039.1	4069213	TG	T	18,14	21,19	17,28	29,32	53,36	49,25	40,21	25,18	30,18	53,35	48,28	34,37
NW_008988039.1	4073471	A	AC	NA	0,3	0,4	0,2	0,3	NA	NA	NA	NA	NA	0,1	0,3
NW_008988039.1	4074002	G	GA	0,8	0,7	0,4	0,1	NA	0,1	1,6	0,1	0,1	NA	NA	0,1
NW_008988039.1	4074028	CA	C,CAA	1,7,1	4,3,2	2,4,2	0,0,1	NA	2,1,0	2,1,2	0,1,1	1,0,1	1,0,0	2,0,0	1,0,1
NW_008988039.1	4075617	C	CA	1,0	4,1	NA	1,0	3,0	3,0	3,0	2,1	2,0	3,3	6,0	3,0
NW_008988039.1	4076074	C	CA	2,0	2,0	NA	2,0	1,1	4,1	3,1	0,2	2,0	2,0	1,0	3,0
NW_008988039.1	4076537	G	GGA	0,1	0,2	0,6	NA	NA	NA	9,1	0,3	6,2	NA	NA	NA
NW_008988039.1	4079589	AT	A	NA	NA	NA	NA	0,2	NA	NA	NA	0,1	NA	NA	NA
NW_008988039.1	4094777	C	CT	NA	NA	1,0	3,1	3,0	1,0	1,0	0,1	NA	3,0	3,2	3,0
NW_008988039.1	4096033	C	CA	15,2	6,2	15,0	3,0	1,1	5,0	14,0	8,0	8,1	2,0	1,0	1,0
NW_008988039.1	4103270	G	GCTCT,GCTCTCT	0,3,2	0,2,0	0,2,1	0,1,0	1,0,2	0,3,1	3,6,1	0,6,0	0,2,1	0,3,1	0,2,1	0,1,1
NW_008988039.1	4103376	T	TA	8,0	1,2	5,2	NA	NA	NA	8,0	9,0	4,0	NA	NA	NA
NW_008988039.1	4103592	AT	A	0,1	NA	NA	NA	NA	NA	0,3	NA	0,2	NA	NA	NA
NW_008988039.1	4116524	T	TTA	0,1	NA	NA	0,1	NA	NA	0,3	0,3	NA	NA	NA	NA
NW_008988039.1	4116614	T	TA	2,1	NA	0,1	0,2	NA	NA	0,1	0,2	0,1	NA	NA	NA
NW_008988039.1	4117771	G	GA	NA	1,3	NA	3,0	NA	1,0	3,0	1,1	NA	5,1	2,0	NA
NW_008988039.1	4128346	TA	T	2,1	2,0	1,1	0,1	1,0	5,2	0,1	1,0	2,1	2,1	3,1	3,0
NW_008988039.1	4129099	C	CT	NA	NA	0,1	NA	NA	0,1	NA	NA	NA	1,1	1,1	1,0
NW_008988040.1	51700	G	GA	2,0	1,0	2,0	2,0	2,2	4,0	2,1	1,0	NA	2,0	7,0	NA
NW_008988040.1	52527	C	CTA	0,3	0,4	0,4	0,3	0,5	0,7	0,7	0,2	0,5	0,2	0,10	0,1
NW_008988040.1	53374	C	CA	1,0	NA	NA	NA	2,1	0,1	1,2	NA	NA	0,1	1,0	NA
NW_008988040.1	54751	C	CAGAGAA	NA	NA	NA	NA	0,1	NA	0,2	0,1	NA	0,1	NA	NA
NW_008988040.1	55278	AT	A	0,1	NA	0,1	NA	0,1	NA	NA	NA	0,1	0,1	NA	0,1
NW_008988040.1	59125	CAA	C	NA	NA	NA	0,2	NA	NA	NA	0,1	NA	NA	NA	NA
NW_008988040.1	59804	C	CCTCT	NA	NA	NA	0,1	NA	NA	NA	NA	NA	NA	NA	NA
NW_008988040.1	69220	GT	G	NA	0,2	0,1	NA	NA	0,1	0,1	0,1	0,3	0,1	1,0	0,1
NW_008988040.1	69460	TA	T	NA	NA	NA	NA	0,1	NA	0,2	NA	0,1	NA	NA	NA
NW_008988040.1	77410	T	TA	NA	NA	NA	NA	NA	NA	NA	NA	0,2	NA	NA	NA
NW_008988040.1	174145	GA	G	1,19	2,17	1,13	5,17	5,8	3,12	1,13	1,20	1,16	0,11	8,7	6,12
NW_008988040.1	174191	T	TG	0,15	2,14	0,10	2,14	1,7	1,9	0,6	0,15	1,13	0,6	2,7	2,9
NW_008988040.1	183581	A	AAGAG	NA	NA	NA	NA	0,1	0,2	NA	NA	NA	NA	NA	0,2
NW_008988040.1	184032	T	TA	1,1	NA	NA	NA	NA	NA	NA	0,2	NA	NA	NA	3,2
NW_008988040.1	189678	CG	C	2,0	NA	1,0	2,0	1,0	1,0	3,0	2,0	3,0	NA	NA	2,0
NW_008988040.1	190020	G	GT	NA	NA	NA	NA	NA	NA	NA	NA	1,0	0,5	0,1	1,0
NW_008988040.1	190873	C	CTA	0,2	NA	0,4	0,8	0,1	0,4	NA	0,1	0,4	0,7	0,1	0,1
NW_008988040.1	191799	T	TA,TG	0,3,1	0,1,2	0,2,0	0,3,2	0,0,2	0,0,1	0,0,0	0,3,0	0,1,0	0,3,0	0,0,4	0,4,0
NW_008988040.1	307310	T	TA	NA	0,2	NA	0,1	NA	NA	NA	NA	NA	0,1	NA	NA
NW_008988040.1	332227	GTGAT	G	NA	NA	0,1	0,2	NA	NA	NA	0,1	NA	NA	NA	0,1
NW_008988040.1	413840	TA	T	0,2	0,1	0,1	0,3	0,3	0,2	0,1	0,1	NA	0,3	0,5	0,4
NW_008988040.1	417463	CT	C	0,12	0,11	0,13	0,7	0,5	0,13	1,9	0,14	0,14	0,5	0,6	0,7
NW_008988040.1	523533	TGC	T	NA	NA	NA	NA	NA	NA	NA	NA	0,1	0,2	NA	NA
NW_008988040.1	523536	C	CGT	NA	NA	NA	NA	NA	NA	NA	NA	0,1	0,2	NA	NA
NW_008988040.1	774549	CA	C	1,0	0,1	0,1	NA	0,4	0,1	NA	NA	2,0	NA	0,1	0,3
NW_008988040.1	780102	GT	G	0,1	0,1	0,1	NA	0,1	NA	NA	NA	0,1	NA	0,2	NA
NW_008988040.1	887293	GT	G	0,1	0,2	NA	NA	0,2	0,2	0,7	NA	0,1	0,1	0,1	0,1
NW_008988040.1	892722	ATGT	A	0,3	NA	NA	0,1	0,2	NA	0,1	NA	NA	NA	NA	NA
NW_008988040.1	903552	T	TG	NA	0,1	0,1	0,1	0,1	0,1	1,1	0,4	2,2	0,2	0,2	0,2
NW_008988040.1	904235	A	AT	NA	NA	0,1	NA	0,1	NA	0,1	0,2	NA	0,1	NA	0,2
NW_008988040.1	904890	GA	G	NA	NA	NA	1,0	0,2	1,0	NA	NA	1,0	0,1	1,2	1,0
NW_008988040.1	905458	AC	A	2,1	NA	NA	NA	NA	0,1	NA	NA	1,0	2,0	1,0	NA
NW_008988040.1	960172	ATTC	A	6,0	6,0	6,0	7,0	8,0	6,0	18,5	6,0	13,1	7,0	3,0	3,0
NW_008988040.1	963539	CA	C	NA	1,0	1,2	1,0	NA	NA	3,0	2,0	NA	1,0	NA	NA
NW_008988040.1	965933	GAA	G	NA	NA	NA	NA	1,2	0,4	NA	NA	NA	NA	0,1	0,1
NW_008988040.1	980644	AT	A	NA	NA	NA	2,1	0,4	0,5	NA	NA	NA	3,2	2,0	0,1
NW_008988040.1	980794	G	GT	NA	NA	NA	1,6	1,6	0,3	NA	NA	NA	2,1	7,1	1,0
NW_008988040.1	984018	AT	A	NA	NA	NA	0,4	0,4	0,2	NA	NA	NA	1,2	2,0	NA
NW_008988040.1	985400	G	GAA	NA	NA	NA	2,0	NA	NA	NA	NA	NA	2,2	2,0	NA
NW_008988040.1	985635	TA	T	NA	NA	NA	1,1	0,2	NA	NA	NA	NA	2,0	1,0	NA
NW_008988040.1	986155	C	CT	NA	NA	NA	1,6	0,14	0,4	NA	NA	NA	3,1	1,2	1,0
NW_008988040.1	987735	G	GAT	NA	NA	NA	0,3	0,5	0,2	NA	NA	NA	3,0	2,0	NA
NW_008988040.1	988842	G	GT	NA	NA	NA	2,0	1,0	2,0	NA	NA	NA	NA	0,3	NA
NW_008988040.1	992644	AT	A	NA	NA	NA	1,6	0,9	0,1	NA	NA	NA	3,0	NA	NA
NW_008988040.1	992844	TTC	T	NA	NA	NA	4,0	0,3	5,0	NA	NA	NA	1,1	0,2	NA
NW_008988040.1	992845	TC	T	NA	NA	NA	2,2	3,0	1,4	NA	NA	NA	1,1	2,0	NA
NW_008988040.1	993183	C	CAT	NA	NA	NA	2,2	1,4	1,2	NA	NA	NA	2,0	2,0	1,0
NW_008988040.1	993185	TCG	T	NA	NA	NA	2,2	1,4	1,2	NA	NA	NA	2,0	2,0	1,0
NW_008988040.1	993324	T	TC	NA	NA	NA	0,10	0,10	0,5	NA	NA	NA	0,4	0,2	0,2
NW_008988040.1	999317	T	TCC	NA	NA	NA	NA	NA	NA	NA	NA	NA	NA	NA	NA
NW_008988040.1	1002166	TAG	T	NA	NA	NA	0,1	NA	NA	NA	NA	NA	NA	NA	NA
NW_008988040.1	1007045	C	CAG	0,1	0,3	0,1	NA	0,2	NA	2,1	0,1	0,3	NA	0,2	NA
NW_008988040.1	1007132	AT	A	1,2	0,4	0,2	NA	0,1	NA	0,2	0,2	NA	NA	0,4	0,2
NW_008988040.1	1008666	ACAATGT	A	0,1	0,1	0,2	NA	NA	NA	0,1	NA	0,2	NA	0,1	NA
NW_008988040.1	1009434	GA	G	0,5	0,16	0,13	NA	NA	NA	0,19	0,8	1,5	0,1	0,1	NA
NW_008988040.1	1015269	T	TTA	2,4	2,4	2,3	1,7	0,1	5,7	7,1	0,4	3,0	7,11	13,24	2,11
NW_008988040.1	1016702	T	TA	1,2	NA	1,0	2,0	NA	1,0	19,2	NA	10,0	1,0	1,5	4,3
NW_008988040.1	1016938	C	CA	2,0	NA	NA	4,0	8,0	3,0	2,0	1,1	2,1	14,0	10,1	8,1
NW_008988040.1	1017589	A	ATTT	0,1	2,1	3,1	5,0	5,0	2,1	4,1	2,3	3,0	6,2	5,0	5,1
NW_008988040.1	1018290	G	GAA	NA	NA	0,1	NA	NA	NA	5,0	NA	3,0	NA	NA	NA
NW_008988040.1	1018444	A	ATG	0,78	0,73	0,60	0,96	0,79	1269	186,57	0,75	105,46	0,184	0,127	0,82
NW_008988040.1	1041927	A	AT	1,0	1,1	3,0	1,0	3,0	4,0	1,0	1,0	0,2	1,1	2,0	2,0
NW_008988040.1	1045175	G	GA	0,1	NA	0,1	NA	NA	NA	NA	NA	NA	NA	0,1	NA
NW_008988040.1	1045671	TGC	T	0,45	0,46	0,31	0,37	0,30	0,43	0,27	0,41	0,50	0,35	0,4	0,31
NW_008988040.1	1050815	AT	A	0,1	1,2	NA	NA	NA	5,2	NA	0,1	1,0	0,1	6,1	8,3
NW_008988040.1	1052746	GTTGAT	G	NA	NA	NA	NA	NA	NA	NA	NA	NA	0,1	NA	0,2
NW_008988040.1	1074877	GGGT	G	71,21	139,25	90,21	3,1	6,2	64,15	88,17	76,16	77,18	13,2	83,8	47,9
NW_008988040.1	1077240	T	TCTCTC	NA	2,2	NA	NA	NA	NA	5,2	NA	0,1	NA	1,0	NA
NW_008988040.1	1081666	GA	G	1,2	NA	1,2	NA	NA	NA	NA	1,0	3,1	NA	NA	NA
NW_008988040.1	1089331	C	CTGTA,CTTTA	0,1,1	0,1,2	0,2,0	NA	NA	0,1,0	0,1,0	NA	NA	NA	0,1,0	NA
NW_008988040.1	1089795	AC	A	NA	0,1	0,1	0,1	NA	NA	NA	NA	NA	NA	NA	NA
NW_008988040.1	1090850	TA	T	519522	544514	544560	237195	262256	344299	534448	466394	500447	213233	238200	204160
NW_008988040.1	1091197	G	GT	11,13	7,16	3,18	0,2	3,6	0,5	3,11	13,8	8,7	1,5	5,3	5,7
NW_008988040.1	1091463	CAG	C	2,2	NA	1,2	NA	0,1	NA	0,1	2,3	0,5	NA	NA	NA
NW_008988040.1	1100441	TA	T	NA	NA	NA	5,3	2,0	1,0	NA	0,1	NA	2,3	2,0	1,3
NW_008988040.1	1101087	CA	C	1,1	1,3	2,2	25,17	8,15	7,4	1,5	2,2	NA	21,7	16,8	6,4
NW_008988040.1	1108537	G	GT	3,2	12,0	7,0	NA	NA	1,0	5,1	9,0	7,1	2,0	3,2	2,0
NW_008988040.1	1111127	TTC	T	0,7	0,11	0,10	0,5	0,5	0,2	0,10	0,15	0,8	0,5	0,4	0,4
NW_008988040.1	1111509	A	AT	0,8	0,8	0,10	0,1	NA	0,1	1,10	0,13	0,5	0,3	0,2	0,2
NW_008988040.1	1112394	A	AT	0,7	0,7	0,10	0,13	0,9	0,2	4,10	0,8	1,9	0,14	0,17	0,11
NW_008988040.1	1113072	AT	A	0,4	0,5	0,6	0,9	0,7	0,3	0,9	0,9	0,3	0,3	0,4	0,6
NW_008988040.1	1138812	AT	A	0,1	NA	0,3	0,1	0,9	0,18	1,2	1,0	NA	2,29	3,43	1,39
NW_008988040.1	1147740	GA	G	1,0	1,2	2,3	NA	NA	NA	1,1	1,1	0,1	NA	NA	NA
NW_008988040.1	1187669	AGT	A	NA	NA	NA	0,6	2,5	0,3	NA	NA	1,0	0,4	0,7	0,6
NW_008988040.1	1191971	A	AT	0,2	5,0	1,1	7,1	10,4	8,2	4,0	1,0	3,1	9,4	7,3	8,2
NW_008988040.1	1193543	AG	A	2,1	3,1	2,3	2,0	2,0	2,1	10,3	9,0	5,1	2,0	1,1	2,0
NW_008988040.1	1198303	AAC	A	2,0	2,2	4,0	3,1	0,1	NA	1,1	NA	0,1	1,2	0,1	0,1
NW_008988040.1	1198307	C	CTG	2,0	2,2	4,0	3,1	0,1	NA	1,1	NA	0,1	1,2	0,1	0,1
NW_008988040.1	1199743	CGTGGTT	C	0,2	0,3	0,1	0,2	0,3	NA	0,1	0,1	1,0	0,3	0,5	0,1
NW_008988040.1	1200013	GT	G	1,6	0,2	0,4	NA	0,2	0,1	0,4	0,1	0,7	0,3	0,1	0,2
NW_008988040.1	1220106	GT	G	0,4	0,1	0,2	NA	NA	NA	NA	NA	0,3	NA	NA	NA
NW_008988040.1	1220535	AC	A	17,7	14,6	11,12	22,11	21,16	26,18	22,5	20,7	19,3	47,18	26,11	44,15
NW_008988040.1	1229566	G	GC	NA	0,1	0,1	NA	0,1	NA	1,1	NA	NA	0,2	NA	NA
NW_008988040.1	1233763	ATGATGG	A	5,5	8,5	5,3	6,12	7,4	2,10	2,7	2,2	4,1	2,12	2,6	3,7
NW_008988040.1	1234027	CA	C	0,2	NA	2,1	7,2	5,2	1,1	2,1	NA	1,2	4,1	4,1	2,1
NW_008988040.1	1242447	CCA	C	0,4	0,3	0,4	0,1	0,8	0,2	1,5	0,4	1,10	0,4	0,3	0,2
NW_008988040.1	1242516	AAAG	A	2,4	1,12	2,5	3,8	7,8	3,6	10,16	4,12	3,17	3,9	4,3	1,8
NW_008988040.1	1242517	AAG	A	4,2	12,1	5,2	11,0	11,4	6,3	23,2	12,4	20,0	9,2	3,4	9,0
NW_008988040.1	1243671	CTATATA	C	1,2	2,3	1,7	2,2	2,0	0,2	0,1	3,2	1,5	4,1	1,3	1,1
NW_008988040.1	1243676	TATAGAG	T	2,1	2,0	5,0	1,2	0,2	2,0	NA	2,1	5,1	1,4	2,0	0,1
NW_008988040.1	1254993	GTT	G	0,1	0,3	0,3	NA	NA	NA	3,3	0,1	0,2	NA	0,1	0,1
NW_008988040.1	1256468	CT	C	0,3	0,5	0,2	0,2	0,3	NA	0,2	0,1	0,1	0,3	0,1	0,2
NW_008988040.1	1256530	CTT	C	4,0	3,0	1,0	1,0	1,0	NA	3,0	NA	1,0	2,0	6,0	1,0
NW_008988040.1	1257332	A	ATT	2,0	3,1	NA	0,2	0,1	NA	1,0	1,2	2,0	0,2	1,0	0,1
NW_008988040.1	1262614	CA	C	1,0	NA	NA	0,1	0,1	NA	4,0	NA	1,3	NA	1,0	NA
NW_008988040.1	1262649	A	AC	NA	NA	NA	0,1	0,1	NA	5,1	NA	1,3	NA	1,0	NA
NW_008988040.1	1263333	GA	G	2,2	2,1	1,0	2,1	0,1	2,0	8,3	4,1	6,2	NA	0,1	0,1
NW_008988040.1	1282269	C	CCTCT,CCTCTCT	0,2,4	0,3,5	0,1,8	0,0,1	0,0,1	0,0,1	12,4,8	0,2,3	4,2,7	0,0,1	1,0,2	0,0,1
NW_008988040.1	1282478	T	TAACACGG	58,11	43,7	51,4	18,7	18,7	31,10	112,10	78,13	79,9	26,10	48,17	28,11
NW_008988040.1	1283424	C	CT	49,24	38,26	58,24	17,13	26,8	55,32	92,58	85,40	73,46	48,16	43,32	47,21
NW_008988040.1	1283591	A	AT	NA	0,6	0,2	0,1	0,7	0,3	6,3	0,3	2,10	0,8	0,8	0,4
NW_008988040.1	1303254	GT	G	NA	NA	NA	NA	NA	NA	0,2	NA	NA	NA	NA	NA
NW_008988040.1	1304019	C	CAA	0,2	0,4	NA	NA	NA	NA	NA	NA	NA	NA	NA	NA
NW_008988040.1	1304020	TTC	T	0,2	0,4	NA	NA	NA	NA	NA	NA	NA	NA	NA	NA
NW_008988040.1	1306269	G	GA	NA	NA	0,1	NA	0,1	NA	NA	NA	NA	NA	NA	NA
NW_008988040.1	1309497	G	GA	NA	0,2	NA	NA	0,2	0,1	0,1	0,2	NA	NA	0,2	0,1
NW_008988040.1	1309511	AT	A	NA	0,3	NA	NA	2,0	1,0	2,0	1,1	NA	NA	3,0	2,1
NW_008988040.1	1350619	T	TTC	18,8	21,15	16,11	9,4	8,2	7,1	8,11	8,3	19,7	9,5	9,6	9,3
NW_008988040.1	1352046	GA	G	1,0	NA	0,1	3,0	NA	0,1	1,0	0,5	2,1	2,0	0,1	NA
NW_008988040.1	1352252	G	GAC	3,0	0,7	3,3	1,0	NA	0,1	1,1	3,0	8,1	0,1	4,2	2,0
NW_008988040.1	1371645	GT	G	0,2	0,2	NA	NA	NA	0,1	1,1	0,4	NA	0,1	NA	NA
NW_008988040.1	1372029	C	CCGCG	0,1	0,1	0,2	NA	NA	NA	4,0	0,1	NA	NA	0,2	NA
NW_008988040.1	1395500	GA	G	NA	NA	NA	NA	NA	NA	NA	NA	NA	NA	NA	NA
NW_008988040.1	1430929	A	AT	0,21	0,25	0,13	0,12	0,18	0,2	0,10	0,13	3,8	0,27	0,33	0,18
NW_008988040.1	1431256	C	CT	1,2	4,3	1,1	NA	3,1	0,1	0,2	1,1	NA	0,1	3,4	3,5
NW_008988040.1	1438672	C	CT	1,0	NA	NA	0,2	1,0	NA	2,0	NA	NA	4,0	NA	5,0
NW_008988040.1	1443736	GTTC	G	69,15	53,10	59,8	95,23	72,23	135,28	76,12	58,18	75,20	99,26	81,29	101,15
NW_008988040.1	1445116	ATAG	A	76,12	48,11	55,17	111,26	77,28	200,14	76,11	60,9	65,11	133,17	100,19	73,17
NW_008988040.1	1445451	TA	T,TAA,TAAA	2,2,11,3	1,3,8,3	0,9,8,3	4,12,9,7	1,14,5,2	8,17,26,11	3,10,9,5	2,9,7,2	1,2,7,8	2,17,11,5	2,10,20,5	5,8,7,7
NW_008988040.1	1445581	A	AT	NA	0,3	NA	NA	NA	0,2	0,1	NA	0,2	NA	0,1	NA
NW_008988040.1	1458759	CTCT	C	NA	NA	NA	NA	NA	NA	NA	NA	NA	NA	NA	NA
NW_008988040.1	1476140	AT	A	NA	NA	NA	2,0	NA	1,0	NA	NA	NA	NA	1,0	0,2
NW_008988040.1	1490475	TA	T	0,2	NA	NA	NA	0,1	NA	0,1	0,1	NA	NA	0,1	0,2
NW_008988040.1	1510398	AT	A	0,1	NA	0,1	NA	NA	0,1	0,1	0,2	NA	0,1	NA	NA
NW_008988040.1	1522038	AAAATT	A	2,3	2,8	2,3	NA	NA	NA	2,0	NA	1,1	NA	NA	NA
NW_008988040.1	1535902	CAGA	C	NA	NA	NA	0,1	0,2	0,3	NA	NA	NA	0,2	NA	NA
NW_008988040.1	1550533	GT	G	0,1	0,2	0,4	0,2	0,3	0,2	1,3	0,3	0,1	0,1	0,6	0,4
NW_008988040.1	1552295	AT	A	NA	NA	NA	NA	1,1	NA	1,0	NA	0,1	0,1	0,3	0,2
NW_008988040.1	1553133	ATG	A	20,22	19,12	17,19	18,14	12,23	13,16	14,9	17,11	16,10	13,17	22,16	11,14
NW_008988040.1	1566246	AAG	A	0,1	0,2	2,4	NA	1,0	NA	1,1	NA	NA	NA	NA	NA
NW_008988040.1	1566269	TGA	T	5,0	5,0	6,2	1,0	0,1	1,0	1,1	0,1	0,1	NA	NA	1,0
NW_008988040.1	1573371	G	GT	NA	2,2	2,0	NA	1,0	NA	2,0	3,0	0,1	NA	1,0	NA
NW_008988040.1	1575756	GGC	G	22,1	23,2	29,1	18,2	17,0	24,0	24,1	17,1	15,4	13,0	8,1	13,0
NW_008988040.1	1575768	GA	G	10,15	9,18	9,20	7,12	2,15	2,19	14,12	4,15	7,9	2,9	3,5	3,7
NW_008988040.1	1576215	ATT	A	1,0	1,0	1,0	NA	1,2	3,0	1,0	NA	2,0	2,0	1,1	1,1
NW_008988040.1	1602449	AG	A	0,1	0,3	1,4	NA	NA	NA	1,0	NA	NA	NA	NA	NA
NW_008988040.1	1616137	ATCTCTC	A	2,20	3,12	2,11	2,8	0,14	4,11	9,13	1,12	4,13	0,5	0,21	2,16
NW_008988040.1	1616160	T	TC	36,0	27,2	25,1	23,2	19,0	16,2	48,1	30,1	32,2	16,0	39,0	26,1
NW_008988040.1	1616642	AG	A	2,3	2,0	NA	4,0	NA	5,0	1,3	0,2	0,1	NA	1,1	3,0
NW_008988040.1	1618224	ATT	A,AT	0,4,0	1,8,1	0,4,0	0,4,1	0,3,2	NA	1,3,0	0,4,0	0,1,2	1,2,1	1,10,4	1,7,3
NW_008988040.1	1618888	AT	A	109,18	107,15	83,11	53,11	34,5	110,33	104,21	100,14	107,16	83,25	118,34	75,21
NW_008988040.1	1618973	A	AT	66,36	54,25	66,16	32,10	12,7	60,24	64,22	69,10	56,25	41,25	64,27	37,21
NW_008988040.1	1619035	CA	C	50,13	43,12	46,11	22,5	12,3	40,16	45,15	46,9	45,17	27,10	44,12	25,11
NW_008988040.1	1619037	A	AT	41,15	37,14	41,13	20,5	9,5	41,13	46,12	35,15	45,12	26,7	37,18	26,9
NW_008988040.1	1643870	AT	A	0,10	1,5	1,14	0,4	1,3	0,8	2,2	0,2	0,2	0,4	0,4	0,3
NW_008988040.1	1656099	CT	C	NA	NA	NA	NA	NA	NA	NA	NA	NA	NA	NA	NA
NW_008988040.1	1664995	ATTTT	A,AT	0,0,0	0,3,0	1,3,0	0,4,2	0,1,1	1,5,1	6,2,1	0,3,0	3,4,0	1,6,0	1,0,0	0,3,0
NW_008988040.1	1668399	C	CT	7,12	8,9	4,9	5,1	4,4	5,5	10,10	8,5	10,7	9,6	3,9	3,6
NW_008988040.1	1672589	T	TCC	0,8	0,18	0,12	0,4	0,6	0,8	1,6	0,3	0,5	0,3	0,6	0,5
NW_008988040.1	1676315	T	TTTC	0,11	0,11	0,9	0,7	0,5	0,5	3,7	0,9	2,4	0,7	0,9	0,3
NW_008988040.1	1677850	T	TC	0,1	NA	0,3	2,2	NA	1,0	NA	NA	NA	NA	1,1	0,1
NW_008988040.1	1678052	G	GA	2,1	3,1	1,2	NA	NA	NA	NA	NA	2,0	1,0	NA	0,2
NW_008988040.1	1678883	CT	C	1,0	2,0	3,0	1,0	1,2	1,0	2,0	NA	2,0	NA	1,0	NA
NW_008988040.1	1685960	A	AT	2,2	1,0	1,3	NA	NA	NA	4,3	NA	2,1	2,1	1,0	0,1
NW_008988040.1	1691552	GAC	G	7,5	8,3	3,4	8,3	9,5	4,5	1,2	1,2	4,3	7,6	8,8	4,3
NW_008988040.1	1703630	GA	G	NA	NA	NA	0,10	0,2	0,1	NA	NA	0,1	0,4	0,3	NA
NW_008988040.1	1703758	AT	A	NA	NA	NA	5,3	5,0	1,0	NA	NA	1,1	7,0	6,0	2,3
NW_008988040.1	1704295	CA	C	NA	NA	NA	5,2	2,0	2,0	NA	NA	NA	6,0	1,0	1,0
NW_008988040.1	1742602	C	CT	NA	0,1	0,1	NA	NA	0,2	1,0	NA	NA	NA	0,1	NA
NW_008988040.1	1744124	G	GAA	NA	NA	1,0	2,0	0,1	2,1	NA	NA	NA	2,0	1,0	2,2
NW_008988040.1	1746895	CT	C	0,2	0,1	0,3	0,1	0,1	0,4	3,3	0,2	0,1	0,1	0,5	0,5
NW_008988040.1	1747071	G	GA	0,7	0,15	0,10	0,22	0,18	0,30	7,1	0,7	0,10	0,23	0,21	0,16
NW_008988040.1	1747448	G	GA	NA	NA	NA	NA	NA	0,2	NA	NA	NA	NA	0,3	NA
NW_008988040.1	1769429	C	CCA	0,2	NA	NA	0,1	NA	NA	3,0	NA	NA	NA	NA	0,1
NW_008988040.1	1769649	G	GA	0,1	0,8	0,5	NA	0,5	0,5	4,2	0,3	NA	0,3	0,1	0,4
NW_008988040.1	1773646	C	CT	NA	0,1	NA	1,1	0,1	2,0	1,1	NA	NA	0,1	2,0	NA
NW_008988040.1	1777979	T	TA	0,1	0,1	NA	0,4	0,1	NA	NA	0,1	0,3	NA	0,1	NA
NW_008988040.1	1784012	C	CT	NA	NA	NA	0,1	NA	0,2	NA	NA	0,1	NA	0,1	0,1
NW_008988040.1	1784191	A	AAATCAT	0,1	0,3	0,3	0,16	0,26	0,15	NA	NA	0,1	0,26	0,27	0,26
NW_008988040.1	1789350	C	CA	0,48	0,40	0,46	0,49	0,47	0,19	15,39	0,40	3,41	0,43	0,44	0,46
NW_008988040.1	1790739	CG	C	NA	NA	0,1	3,1	3,0	0,1	3,0	2,0	1,2	NA	1,0	3,0
NW_008988040.1	1790846	AT	A	1,0	0,1	NA	1,1	4,3	0,2	3,1	1,2	0,4	NA	1,5	1,3
NW_008988040.1	1791015	T	TA	NA	0,2	2,0	11,1	7,6	3,1	3,3	2,2	0,3	6,5	6,4	7,1
NW_008988040.1	1791135	A	ACT	0,1	1,2	1,2	2,5	10,5	1,6	5,4	6,1	3,1	11,7	6,10	4,8
NW_008988040.1	1793973	T	TGGA	35,14	27,14	21,9	53,8	47,6	28,1	25,8	20,11	24,4	51,3	60,5	60,2
NW_008988040.1	1794083	TG	T	27,4	30,7	26,1	13,8	10,13	9,5	23,1	27,11	17,3	13,3	14,14	10,13
NW_008988040.1	1799158	T	TAAA,TAAAA	NA	NA	NA	0,1,0	0,1,2	1,2,1	NA	NA	NA	0,6,0	NA	0,4,1
NW_008988040.1	1808040	G	GT	NA	NA	NA	NA	NA	NA	NA	NA	NA	0,2	0,2	0,2
NW_008988040.1	1809439	CT	C	0,3	0,4	0,4	0,25	0,11	0,13	0,2	0,3	1,4	0,26	0,24	0,23
NW_008988040.1	1836839	TGA	T	3,0	10,4	12,3	6,3	3,1	6,0	10,4	13,3	8,1	5,9	4,3	4,3
NW_008988040.1	1837514	CG	C	1,0	2,0	NA	4,3	1,1	1,1	NA	5,0	2,0	2,4	3,3	3,0
NW_008988040.1	1837526	AT	A	1,0	1,0	NA	4,3	1,1	1,1	NA	5,0	2,0	3,4	3,3	3,0
NW_008988040.1	1837791	T	TA	NA	0,1	NA	2,6	2,1	1,2	2,1	0,5	3,1	5,3	2,3	2,7
NW_008988040.1	1843890	T	TA	NA	NA	NA	0,1	NA	0,1	NA	NA	NA	1,0	NA	0,1
NW_008988040.1	1844038	T	TG	4,1	1,3	3,1	3,1	3,1	4,0	3,0	2,1	3,1	5,3	4,1	4,2
NW_008988040.1	1848745	A	AT	4,1	2,0	1,0	0,2	3,0	2,0	5,0	NA	4,0	7,0	14,0	3,0
NW_008988040.1	1849950	A	AGT	38,3	27,1	30,1	9,0	8,1	2,0	63,3	21,0	49,1	25,1	16,1	17,0
NW_008988040.1	1849962	AGC	A	11,15	7,12	15,10	5,4	3,3	0,2	52,7	5,6	36,8	5,11	7,5	4,11
NW_008988040.1	1850291	AT	A	0,2	NA	0,1	NA	NA	NA	0,1	0,2	NA	0,2	NA	NA
NW_008988040.1	1859297	AT	A	0,1	0,1	0,3	NA	NA	0,1	1,1	NA	0,1	NA	NA	NA
NW_008988040.1	1860284	CAT	C	7,0	4,0	20,0	NA	1,0	NA	6,0	7,0	11,0	NA	5,0	NA
NW_008988040.1	1873497	A	AG	0,1	NA	NA	NA	0,1	0,4	NA	NA	NA	0,2	NA	0,1
NW_008988040.1	1876605	A	ATC	NA	NA	NA	1,0	1,0	0,3	NA	NA	NA	0,4	2,3	1,2
NW_008988040.1	1877095	C	CA	NA	NA	NA	0,2	0,2	NA	NA	NA	NA	1,0	NA	NA
NW_008988040.1	1877147	TA	T	NA	NA	NA	0,1	0,1	NA	NA	NA	NA	NA	NA	0,1
NW_008988040.1	1877202	C	CA	NA	1,0	NA	NA	NA	1,0	NA	NA	1,0	1,0	NA	1,0
NW_008988040.1	1884669	AT	A	0,1	0,4	0,1	0,1	0,7	0,4	1,2	0,1	1,2	0,5	2,3	0,3
NW_008988040.1	1885538	CTG	C	6,0	2,2	5,1	4,4	1,13	4,8	5,2	1,1	1,3	5,11	4,5	5,1
NW_008988040.1	1885669	A	AT	0,4	0,2	0,3	0,3	0,6	0,9	1,1	0,2	0,4	0,17	0,7	0,8
NW_008988040.1	1886244	C	CGA	0,2	0,1	0,2	NA	NA	NA	0,1	0,1	NA	NA	NA	NA
NW_008988040.1	1887022	A	AT	NA	NA	NA	NA	0,2	NA	NA	NA	NA	NA	NA	0,1
NW_008988040.1	1887260	AT	A	0,5	0,2	NA	0,3	0,1	0,1	2,5	0,2	NA	0,4	0,1	0,2
NW_008988040.1	1887641	G	GA	0,3	1,1	NA	NA	1,0	0,1	1,1	0,3	1,3	NA	1,0	0,3
NW_008988040.1	1892437	A	AACG	203,51	206,46	202,54	113,35	137,51	187,43	342,43	196,43	278,48	170,43	147,48	137,29
NW_008988040.1	1892870	T	TA	0,2	0,2	0,2	0,3	0,6	0,1	1,0	0,2	0,3	0,4	0,3	NA
NW_008988040.1	1893388	A	AT	0,13	0,11	0,3	0,9	0,17	0,10	0,7	0,6	0,7	0,12	0,31	0,16
NW_008988040.1	1894047	CA	C	1,2	2,7	0,3	1,2	1,1	1,1	1,7	0,3	2,1	1,1	2,3	0,1
NW_008988040.1	1899169	G	GT	0,15	0,15	0,10	0,5	0,7	0,5	16,18	0,6	5,8	0,2	0,6	0,7
NW_008988040.1	1913532	AT	A,ATT	0,2,1	2,0,2	4,0,0	2,1,2	2,1,0	0,1,4	3,0,0	NA	0,0,0	1,2,2	1,0,0	3,0,1
NW_008988040.1	1915549	C	CA	33,2	20,2	16,3	12,0	8,3	5,1	12,0	8,0	14,1	5,0	4,0	6,0
NW_008988040.1	1915577	TAAG	T	14,16	9,14	8,6	4,8	4,6	2,2	2,9	0,10	4,9	2,2	2,3	1,4
NW_008988040.1	1918428	C	CGG	5,9	6,2	10,6	0,5	4,4	5,1	8,6	2,2	2,6	1,4	1,0	0,3
NW_008988040.1	1921701	GT	G	3,6	2,8	7,7	1,1	1,1	NA	3,3	2,0	1,4	NA	1,0	2,1
NW_008988040.1	1923120	TG	T	17,34	20,39	18,25	1,14	4,8	3,5	12,18	7,19	7,15	5,6	3,3	1,6
NW_008988040.1	1925800	C	CA	NA	NA	NA	3,7	2,0	0,1	NA	NA	NA	6,4	5,0	2,3
NW_008988040.1	1926523	T	TA	NA	0,1	0,1	14,4	2,3	1,0	3,0	0,1	NA	6,8	8,2	8,2
NW_008988040.1	1934004	TA	T	3,1	5,1	10,1	9,2	7,3	4,4	9,0	1,1	7,3	7,8	3,1	3,2
NW_008988040.1	1942992	G	GAGA	0,4	0,2	0,3	0,4	0,2	0,7	0,1	0,4	1,2	0,3	0,5	0,5
NW_008988040.1	1943117	AT	A	NA	NA	NA	NA	NA	NA	NA	NA	NA	NA	NA	NA
NW_008988040.1	1943325	C	CTT	NA	NA	NA	NA	NA	NA	NA	NA	NA	0,3	NA	0,1
NW_008988040.1	1946249	T	TG	0,2	NA	0,3	NA	NA	NA	NA	NA	NA	NA	NA	NA
NW_008988040.1	1972443	ATT	A	1,2	NA	1,0	1,1	1,0	NA	3,3	1,3	0,4	0,1	NA	1,0
NW_008988040.1	1972832	G	GCAA	16,23	10,20	27,21	3,4	5,5	12,11	36,57	41,55	44,64	13,5	11,4	6,13
NW_008988040.1	1972834	A	ATCG	23,16	21,10	24,27	4,3	5,5	11,12	68,27	58,41	74,40	6,13	4,11	13,6
NW_008988040.1	1975669	A	AT	17,7	14,4	17,3	8,1	4,2	18,1	52,12	45,12	58,13	6,1	7,5	4,2
NW_008988040.1	1977199	TA	T	4,6	3,4	1,4	0,1	NA	NA	2,10	4,11	5,8	1,0	NA	NA
NW_008988040.1	1977999	TGAA	T	0,6	0,9	0,3	NA	0,1	0,5	10,31	0,23	4,25	0,5	0,2	0,4
NW_008988040.1	1978158	GA	G	0,3	0,5	0,1	0,1	0,2	0,4	5,12	2,8	7,12	0,1	0,2	0,1
NW_008988040.1	1990631	C	CT	3,1	1,1	0,5	NA	NA	NA	1,0	2,0	1,3	NA	NA	NA
NW_008988040.1	1990643	TC	T	1,3	0,2	0,5	NA	NA	NA	0,1	1,1	0,4	1,0	NA	NA
NW_008988040.1	1992467	AAC	A	0,1	0,2	0,2	NA	0,1	0,3	0,1	0,1	NA	NA	0,3	0,3
NW_008988040.1	1992470	G	GAT	0,1	0,2	0,2	NA	0,1	0,3	0,1	0,1	NA	NA	0,3	0,3
NW_008988040.1	1992542	A	AAG	1,1	0,2	3,0	NA	1,1	1,0	0,1	NA	1,0	0,1	1,0	0,2
NW_008988040.1	1992547	A	AG	1,1	3,0	1,3	NA	1,1	0,1	1,0	NA	0,1	1,0	0,1	2,0
NW_008988040.1	1997120	T	TA	0,2	0,2	0,1	0,23	0,20	0,41	2,1	0,1	1,2	0,37	0,35	0,24
NW_008988040.1	1997130	GAA	G	5,0	4,0	1,0	27,3	18,5	47,12	4,0	1,0	4,0	37,11	51,5	32,1
NW_008988040.1	1998836	G	GA	NA	NA	NA	NA	NA	NA	NA	NA	NA	NA	1,2	NA
NW_008988040.1	1999481	CT	C	NA	NA	NA	NA	NA	0,2	NA	NA	NA	2,1	5,0	1,1
NW_008988040.1	2003147	GT	G	NA	NA	NA	NA	NA	1,0	NA	NA	1,0	0,1	NA	NA
NW_008988040.1	2003446	CG	C	0,1	0,3	0,7	0,6	0,9	0,23	0,3	0,6	0,1	0,21	0,15	0,3
NW_008988040.1	2020987	AT	A	13,2	13,0	10,0	12,4	11,5	35,17	9,1	8,0	19,1	27,27	27,10	10,4
NW_008988040.1	2024479	CGT	C	7,4	5,5	11,1	1,0	1,0	1,1	5,3	8,1	4,4	NA	NA	3,4
NW_008988040.1	2025514	T	TG	0,2	0,6	0,6	0,17	0,24	0,17	1,10	0,4	1,8	0,23	0,26	0,32
NW_008988040.1	2026184	CAT	C	4,0	16,0	6,0	25,0	30,0	25,0	3,0	7,0	6,2	25,0	31,0	39,0
NW_008988040.1	2026380	T	TTC	NA	4,3	2,0	7,7	5,3	8,8	3,0	1,2	3,0	4,7	8,1	9,8
NW_008988040.1	2026742	AT	A	0,1	2,0	1,3	8,3	9,9	4,8	1,0	1,0	3,3	7,5	8,7	13,4
NW_008988040.1	2026897	TA	T	1,1	3,11	1,2	6,17	10,13	12,10	5,0	1,1	4,2	9,12	13,11	12,9
NW_008988040.1	2027352	AC	A	NA	2,0	2,0	2,0	2,0	NA	1,0	1,0	NA	3,0	NA	1,0
NW_008988040.1	2027428	TAA	T	0,1	3,2	1,0	1,1	1,0	1,0	4,0	1,0	1,0	3,0	1,0	1,0
NW_008988040.1	2027431	G	GCA	0,1	3,2	1,0	1,1	1,0	1,0	4,0	1,0	1,0	3,0	1,0	1,0
NW_008988040.1	2027475	A	AT	1,0	2,3	1,0	2,0	NA	1,1	2,3	NA	0,1	0,1	0,1	0,1
NW_008988040.1	2028047	TA	T	0,1	0,1	NA	NA	0,1	NA	0,2	NA	NA	0,1	NA	NA
NW_008988040.1	2039790	CA	C	15,16	17,17	14,14	23,30	20,25	21,22	25,15	24,9	14,13	18,19	11,17	19,11
NW_008988040.1	2041234	CT	C	1,0	2,1	1,0	1,2	3,2	4,2	4,0	1,0	2,0	1,2	2,2	3,3
NW_008988040.1	2041572	AC	A	NA	0,2	NA	0,2	0,1	NA	1,1	NA	0,2	0,1	NA	0,7
NW_008988040.1	2044928	G	GC	0,13	0,12	0,18	0,17	0,29	0,10	18,14	0,7	11,6	0,20	0,21	0,23
NW_008988040.1	2046527	AT	A	0,3	0,1	1,0	0,4	NA	0,3	NA	NA	1,0	NA	0,2	NA
NW_008988040.1	2046870	TCTTC	T	1,0	4,0	3,0	3,0	1,1	2,0	5,2	5,2	5,2	2,1	7,2	1,1
NW_008988040.1	2052273	GAAAA	G,GA	0,1,1	0,2,1	0,1,1	0,1,0	0,0,1	NA	0,2,1	NA	2,1,0	NA	0,1,4	NA
NW_008988040.1	2052301	C	CT	0,2	0,3	0,2	0,1	0,1	NA	2,4	NA	1,2	0,1	0,7	0,2
NW_008988040.1	2053427	A	ATAT,ATATAT	0,0,1	NA	0,0,2	0,0,1	NA	NA	1,0,0	NA	NA	0,2,0	0,1,1	0,0,1
NW_008988040.1	2053558	TG	T	0,5	0,2	0,4	0,3	0,1	0,2	1,3	0,1	0,1	0,1	0,4	0,3
NW_008988040.1	2053890	C	CT	3,0	10,0	8,0	3,1	6,1	4,2	12,1	2,0	10,1	5,0	5,1	2,0
NW_008988040.1	2056761	T	TA	NA	NA	NA	NA	NA	NA	NA	NA	NA	NA	NA	NA
NW_008988040.1	2059609	TA	T	NA	NA	NA	NA	NA	NA	NA	NA	NA	NA	NA	NA
NW_008988040.1	2068611	CA	C	2,0	0,2	1,0	NA	NA	NA	NA	1,0	2,0	1,0	NA	NA
NW_008988040.1	2068770	TA	T	0,153	0,179	0,173	0,121	0,128	0,102	21113	0,149	12131	0,140	0,132	0,139
NW_008988040.1	2070229	C	CGG	0,2	1,0	NA	0,4	0,2	0,4	NA	0,1	NA	0,4	0,4	0,5
NW_008988040.1	2071716	GA	G	4,3	3,1	2,1	1,1	1,1	3,2	1,2	0,2	0,1	2,1	1,1	0,6
NW_008988040.1	2091830	T	TTTA	0,2	0,2	0,1	0,1	0,2	0,1	0,1	0,3	0,2	0,3	0,4	0,3
NW_008988040.1	2092133	A	ACTGGAGTC	0,3	0,3	0,1	0,2	0,1	0,6	23,5	0,4	7,4	0,5	0,6	0,1
NW_008988040.1	2097431	GC	G	NA	NA	NA	NA	NA	NA	0,1	NA	0,1	NA	NA	NA
NW_008988040.1	2098200	C	CA	15,24	19,21	18,19	4,4	4,7	6,5	19,28	22,22	11,27	2,6	6,9	5,4
NW_008988040.1	2099508	ACAT	A	1,2	0,4	2,5	2,4	4,1	3,4	2,5	0,3	1,3	10,1	4,7	1,4
NW_008988040.1	2100008	AT	A	2,1	9,1	NA	6,1	3,0	5,1	2,0	3,0	4,0	6,1	4,0	7,0
NW_008988040.1	2100358	TTTA	T	0,1	1,3	1,1	1,2	2,3	3,2	1,0	1,1	1,1	1,3	0,5	1,1
NW_008988040.1	2100676	ATG	A	0,1	2,3	4,3	0,2	0,4	3,2	2,1	3,2	4,1	0,1	0,1	0,2
NW_008988040.1	2101386	GA	G	7,1	1,0	1,1	NA	0,1	NA	1,1	2,1	3,2	0,2	1,1	0,1
NW_008988040.1	2104563	A	AG	1,1	1,1	3,3	2,1	1,0	2,0	1,5	2,1	2,0	1,0	0,1	2,1
NW_008988040.1	2104574	ACC	A	2,1	1,1	3,3	2,1	NA	1,0	1,5	1,2	3,0	NA	0,1	1,2
NW_008988040.1	2105386	C	CATCAG	5,1	4,0	9,2	2,1	NA	NA	5,1	4,2	4,1	0,1	1,0	NA
NW_008988040.1	2105808	GC	G	0,3	0,5	0,3	NA	NA	NA	0,1	0,4	1,3	0,1	0,2	0,1
NW_008988040.1	2106074	GAT	G	11,2	5,3	20,0	1,0	1,1	NA	14,3	13,2	12,2	1,0	1,2	0,1
NW_008988040.1	2106078	T	TA	2,10	3,5	0,19	0,1	1,1	NA	3,13	2,13	2,10	0,1	2,1	1,0
NW_008988040.1	2107318	G	GA	5,7	23,5	17,4	14,2	5,1	8,1	12,3	16,3	12,3	10,3	8,0	4,0
NW_008988040.1	2108261	AT	A	14,11	12,10	21,5	7,8	9,3	4,3	22,11	24,4	21,2	5,2	4,3	2,3
NW_008988040.1	2108407	G	GA	17,8	12,8	15,11	10,7	13,6	8,7	18,12	22,4	23,4	6,4	3,4	5,5
NW_008988040.1	2108462	T	TA	7,4	7,3	8,8	8,4	15,7	7,7	10,4	12,1	10,2	3,4	2,4	9,7
NW_008988040.1	2115322	GA	G	0,37	0,41	0,47	0,27	0,19	0,12	9,22	0,29	6,26	0,13	0,9	0,14
NW_008988040.1	2115486	A	AT	0,2	NA	NA	NA	NA	0,2	0,1	0,1	NA	0,2	NA	NA
NW_008988040.1	2115844	AC	A	2,0	NA	2,2	NA	0,2	NA	5,2	NA	NA	NA	NA	0,1
NW_008988040.1	2117144	G	GT	0,1	0,6	0,1	NA	0,1	NA	1,0	NA	1,1	0,3	0,2	0,1
NW_008988040.1	2122969	AC	A	1,1	2,0	3,0	NA	0,2	0,2	1,0	1,0	NA	0,2	0,1	NA
NW_008988040.1	2123385	G	GGT	8,22	3,23	3,21	9,40	9,30	3,38	12,21	6,19	9,22	11,11	2,6	6,28
NW_008988040.1	2125120	T	TC	1,3	1,0	0,1	NA	0,1	0,1	1,1	0,2	NA	NA	0,3	0,1
NW_008988040.1	2125202	CT	C	1,2	NA	NA	NA	NA	NA	1,0	0,2	1,0	NA	1,1	NA
NW_008988040.1	2129371	A	AG	NA	NA	0,2	NA	0,2	0,1	3,2	0,2	4,0	0,1	NA	NA
NW_008988040.1	2139208	AT	A	NA	NA	NA	1,1	4,0	0,2	NA	NA	NA	2,1	1,0	2,0
NW_008988040.1	2142174	TA	T	NA	2,0	2,1	9,1	4,0	10,1	4,2	1,2	2,0	8,0	6,1	8,0
NW_008988040.1	2142336	AAT	A	4,0	2,0	5,0	8,0	9,0	7,0	5,0	4,0	5,2	8,0	7,0	5,0
NW_008988040.1	2142867	G	GA,GAA	NA	0,0,4	0,3,1	0,5,1	0,2,0	0,4,1	0,2,3	0,1,1	0,1,0	0,4,0	0,0,1	0,4,0
NW_008988040.1	2149114	A	AAG	0,50	0,42	0,37	0,35	0,28	0,12	19,24	0,23	8,25	0,37	0,12	0,18
NW_008988040.1	2150764	TA	T	0,4	0,1	0,1	0,4	0,1	0,1	0,1	NA	NA	0,1	NA	0,1
NW_008988040.1	2155523	TTG	T	0,5	1,5	0,7	0,7	0,6	0,4	5,0	0,2	1,3	0,6	0,5	0,1
NW_008988040.1	2161148	T	TA	0,6	1,2	2,1	NA	0,2	NA	1,1	0,4	3,0	1,4	0,1	0,3
NW_008988040.1	2161308	C	CT	1,1	NA	0,3	0,2	NA	0,4	0,3	0,2	2,0	0,3	0,1	0,3
NW_008988040.1	2161487	CA	C	1,1	NA	4,2	NA	NA	1,0	3,0	0,2	3,1	0,2	1,1	0,3
NW_008988040.1	2161974	AAGTT	A	1,2	0,1	3,0	NA	1,0	NA	3,5	1,0	2,0	0,1	1,0	1,2
NW_008988040.1	2162583	CAAT	C	2,0	6,2	3,0	1,0	NA	1,0	7,0	4,0	1,0	4,1	3,0	1,0
NW_008988040.1	2163382	T	TA	NA	NA	0,1	NA	NA	NA	0,2	NA	NA	NA	NA	NA
NW_008988040.1	2164662	G	GAA	0,53	0,50	0,52	0,25	0,43	0,58	19,54	0,42	6,45	0,37	1,30	0,31
NW_008988040.1	2167417	T	TA	35,50	46,35	42,38	8,1	28,26	18,18	89,49	59,73	83,66	66,55	75,42	60,43
NW_008988040.1	2167481	T	TA	85,92	83,69	85,86	22,2	69,66	61,37	198,99	136134	194131	159110	163,84	154,92
NW_008988040.1	2170449	GC	G	49,21	21,12	35,18	0,2	1,3	5,3	62,15	51,19	50,11	7,3	2,4	6,3
NW_008988040.1	2170694	C	CT	NA	0,2	0,2	NA	NA	NA	1,1	NA	NA	NA	NA	NA
NW_008988040.1	2177682	TA	T	NA	NA	NA	NA	NA	NA	NA	NA	NA	NA	NA	NA
NW_008988040.1	2182208	AT	A	NA	NA	NA	NA	NA	NA	NA	NA	NA	NA	NA	NA
NW_008988040.1	2188018	T	TG	NA	0,2	NA	3,4	0,6	7,4	0,1	NA	NA	1,14	0,10	0,12
NW_008988040.1	2190471	AAGAG	A	10,1	3,0	5,2	4,4	7,3	6,1	29,2	5,4	16,2	6,7	11,10	10,3
NW_008988040.1	2190488	A	AGC	3,10	2,2	5,4	8,3	9,8	5,1	29,9	12,3	14,8	22,4	21,7	11,9
NW_008988040.1	2190640	TG	T	6,3	10,9	16,8	22,15	21,11	10,2	71,9	16,10	37,7	32,24	28,23	28,17
NW_008988040.1	2190840	G	GT	NA	NA	NA	NA	NA	NA	41,15	NA	22,10	NA	NA	NA
NW_008988040.1	2191422	G	GTCT	5,1	2,1	4,2	5,0	2,0	4,0	5,1	6,2	1,0	10,1	8,0	4,2
NW_008988040.1	2194860	CT	C	NA	NA	NA	NA	NA	NA	6,0	NA	4,0	NA	0,4	NA
NW_008988040.1	2196341	A	ATG	0,4	0,1	0,1	0,2	0,2	0,1	1,1	0,3	1,0	0,3	0,4	0,2
NW_008988040.1	2196550	CTT	C,CT	0,0,1	0,0,1	0,0,1	0,1,2	0,0,1	0,1,0	0,2,1	0,1,0	0,0,1	NA	0,4,0	0,0,1
NW_008988040.1	2196628	TG	T	2,0	3,0	2,0	2,0	1,0	3,0	4,0	3,0	2,0	NA	6,0	2,0
NW_008988040.1	2197061	G	GTT	1,0	0,0	0,0	0,0	0,0	0,0	3,3	0,0	2,0	0,0	0,0	0,0
NW_008988040.1	2197902	T	TC	0,5	0,2	0,7	0,14	0,16	0,12	1,5	0,5	0,3	0,24	0,16	0,23
NW_008988040.1	2197915	C	CACCAA	0,1	0,2	0,1	0,5	0,6	0,2	1,2	0,1	NA	0,6	0,3	0,3
NW_008988040.1	2198648	GTT	G	NA	NA	0,3	NA	NA	0,1	0,2	0,1	NA	0,1	0,1	NA
NW_008988040.1	2198656	A	AG	NA	NA	0,3	NA	NA	0,1	0,2	0,1	NA	0,1	0,1	NA
NW_008988040.1	2198889	A	AT	0,3	0,6	0,2	NA	0,1	NA	0,4	0,4	0,1	0,2	0,1	0,1
NW_008988040.1	2199633	AT	A	NA	NA	NA	0,8	1,1	1,7	NA	NA	NA	2,7	2,1	0,3
NW_008988040.1	2199974	AT	A	0,1	0,4	0,1	0,13	0,5	0,11	NA	0,2	0,2	0,22	0,10	0,15
NW_008988040.1	2206707	AT	A	NA	NA	NA	1,0	NA	NA	NA	NA	NA	NA	NA	NA
NW_008988040.1	2220508	T	TA	0,6	0,8	0,2	0,13	0,27	0,58	0,6	0,1	NA	0,50	0,28	0,20
NW_008988040.1	2221266	C	CA	NA	NA	NA	NA	NA	0,2	NA	NA	NA	NA	NA	0,2
NW_008988040.1	2223707	AT	A	2,0	2,4	3,0	1,0	2,4	5,2	6,0	3,2	1,0	2,2	10,5	8,0
NW_008988040.1	2224122	GA	G	0,2	0,1	0,4	0,3	0,7	0,1	0,1	NA	NA	0,2	3,1	0,4
NW_008988040.1	2226630	A	AAG	30,21	36,23	47,14	29,31	24,37	30,25	61,17	28,20	40,15	50,37	52,25	38,20
NW_008988040.1	2226809	GGA	G	20,3	16,10	18,4	6,17	6,11	6,9	11,4	10,7	15,9	20,16	14,9	10,6
NW_008988040.1	2226864	T	TCCTC	0,5	0,7	0,4	0,4	0,4	0,4	1,1	0,6	3,3	0,7	0,8	0,4
NW_008988040.1	2230011	A	AAAG	14,11	10,22	16,16	32,23	28,23	16,23	21,23	16,28	15,13	28,34	25,32	31,16
NW_008988040.1	2230013	A	AGAC	15,14	25,10	20,16	30,32	34,28	27,16	35,14	31,16	20,11	40,28	39,25	24,31
NW_008988040.1	2230523	T	TA	0,4	0,3	0,3	4,2	2,2	2,0	1,1	0,4	1,0	1,4	1,1	1,3
NW_008988040.1	2230830	A	AG	6,2	2,1	4,0	0,2	1,0	NA	6,1	6,2	5,1	2,1	2,0	0,2
NW_008988040.1	2231217	CA	C	0,7	0,10	0,8	0,4	0,3	0,8	0,3	2,8	0,6	0,10	2,8	0,7
NW_008988040.1	2231445	AT	A	2,0	3,1	1,0	NA	NA	1,0	3,2	NA	2,1	NA	3,0	0,1
NW_008988040.1	2232815	A	AT	80,47	68,44	76,54	134121	90109	96,76	121,51	81,58	92,55	144123	130109	133,69
NW_008988040.1	2240060	G	GGA	NA	NA	NA	NA	NA	NA	NA	NA	NA	3,0	NA	NA
NW_008988040.1	2240187	TA	T	NA	NA	NA	NA	NA	NA	NA	NA	NA	2,1	NA	0,1
NW_008988040.1	2240824	T	TTTATA	NA	NA	NA	0,1	NA	NA	NA	NA	NA	NA	NA	NA
NW_008988040.1	2242160	A	AT	NA	NA	NA	NA	NA	1,0	1,0	NA	NA	2,0	3,1	NA
NW_008988040.1	2242221	C	CT	NA	NA	NA	NA	0,1	NA	1,0	NA	NA	1,0	2,1	NA
NW_008988040.1	2242684	TAG	T	NA	NA	NA	NA	0,2	NA	NA	NA	NA	NA	1,1	NA
NW_008988040.1	2242890	TG	T	NA	NA	NA	NA	1,0	NA	NA	NA	NA	NA	NA	NA
NW_008988040.1	2243577	C	CA	NA	NA	NA	NA	NA	NA	NA	NA	NA	0,1	NA	NA
NW_008988040.1	2248973	G	GA	0,1	0,2	NA	NA	NA	NA	NA	NA	0,2	0,1	NA	NA
NW_008988040.1	2250436	TC	T	NA	NA	NA	NA	NA	NA	NA	NA	NA	0,1	0,1	NA
NW_008988040.1	2252785	AC	A	31,23	37,42	47,28	27,32	11,23	22,31	40,44	26,20	32,16	25,32	16,18	19,23
NW_008988040.1	2252998	CA	C	41,45	47,49	51,42	36,44	19,32	19,45	54,35	32,27	50,27	34,47	34,46	38,36
NW_008988040.1	2254079	A	AAAATTATG	NA	NA	0,2	NA	NA	NA	NA	NA	NA	NA	NA	NA
NW_008988040.1	2254382	AC	A	NA	NA	NA	NA	NA	NA	NA	NA	0,2	NA	NA	NA
NW_008988040.1	2254613	G	GACA	NA	NA	NA	NA	NA	0,1	NA	0,1	NA	NA	NA	0,1
NW_008988040.1	2256870	AT	A,ATT	NA	NA	0,1,3	0,2,0	NA	0,1,0	1,1,0	0,2,0	NA	NA	NA	NA
NW_008988040.1	2260144	A	AG	25,14	21,16	33,7	23,15	21,9	12,15	24,13	13,14	20,16	19,22	20,13	13,13
NW_008988040.1	2264072	A	ACAGATT	NA	NA	NA	0,3	0,2	0,2	NA	NA	NA	0,2	NA	0,2
NW_008988040.1	2264339	GA	G	NA	0,1	NA	NA	NA	NA	NA	NA	0,2	NA	NA	NA
NW_008988040.1	2264635	TTA	T	NA	NA	0,2	NA	NA	NA	NA	NA	NA	NA	NA	NA
NW_008988040.1	2264639	G	GAC	NA	NA	0,2	NA	NA	NA	NA	NA	NA	NA	NA	NA
NW_008988040.1	2264922	AT	A	0,2	0,2	0,2	NA	NA	NA	0,3	0,1	NA	NA	NA	NA
NW_008988040.1	2266464	TATC	T	NA	NA	0,1	NA	NA	NA	NA	0,2	0,1	NA	0,2	0,1
NW_008988040.1	2266929	CTA	C	6,0	2,0	1,1	7,3	0,3	1,1	4,2	1,0	3,2	1,2	NA	1,0
NW_008988040.1	2267036	GT	G	7,0	2,0	2,0	4,1	2,0	1,1	4,0	5,2	2,0	1,1	NA	0,3
NW_008988040.1	2292611	GA	G	NA	NA	NA	NA	NA	NA	NA	NA	NA	0,2	NA	NA
NW_008988040.1	2298035	T	TG	NA	0,1	0,7	0,5	0,17	3,48	0,9	0,15	0,10	0,25	0,38	0,17
NW_008988040.1	2324536	A	ACT	0,3	3,4	1,2	3,3	5,7	5,3	2,1	2,6	3,0	1,7	5,3	2,1
NW_008988040.1	2324543	TCA	T	0,3	3,4	1,3	5,3	5,7	8,3	3,1	5,6	3,0	3,7	8,3	4,1
NW_008988040.1	2324669	G	GA	6,1	6,2	11,1	10,8	29,4	18,8	10,3	12,3	3,3	13,4	7,2	6,4
NW_008988040.1	2326274	CT	C	1,2	NA	NA	1,3	0,5	1,1	0,2	1,0	1,2	0,2	1,0	NA
NW_008988040.1	2335259	A	ATT	0,2	NA	NA	NA	0,1	NA	NA	NA	NA	NA	NA	NA
NW_008988040.1	2335298	TG	T	0,2	NA	NA	NA	0,1	NA	NA	NA	NA	NA	0,1	NA
NW_008988040.1	2340898	A	AG	0,3	0,5	0,5	0,1	0,1	0,1	0,1	0,4	0,4	0,3	NA	NA
NW_008988040.1	2341978	T	TG	NA	NA	NA	NA	NA	NA	NA	NA	NA	NA	0,1	NA
NW_008988040.1	2341979	A	AG	NA	NA	NA	NA	NA	NA	NA	NA	NA	NA	0,1	NA
NW_008988040.1	2347823	T	TA	NA	NA	NA	NA	NA	NA	NA	NA	0,2	NA	NA	NA
NW_008988040.1	2352521	T	TAG	0,1	NA	NA	0,1	0,2	0,2	NA	NA	NA	0,1	1,1	0,3
NW_008988040.1	2352954	TTTTCTC	T	NA	NA	NA	NA	0,2	NA	NA	1,0	NA	NA	NA	NA
NW_008988040.1	2362329	GT	G	NA	0,1	2,2	0,4	5,3	6,1	0,7	2,1	0,3	1,1	0,7	4,4
NW_008988040.1	2362640	G	GT	NA	NA	0,1	0,1	0,2	0,1	5,0	NA	3,0	0,1	2,1	1,2
NW_008988040.1	2362861	C	CT	1,0	1,1	NA	NA	1,2	1,1	5,0	2,0	4,0	2,1	6,1	1,0
NW_008988040.1	2365541	ATGT	A	36,13	31,15	28,18	28,8	39,11	31,5	66,18	41,18	51,23	40,17	40,16	21,12
NW_008988040.1	2366326	CAT	C	NA	NA	NA	NA	NA	NA	NA	NA	NA	NA	0,2	NA
NW_008988040.1	2366329	G	GCA	NA	NA	NA	NA	NA	NA	NA	NA	NA	NA	0,2	NA
NW_008988040.1	2366623	AC	A	NA	NA	2,0	4,0	1,0	1,2	2,0	5,0	NA	2,0	2,0	5,0
NW_008988040.1	2366885	GA	G	2,4	2,1	NA	1,2	4,2	0,2	5,8	0,2	NA	1,1	5,3	2,2
NW_008988040.1	2376716	CT	C	52,64	71,53	59,64	82,78	57,71	73,58	121150	123156	79116	103,63	121,87	73,92
NW_008988040.1	2381668	AAC	A	NA	NA	NA	0,4	NA	NA	NA	NA	NA	0,2	0,3	0,3
NW_008988040.1	2385950	CCCG	C	4,2	2,3	1,0	3,7	4,5	1,0	3,6	0,3	2,6	2,8	3,4	1,3
NW_008988040.1	2389091	GA	G	3,2	17,3	6,5	4,6	5,6	8,4	13,5	4,6	5,4	3,5	5,5	9,5
NW_008988040.1	2395984	A	AAAT	33,26	27,19	29,21	3,9	6,4	19,20	25,9	15,14	21,18	4,9	12,10	10,11
NW_008988040.1	2396018	A	AT	43,33	36,27	30,29	7,17	7,7	27,32	35,22	20,25	29,32	10,11	12,20	11,17
NW_008988040.1	2406715	AT	A	NA	NA	NA	NA	0,1	NA	1,0	NA	NA	NA	NA	0,1
NW_008988040.1	2413639	AT	A	1,0	3,0	1,0	2,3	1,1	1,0	3,0	1,1	2,0	0,2	2,4	1,1
NW_008988040.1	2413855	CTAATT	C	2,1	0,1	3,0	2,1	2,2	0,1	0,1	1,0	1,0	NA	2,0	NA
NW_008988040.1	2415590	AC	A	NA	1,0	4,0	NA	NA	NA	NA	2,2	0,1	NA	NA	NA
NW_008988040.1	2417942	GT	G	0,3	0,3	0,7	NA	NA	NA	0,1	0,2	0,4	NA	NA	NA
NW_008988040.1	2418038	TC	T	0,2	0,1	2,3	NA	NA	NA	0,1	NA	1,0	NA	0,1	NA
NW_008988040.1	2418497	TC	T	0,4	0,1	0,2	NA	NA	NA	1,1	0,2	0,2	NA	1,0	NA
NW_008988040.1	2418966	A	AGTG	9,1	0,1	0,1	NA	NA	NA	1,5	0,1	3,1	NA	NA	NA
NW_008988040.1	2418967	CCCA	C	9,1	0,1	0,1	NA	NA	NA	1,5	0,1	3,1	NA	NA	NA
NW_008988040.1	2419937	AT	A	1,1	5,2	4,1	NA	1,0	NA	NA	0,1	NA	NA	NA	NA
NW_008988040.1	2420173	AC	A	1,0	0,1	0,2	NA	NA	1,0	0,3	NA	0,3	NA	NA	NA
NW_008988040.1	2420708	G	GGATA	0,9	0,5	0,7	NA	0,3	NA	0,2	0,2	0,4	NA	NA	NA
NW_008988040.1	2421827	A	ATG	8,10	12,5	9,6	7,8	9,6	15,12	25,7	10,14	17,9	2,7	6,8	2,4
NW_008988040.1	2423450	ATGT	A	4,5	6,3	6,3	NA	NA	NA	4,4	2,3	6,0	NA	NA	NA
NW_008988040.1	2425371	T	TC	39,17	29,10	24,13	16,5	4,4	13,4	35,19	22,20	36,21	17,3	15,7	6,4
NW_008988040.1	2426573	T	TACA	3,4	7,0	4,2	NA	NA	NA	6,1	0,1	1,0	NA	1,0	NA
NW_008988040.1	2426577	A	ACTT	4,2	0,7	2,4	NA	NA	NA	1,6	1,0	0,1	NA	0,1	NA
NW_008988040.1	2431636	GT	G	2,11	3,7	3,10	0,9	3,9	2,0	2,6	0,3	1,3	2,7	0,5	0,5
NW_008988040.1	2432526	CTT	C	5,4	9,4	7,3	1,0	1,4	2,0	4,5	2,4	0,4	3,2	4,0	1,3
NW_008988040.1	2433707	GAA	G	1,1	0,1	0,6	0,1	NA	NA	NA	0,1	2,1	NA	2,0	NA
NW_008988040.1	2435896	ATATCAAGTGCTCTATCAATACCACTTCTCAAAGAAGCAGGAATG	A	1,0	0,0	0,0	0,0	0,0	0,0	0,3	0,0	0,0	0,0	0,0	0,0
NW_008988040.1	2452834	C	CTT	0,5	1,2	3,1	5,5	5,5	0,5	6,1	1,1	3,2	5,9	4,10	3,4
NW_008988040.1	2453077	G	GT	NA	NA	NA	1,0	1,0	NA	0,1	0,1	0,1	1,0	NA	NA
NW_008988040.1	2473295	AC	A	0,3	0,1	0,3	NA	0,1	NA	1,3	0,2	0,2	NA	NA	NA
NW_008988040.1	2491091	CATCAACTTGGCTAATAGATTAGTCTTTATCACATTAATCCTTCAAAACACTCCGCTACCATCTGAT	C	NA	NA	2,0	0,0	2,0	NA	2,0	0,0	1,1	1,0	NA	1,0
NW_008988040.1	2497386	G	GA	NA	0,1	0,1	0,1	NA	0,1	0,3	0,1	0,1	NA	NA	NA
NW_008988040.1	2497715	CTG	C	3,0	NA	3,3	1,2	NA	NA	3,1	NA	1,0	0,1	0,5	0,3
NW_008988040.1	2497763	GA	G	2,0	1,0	1,3	3,1	1,0	1,0	1,0	1,0	3,0	2,0	7,0	6,0
NW_008988040.1	2498998	TA	T	1,0	1,0	4,0	1,0	NA	1,0	0,2	NA	2,0	4,0	1,0	NA
NW_008988040.1	2499241	T	TTG	6,0	NA	5,0	0,2	0,2	0,1	0,1	3,0	1,2	0,1	0,4	0,1
NW_008988040.1	2499323	AG	A	0,5	0,3	1,0	0,1	0,3	1,1	0,3	0,3	NA	0,7	0,8	0,2
NW_008988040.1	2500598	AAAC	A	NA	1,2	NA	NA	0,2	NA	1,0	0,1	1,0	0,7	0,2	0,3
NW_008988040.1	2500996	TAAC	T	NA	0,1	NA	0,1	NA	0,1	NA	NA	NA	0,3	0,3	0,1
NW_008988040.1	2507102	T	TAC	1,3	2,0	0,3	5,0	5,1	5,2	6,3	0,5	5,7	7,0	1,2	8,2
NW_008988040.1	2510046	TC	T	0,2	2,0	2,0	1,1	NA	1,0	1,1	2,0	2,1	0,1	NA	NA
NW_008988040.1	2519998	C	CT	NA	0,1	NA	NA	NA	NA	1,0	0,1	NA	1,0	NA	1,2
NW_008988040.1	2521247	A	ATT	2,1	0,1	4,2	1,0	4,2	6,1	0,2	4,1	4,2	3,1	3,1	4,0
NW_008988040.1	2524015	TA	T	0,1	3,1	NA	NA	NA	NA	1,0	1,0	1,0	1,0	NA	NA
NW_008988040.1	2525947	ATTT	A	NA	NA	NA	NA	NA	NA	1,0	1,0	1,0	2,0	NA	2,0
NW_008988040.1	2527760	AT	A	0,3	0,3	0,2	3,3	0,3	4,0	2,1	NA	0,2	0,2	3,5	0,1
NW_008988040.1	2533778	AC	A	0,1	NA	NA	NA	NA	NA	0,1	NA	NA	NA	NA	NA
NW_008988040.1	2534713	CT	C	3,3	1,0	1,5	NA	1,0	0,1	3,5	0,2	1,1	5,0	1,0	NA
NW_008988040.1	2537627	GT	G	NA	NA	NA	NA	NA	0,1	NA	0,1	NA	NA	0,2	NA
NW_008988040.1	2539423	A	AC	12,8	17,12	10,12	4,8	10,7	7,4	22,13	10,18	14,12	7,5	8,4	4,6
NW_008988040.1	2540240	AG	A	0,2	6,0	8,0	NA	NA	NA	4,0	2,1	5,0	NA	NA	NA
NW_008988040.1	2542294	C	CT	51,36	38,23	49,30	58,25	73,35	54,28	45,42	43,34	49,31	148,53	106,46	80,45
NW_008988040.1	2543376	G	GCA	15,4	7,4	8,1	21,6	41,7	23,3	17,5	8,7	12,2	62,18	41,5	41,11
NW_008988040.1	2543617	A	AT	0,17	0,19	0,18	0,37	0,49	0,25	4,15	0,16	1,16	0,91	0,59	0,57
NW_008988040.1	2544200	AT	A	4,6	2,4	6,8	9,1	10,1	9,2	8,4	6,3	5,7	17,7	13,1	7,2
NW_008988040.1	2544203	A	AAAAAT	11,1	5,1	10,3	2,5	4,3	4,4	8,2	6,2	8,4	7,13	1,6	3,4
NW_008988040.1	2544306	CA	C	12,0	9,2	8,2	4,2	5,4	5,1	12,1	9,1	18,1	6,14	3,6	7,9
NW_008988040.1	2544385	GAA	G,GA	0,2,7	1,4,2	3,6,5	1,6,6	7,6,15	4,2,11	2,10,5	3,4,8	5,9,4	15,1,19	11,5,8	6,8,16
NW_008988040.1	2544567	AAC	A	7,4	6,3	9,8	28,1	33,4	25,4	11,8	11,9	16,13	51,5	42,7	34,7
NW_008988040.1	2544740	AT	A	10,8	8,8	11,12	5,31	8,36	10,23	14,12	8,12	20,13	12,79	14,64	6,45
NW_008988040.1	2546511	G	GAT	1,0	NA	NA	NA	NA	NA	2,0	2,0	8,0	NA	NA	NA
NW_008988040.1	2546601	GA	G	1,0	NA	NA	NA	NA	1,0	4,0	1,0	11,0	NA	NA	NA
NW_008988040.1	2553045	G	GCA	NA	NA	0,1	NA	NA	NA	0,1	NA	NA	NA	NA	NA
NW_008988040.1	2553789	G	GTCC	3,2	0,1	NA	1,0	1,1	1,0	4,3	2,2	0,1	NA	NA	NA
NW_008988040.1	2554247	G	GA	2,62	1,52	1,68	5,28	2,23	2,19	8,62	3,58	4,56	1,29	3,49	2,31
NW_008988040.1	2554982	CA	C	5,0	5,2	1,0	NA	NA	NA	1,1	1,0	1,0	NA	NA	NA
NW_008988040.1	2557865	CT	C	0,33	0,53	0,51	0,10	0,5	0,4	9,33	0,19	1,21	0,4	0,3	0,3
NW_008988040.1	2559660	TA	T	NA	1,0	2,0	NA	NA	1,0	NA	NA	5,0	1,0	1,0	NA
NW_008988040.1	2563387	C	CA	6,4	8,0	4,0	1,0	1,0	3,0	7,0	5,0	9,0	4,0	2,0	3,2
NW_008988040.1	2564403	CA	C	2,5	1,0	1,2	NA	1,0	1,1	2,2	1,3	2,7	NA	NA	NA
NW_008988040.1	2564984	CCTCTG	C	16,2	2,2	17,3	0,1	NA	5,0	15,4	10,3	12,5	0,1	3,1	NA
NW_008988040.1	2565012	A	AT	14,3	3,2	16,5	0,1	NA	4,0	13,4	15,4	11,6	0,1	6,1	NA
NW_008988040.1	2565188	CT	C	4,0	1,0	3,0	NA	NA	NA	5,2	5,1	2,1	NA	5,0	NA
NW_008988040.1	2571311	TG	T	5,9	6,3	3,5	3,0	5,2	2,2	3,4	1,4	0,2	2,1	4,1	5,1
NW_008988040.1	2571417	G	GA,GAA	1,4,0	6,2,0	3,1,0	NA	1,0,0	3,0,2	0,2,0	0,2,0	3,2,0	NA	6,0,0	0,1,0
NW_008988040.1	2571667	G	GA	0,17	0,9	0,10	0,4	0,5	0,3	2,11	0,13	0,5	0,1	0,5	0,2
NW_008988040.1	2571957	C	CAG	0,2	NA	0,1	NA	NA	NA	NA	NA	NA	NA	0,2	NA
NW_008988040.1	2589323	CATCT	C	0,2	NA	NA	0,2	NA	NA	1,1	0,1	1,0	NA	NA	0,2
NW_008988040.1	2591283	ACAG	A	11,6	12,12	11,10	13,12	11,7	9,5	21,13	7,6	7,11	13,3	9,4	11,11
NW_008988040.1	2594791	AGTTT	A	1,6	12,9	6,4	0,4	0,4	1,0	10,6	8,7	5,6	2,9	3,4	2,4
NW_008988040.1	2595657	AGCACCT	A	6,1	9,1	10,3	4,0	2,1	5,0	14,1	6,2	8,2	10,0	5,0	11,1
NW_008988040.1	2597383	C	CCA	NA	NA	0,1	NA	NA	NA	NA	NA	NA	NA	0,2	NA
NW_008988040.1	2598586	CGT	C	0,1	0,1	0,2	NA	0,1	0,4	0,4	0,7	0,1	NA	0,2	0,2
NW_008988040.1	2602062	TAGA	T	NA	NA	NA	NA	NA	NA	NA	0,1	NA	NA	NA	NA
NW_008988040.1	2603513	A	AT	20,0	26,2	24,0	32,0	46,0	24,0	28,0	29,0	26,2	51,1	33,0	48,0
NW_008988040.1	2603609	A	AT	8,0	16,0	9,1	14,2	22,2	10,1	15,0	14,1	9,2	20,4	12,5	21,4
NW_008988040.1	2612503	T	TA	0,3	2,3	NA	5,3	1,2	2,1	4,4	4,4	5,3	1,3	1,4	3,1
NW_008988040.1	2614588	A	AT	0,1	8,0	NA	5,0	8,0	5,1	3,3	5,1	6,0	4,0	4,0	6,0
NW_008988040.1	2616123	GC	G	3,1	2,1	3,2	NA	NA	NA	1,0	2,0	2,1	NA	NA	NA
NW_008988040.1	2624058	A	AGG	5,4	5,4	4,5	0,3	NA	NA	3,1	5,3	9,2	NA	1,1	NA
NW_008988040.1	2646673	TTGTGTGAG	T	8,0	12,0	10,0	9,0	3,2	2,0	9,0	17,0	9,0	4,0	3,0	7,0
NW_008988040.1	2681440	A	AC	NA	NA	NA	3,2	3,8	19,24	NA	0,1	0,1	14,22	10,17	3,1
NW_008988040.1	2691572	C	CTA	1,0	NA	NA	20,8	13,29	11,13	NA	NA	NA	13,12	6,2	8,6
NW_008988040.1	2701587	C	CT	100,47	107,54	89,55	58,34	50,34	56,41	128,49	81,59	78,53	78,34	62,31	56,36
NW_008988040.1	2701588	C	CT	101,47	108,54	90,55	58,34	50,34	56,41	130,49	82,59	78,53	79,34	62,31	56,36
NW_008988040.1	2704629	AG	A	NA	NA	NA	NA	0,1	0,1	NA	1,0	NA	NA	1,0	2,0
NW_008988040.1	2704784	AT	A	2,0	1,2	1,4	NA	NA	2,1	1,1	1,0	3,2	1,1	2,0	1,1
NW_008988040.1	2705811	TC	T	2,1	2,0	1,0	NA	NA	5,1	NA	NA	3,0	1,0	NA	NA
NW_008988040.1	2707922	G	GT	5,4	10,3	6,4	13,5	10,19	7,16	16,7	7,9	10,8	10,10	14,4	12,3
NW_008988040.1	2713410	TG	T	0,2	0,5	3,1	0,1	0,2	0,3	0,2	0,1	2,1	NA	0,4	NA
NW_008988040.1	2714527	G	GCC	4,0	3,2	1,0	10,3	8,6	4,2	5,1	4,0	2,1	7,0	12,5	9,0
NW_008988040.1	2717756	CCCA	C	32,3	15,12	5,11	38,29	75,51	37,28	20,10	9,9	12,6	94,64	86,41	78,53
NW_008988040.1	2750401	CCTT	C	10,12	9,4	7,9	2,2	0,1	1,1	7,4	3,2	4,6	5,0	11,2	5,8
NW_008988040.1	2751823	CAT	C	11,13	12,14	20,7	2,3	1,1	NA	3,4	6,4	3,3	4,2	5,2	3,5
NW_008988040.1	2764989	CCATATA	C	11,4	11,3	9,3	10,8	14,7	14,1	8,4	5,2	6,3	9,4	4,2	6,7
NW_008988040.1	2767354	T	TGAGAGA	9,2	2,3	4,0	10,11	15,3	7,3	6,1	7,2	4,2	19,6	11,2	7,2
NW_008988040.1	2767420	G	GA	7,1	3,0	8,1	18,0	20,1	11,3	4,0	6,3	6,0	21,1	9,1	11,0
NW_008988040.1	2767564	G	GT	4,0	8,0	7,0	12,2	7,0	13,1	3,0	6,0	3,0	9,0	10,3	10,4
NW_008988040.1	2775224	AAT	A	10,0	10,0	11,0	2,2	4,0	2,0	19,0	14,0	19,0	4,0	2,0	2,0
NW_008988040.1	2775404	CG	C	15,0	4,0	9,0	5,0	3,0	2,0	17,0	14,0	9,0	2,2	1,0	1,0
NW_008988040.1	2775788	C	CT	1,0	1,0	2,1	1,0	NA	2,1	8,0	8,5	1,5	1,0	1,0	0,1
NW_008988040.1	2780112	C	CT	NA	NA	NA	0,1	NA	1,0	NA	NA	NA	3,3	0,1	2,0
NW_008988040.1	2780553	AC	A	0,20	0,13	0,22	0,1	0,1	0,5	1,12	0,12	1,15	1,4	1,7	0,2
NW_008988040.1	2780988	A	AATATAT	NA	NA	NA	1,0	NA	NA	1,0	NA	NA	1,0	NA	NA
NW_008988040.1	2781224	G	GT	NA	NA	NA	1,0	NA	NA	NA	NA	NA	0,2	NA	NA
NW_008988040.1	2782609	G	GT	NA	NA	NA	0,1	1,1	NA	NA	NA	0,1	3,1	NA	NA
NW_008988040.1	2783429	AT	A	NA	NA	2,0	1,0	NA	NA	NA	NA	NA	1,2	1,0	NA
NW_008988040.1	2812038	T	TC	NA	NA	0,1	0,1	NA	0,1	NA	NA	NA	0,1	NA	0,5
NW_008988040.1	2812976	TAGCATC	T	7,2	6,5	4,5	4,3	3,4	7,2	8,5	3,4	7,3	1,2	3,5	15,5
NW_008988040.1	2813522	C	CCTT	5,4	11,12	5,7	11,7	15,12	10,8	11,11	8,7	11,8	7,6	6,11	8,11
NW_008988040.1	2818394	AT	A	1,0	0,1	NA	NA	NA	NA	0,1	NA	NA	NA	0,1	NA
NW_008988040.1	2831377	CA	C	91,5	123,1	85,2	6,0	1,2	2,0	63,3	40,2	49,2	13,0	11,4	12,3
NW_008988040.1	2843538	GC	G	0,1	0,1	0,1	NA	NA	NA	0,1	NA	NA	0,1	0,1	NA
NW_008988040.1	2845438	A	AC	1,1	3,2	8,1	1,1	NA	4,0	4,1	1,1	1,0	1,1	NA	1,0
NW_008988040.1	2845571	CT	C	1,1	1,0	NA	NA	0,1	3,1	0,2	0,1	NA	NA	NA	NA
NW_008988040.1	2845618	A	AT	3,1	1,1	2,0	NA	NA	1,2	2,0	1,0	NA	1,0	1,0	2,0
NW_008988040.1	2849480	GT	G	30,10	29,16	35,16	14,8	17,1	7,8	28,9	22,9	25,11	14,5	19,5	24,4
NW_008988040.1	2859119	C	CCT	0,1	0,6	0,2	0,2	0,1	1,2	3,4	1,2	1,2	3,4	0,5	1,6
NW_008988040.1	2860592	GA	G	2,9	9,19	6,20	2,9	2,2	3,15	14,32	10,19	12,28	15,29	13,57	12,35
NW_008988040.1	2860652	TTTG	T	0,18	0,21	0,18	0,6	0,1	0,9	3,30	0,19	3,25	0,23	0,40	0,31
NW_008988040.1	2860798	A	ATT	0,8	1,12	0,3	NA	NA	1,1	0,5	0,3	0,10	1,6	0,3	2,5
NW_008988040.1	2860845	GAAA	G	8,0	8,0	2,1	1,0	NA	1,1	5,0	4,0	7,0	3,2	2,0	7,1
NW_008988040.1	2872007	T	TC	22,12	27,17	28,22	2,2	4,3	6,3	25,7	18,12	18,7	3,3	1,0	4,1
NW_008988040.1	2872398	T	TA	1,2	2,3	1,2	0,1	NA	0,1	1,1	0,3	NA	1,4	2,5	0,5
NW_008988040.1	2892042	TC	T	8,12	23,8	14,6	2,1	4,3	13,2	11,5	3,9	8,4	1,0	3,1	2,1
NW_008988040.1	2892305	ACC	A	10,4	14,4	8,2	3,0	5,2	26,7	14,6	11,1	9,6	6,4	6,6	4,4
NW_008988040.1	2893476	G	GT	0,2	4,0	3,0	NA	3,0	4,0	NA	1,0	NA	1,0	NA	NA
NW_008988040.1	2900505	C	CT	NA	NA	NA	NA	NA	NA	NA	NA	NA	NA	NA	NA
NW_008988040.1	2901048	C	CA	NA	NA	NA	NA	NA	NA	NA	NA	NA	NA	NA	NA
NW_008988040.1	2901063	A	AT	NA	NA	NA	NA	NA	NA	NA	NA	NA	NA	NA	NA
NW_008988040.1	2902812	G	GA	2,1	1,0	1,0	3,1	15,0	1,0	4,2	1,0	1,0	10,1	6,0	1,0
NW_008988040.1	2904802	T	TAG	NA	0,1	0,1	0,2	1,3	0,2	1,0	NA	NA	0,3	1,1	0,2
NW_008988040.1	2906840	AG	A	NA	0,3	NA	0,2	0,2	0,1	1,3	1,1	NA	0,1	NA	1,3
NW_008988040.1	2908083	C	CG	4,1	NA	NA	NA	0,1	0,1	1,3	1,1	1,2	NA	NA	NA
NW_008988040.1	2910554	AT	A	NA	NA	0,1	0,1	0,1	0,1	1,1	3,2	1,0	1,0	NA	0,3
NW_008988040.1	2911989	GA	G	NA	3,0	3,0	1,0	NA	3,0	5,2	1,2	4,0	2,0	NA	NA
NW_008988040.1	2917878	C	CAT	NA	NA	NA	0,2	NA	0,2	NA	NA	0,2	NA	NA	NA
NW_008988040.1	2918959	G	GT	NA	NA	NA	0,5	0,4	0,2	NA	NA	NA	0,2	NA	NA
NW_008988040.1	2919457	C	CTA	2,0	1,0	NA	6,0	12,1	6,0	4,0	4,0	1,0	2,1	1,0	4,0
NW_008988040.1	2919515	ACTAT	A	0,2	0,1	NA	0,6	2,7	0,4	1,1	0,2	0,1	0,2	NA	0,1
NW_008988040.1	2922682	AT	A,ATT	1,0,2	2,0,0	1,0,1	0,0,1	2,0,0	0,1,1	2,1,0	1,0,0	2,0,0	1,0,0	1,0,1	4,0,0
NW_008988040.1	2923229	ATT	A	9,2	7,1	2,4	7,7	19,5	5,5	6,2	0,2	8,0	13,3	16,7	6,2
NW_008988040.1	2923537	G	GT,GTTTT	0,2,1	NA	0,1,1	0,1,1	0,2,0	1,2,0	1,2,0	0,1,1	NA	0,0,3	0,0,1	1,4,0
NW_008988040.1	2924014	T	TA	1,0	2,0	0,1	NA	NA	NA	NA	3,2	NA	0,1	NA	NA
NW_008988040.1	2942142	G	GT	1,3	1,0	3,1	1,0	1,0	NA	1,0	3,0	2,0	3,0	1,0	1,1
NW_008988040.1	2942155	TA	T	4,0	1,0	4,0	0,1	1,0	NA	1,0	3,0	1,1	1,2	1,0	2,0
NW_008988040.1	2946738	G	GT	1,1	1,1	0,1	1,1	NA	NA	1,1	NA	0,1	0,1	1,0	0,1
NW_008988040.1	2948230	AT	A	10,5	6,2	2,2	5,5	7,4	10,3	6,3	4,5	2,1	6,7	8,10	2,3
NW_008988040.1	2950951	CCTCT	C	NA	NA	0,2	NA	NA	NA	NA	NA	0,2	NA	NA	0,1
NW_008988040.1	2951111	C	CAGG	2,7	7,3	6,4	4,3	3,5	9,6	7,9	3,12	6,4	4,6	7,3	5,3
NW_008988040.1	2951301	TTC	T	NA	NA	2,0	1,1	NA	2,0	NA	NA	NA	0,1	3,0	NA
NW_008988040.1	2953909	C	CA	5,0	3,0	3,0	3,0	8,0	13,1	4,0	7,0	8,0	7,0	10,0	12,0
NW_008988040.1	2954169	TAA	T	1,1	2,1	0,2	2,2	1,1	2,2	0,1	4,2	0,3	3,1	2,3	3,2
NW_008988040.1	2954174	G	GCC	1,1	1,1	0,2	2,2	1,1	2,2	0,1	3,2	0,3	3,1	2,3	3,2
NW_008988040.1	2972451	CTAA	C	4,0	2,0	3,0	NA	NA	NA	21,4	10,7	21,15	5,0	3,2	7,4
NW_008988040.1	2974696	AAATT	A	4,2	11,2	11,2	1,0	7,0	5,0	9,0	6,1	8,3	NA	NA	0,1
NW_008988040.1	2974764	AG	A	4,6	12,8	13,3	3,3	8,1	5,1	7,6	7,3	11,8	0,1	NA	0,1
NW_008988040.1	2975278	C	CT	2,0	4,1	2,0	NA	NA	NA	NA	NA	NA	NA	NA	NA
NW_008988040.1	2977884	AT	A	0,7	0,4	0,8	0,4	0,2	0,4	5,8	0,2	5,3	0,2	0,2	0,4
NW_008988040.1	2978032	TG	T	0,2	0,6	0,4	0,6	0,5	1,0	29,1	0,6	21,1	0,5	0,5	0,2
NW_008988040.1	2978069	G	GC	0,21	0,25	0,25	0,23	0,21	0,16	34,11	0,19	26,23	0,20	0,19	0,16
NW_008988040.1	2980198	A	ATT	0,5	0,8	0,3	NA	NA	NA	1,0	0,1	0,3	NA	0,2	NA
NW_008988040.1	2980621	G	GA	0,4	0,6	0,4	0,2	NA	NA	0,1	NA	0,6	NA	0,1	NA
NW_008988040.1	2980879	CAA	C	0,1	NA	0,1	NA	NA	NA	NA	0,1	0,2	NA	NA	0,1
NW_008988040.1	2984069	C	CA	0,55	0,57	0,56	0,3	0,3	0,13	13,32	0,32	2,25	0,2	0,1	0,3
NW_008988040.1	2984134	CAATCT	C	0,1	0,1	NA	NA	NA	NA	15,1	0,0	5,1	NA	NA	NA
NW_008988040.1	2985043	GA	G	0,11	0,7	0,7	NA	NA	NA	2,0	0,1	0,2	NA	0,1	0,2
NW_008988040.1	2986979	GA	G	34107	27121	16104	3,8	3,7	6,18	26,71	14,58	14,62	1,8	4,3	2,3
NW_008988040.1	2987223	A	AG	NA	0,3	0,3	NA	NA	NA	4,1	0,2	0,1	NA	NA	0,2
NW_008988040.1	2992475	AG	A	NA	2,0	3,0	NA	NA	NA	2,0	0,2	NA	1,0	NA	1,0
NW_008988040.1	2993013	TA	T	0,1	0,1	0,2	0,1	0,2	NA	0,2	0,1	NA	0,1	NA	0,1
NW_008988040.1	2993104	GT	G	NA	0,1	0,2	NA	0,1	0,1	NA	0,1	NA	0,1	NA	0,1
NW_008988040.1	2994194	T	TA	NA	NA	NA	NA	NA	NA	NA	NA	NA	NA	NA	NA
NW_008988040.1	2994615	G	GA	0,2	0,1	0,2	1,0	NA	NA	0,3	NA	1,2	0,1	NA	NA
NW_008988040.1	2994777	C	CT	NA	NA	1,1	1,0	1,0	NA	NA	0,2	0,1	NA	0,2	NA
NW_008988040.1	2996542	T	TGTAGA	0,2	NA	0,1	NA	NA	NA	NA	NA	NA	NA	NA	NA
NW_008988040.1	3000461	A	ATGTGTG	NA	NA	NA	0,5	0,1	0,2	NA	NA	NA	0,1	NA	NA
NW_008988040.1	3000960	T	TA	1,3	0,1	4,0	NA	NA	NA	3,0	1,0	NA	NA	1,1	NA
NW_008988040.1	3004422	T	TA	3,2	2,2	3,1	NA	NA	NA	0,1	5,3	NA	NA	1,0	NA
NW_008988040.1	3004481	TA	T	0,5	0,4	0,4	NA	NA	NA	0,2	0,5	NA	NA	NA	NA
NW_008988040.1	3004771	TTC	T,TTCTCTC	0,1,6	0,1,8	1,3,5	NA	NA	NA	1,1,0	0,2,3	0,0,3	NA	0,0,1	0,0,1
NW_008988040.1	3006149	AT	A	6,10	6,7	4,3	23,12	23,17	8,7	13,8	9,6	10,2	55,30	33,17	33,18
NW_008988040.1	3006163	CT	C	8,12	6,5	4,4	29,15	25,18	9,7	13,8	10,6	11,3	63,36	40,19	34,20
NW_008988040.1	3006263	C	CAAT	4,12	5,4	7,4	35,24	38,18	9,17	7,7	7,7	7,9	89,54	39,26	33,28
NW_008988040.1	3006334	C	CA	3,16	3,4	9,5	37,28	37,27	6,17	8,6	3,6	6,11	81,64	32,31	37,23
NW_008988040.1	3006802	CT	C	8,6	2,14	8,12	66,44	72,35	19,16	8,9	7,12	11,5	102,86	62,57	66,49
NW_008988040.1	3011520	G	GA	NA	1,0	0,1	1,0	1,0	NA	NA	0,1	NA	0,2	0,1	0,1
NW_008988040.1	3013784	G	GT	1,3	0,4	2,0	1,1	1,4	0,4	2,1	1,4	2,2	1,6	2,3	1,3
NW_008988040.1	3015049	G	GA	NA	NA	0,1	NA	NA	NA	0,2	0,1	NA	2,2	1,0	NA
NW_008988040.1	3015162	TA	T	0,1	NA	0,2	NA	0,1	0,1	0,8	0,1	1,2	0,4	0,3	NA
NW_008988040.1	3018087	T	TA,TAAA	21,9,4	29,6,4	20,9,3	13,3,4	5,2,5	9,7,2	24,10,2	15,7,4	13,9,2	14,4,2	31,4,7	16,7,1
NW_008988040.1	3018155	A	AT	90,23	82,23	94,29	44,13	27,10	48,21	95,20	81,18	59,18	64,16	94,19	71,9
NW_008988040.1	3019349	A	AG	0,3	2,2	1,3	4,1	0,1	0,1	0,2	0,1	1,0	1,0	5,0	3,5
NW_008988040.1	3020326	T	TA	2,0	9,0	3,1	20,2	9,0	3,0	2,0	0,1	4,1	13,1	16,1	10,2
NW_008988040.1	3020495	TATA	T	NA	1,0	2,0	1,0	NA	NA	NA	0,1	NA	0,1	4,1	3,1
NW_008988040.1	3021336	GT	G	NA	7,1	1,0	5,1	NA	2,2	2,1	1,0	2,0	5,1	8,2	3,0
NW_008988040.1	3021386	A	AAGAACT	1,0	5,0	1,0	5,1	NA	2,0	2,1	NA	2,0	6,1	5,2	5,0
NW_008988040.1	3022351	G	GATT	125,11	106,19	101,16	64,6	52,7	83,8	99,10	63,8	101,12	81,13	140,20	78,3
NW_008988040.1	3029058	G	GT	12,1	13,1	8,0	4,0	NA	NA	12,1	7,2	0,4	5,0	5,0	3,0
NW_008988040.1	3029636	GGT	G	14,12	12,5	13,10	7,0	1,1	3,0	15,2	20,9	15,6	6,1	10,1	8,3
NW_008988040.1	3029641	T	TCC	14,12	12,5	12,10	8,0	1,1	4,0	15,2	20,9	15,6	5,1	10,1	7,3
NW_008988040.1	3033826	G	GT	1,0	NA	NA	4,0	1,0	1,0	NA	NA	NA	4,0	2,2	4,0
NW_008988040.1	3034052	G	GA,GAA	NA	0,1,0	0,1,0	0,3,1	1,4,1	2,2,2	0,0,1	NA	0,0,1	1,6,0	0,5,6	0,4,1
NW_008988040.1	3034120	GT	G	0,1	0,2	0,1	0,13	0,19	0,13	NA	NA	0,2	0,9	1,21	0,11
NW_008988040.1	3035363	GA	G	NA	NA	NA	0,2	0,3	0,3	NA	NA	NA	0,3	0,7	0,5
NW_008988040.1	3035512	TTA	T	NA	NA	NA	0,1	0,2	0,1	NA	NA	NA	2,4	0,1	0,2
NW_008988040.1	3035757	GGAGAGAGA	G	NA	NA	NA	NA	1,4	1,2	NA	NA	NA	1,0	NA	NA
NW_008988040.1	3036733	A	AT	NA	NA	NA	0,2	0,7	0,3	NA	NA	NA	1,0	0,5	0,3
NW_008988040.1	3036981	C	CT	NA	NA	NA	0,1	NA	0,4	NA	NA	NA	NA	0,2	NA
NW_008988040.1	3037994	C	CA	NA	NA	NA	0,2	3,2	2,0	NA	NA	NA	2,0	2,2	2,0
NW_008988040.1	3038054	A	AAG	NA	NA	NA	NA	2,0	3,0	NA	NA	NA	2,0	1,0	1,0
NW_008988040.1	3047643	T	TTCC	NA	NA	NA	NA	NA	NA	NA	NA	NA	NA	NA	NA
NW_008988040.1	3047645	GTCA	G	NA	NA	NA	NA	NA	NA	NA	NA	NA	NA	NA	NA
NW_008988040.1	3048900	T	TA	NA	NA	NA	NA	0,2	NA	NA	NA	NA	NA	NA	NA
NW_008988040.1	3048905	AC	A	NA	NA	NA	NA	0,2	NA	NA	NA	NA	NA	NA	NA
NW_008988040.1	3049349	C	CACAG	NA	NA	NA	NA	NA	NA	0,1	NA	NA	NA	NA	NA
NW_008988040.1	3051652	T	TA	NA	NA	NA	11,13	25,16	14,14	NA	NA	NA	28,17	53,25	30,28
NW_008988040.1	3051753	TCA	T	NA	NA	NA	20,14	39,12	25,6	NA	NA	NA	43,12	68,15	44,13
NW_008988040.1	3052156	AG	A	NA	0,1	NA	16,0	18,0	17,0	NA	NA	NA	29,1	15,0	15,0
NW_008988040.1	3053256	C	CT	NA	NA	NA	20,5	29,2	15,1	NA	NA	NA	26,2	32,10	30,10
NW_008988040.1	3053542	TAGAG	T	NA	NA	NA	NA	1,1	NA	NA	NA	NA	1,0	2,3	0,2
NW_008988040.1	3053836	C	CA	NA	NA	NA	3,5	9,15	2,3	NA	NA	NA	6,14	14,13	5,9
NW_008988040.1	3065047	C	CA	NA	2,0	1,0	NA	NA	1,0	2,0	1,0	1,2	NA	NA	NA
NW_008988040.1	3071086	AT	A	0,8	0,7	0,5	NA	NA	0,5	3,4	0,6	1,2	0,5	0,2	0,3
NW_008988040.1	3071314	AT	A	86,34	78,30	80,45	15,3	10,8	23,17	39,11	30,20	36,16	36,12	52,16	32,16
NW_008988040.1	3071378	TC	T	160,85	139,73	148,92	20,13	29,15	39,28	77,33	53,37	69,41	68,40	110,47	84,50
NW_008988040.1	3089800	G	GC	2,1	0,3	1,1	NA	2,5	3,3	2,0	1,1	2,0	2,2	11,4	6,3
NW_008988040.1	3089959	CG	C	9,1	13,2	17,1	15,1	21,9	26,7	10,1	14,3	13,0	20,7	32,12	16,9
NW_008988040.1	3095162	CT	C	1,0	NA	2,0	1,0	2,1	NA	NA	1,0	1,0	NA	1,1	NA
NW_008988040.1	3099901	GT	G	0,32	0,39	0,38	0,3	NA	0,2	9,34	0,23	7,21	NA	0,1	0,3
NW_008988040.1	3106296	CT	C	12,6	5,2	17,2	8,1	11,0	9,1	10,1	7,2	3,2	5,0	8,1	4,1
NW_008988040.1	3106799	G	GT,GTT	9,3,3	10,6,2	9,7,3	13,8,5	7,4,6	7,3,6	5,1,2	7,5,0	6,2,0	7,5,2	6,4,8	6,5,3
NW_008988040.1	3107890	A	AC	0,27	0,41	0,41	0,34	0,42	0,17	7,24	0,20	4,12	0,37	0,34	0,37
NW_008988040.1	3107891	ATT	A	0,27	0,41	0,41	0,34	0,42	0,17	7,24	0,20	4,12	0,37	0,34	0,37
NW_008988040.1	3108180	A	AAG	7,10	5,7	8,16	10,12	8,4	12,6	4,4	8,6	6,2	12,6	8,2	6,8
NW_008988040.1	3121633	C	CT	4,0	8,1	6,0	11,3	8,1	7,1	6,0	3,0	2,1	4,2	10,1	4,1
NW_008988040.1	3121905	GGT	G	NA	NA	NA	NA	NA	0,2	NA	NA	NA	NA	0,3	NA
NW_008988040.1	3123414	AT	A	3,2	5,0	5,3	35,0	49,2	63,1	6,0	1,1	3,1	21,0	33,2	19,1
NW_008988040.1	3125289	TC	T	0,4	0,1	0,4	0,2	NA	NA	0,1	0,1	0,1	NA	0,2	0,2
NW_008988040.1	3125805	GT	G	0,2	0,2	0,1	0,2	0,1	NA	0,2	NA	0,1	0,1	0,1	NA
NW_008988040.1	3129125	GCA	G	1,0	NA	NA	12,2	7,2	8,2	1,0	NA	1,0	2,3	3,1	3,1
NW_008988040.1	3129792	TAAC	T	80,54	74,45	73,60	883703	533323	451312	146,78	73,55	99,59	322192	347195	281173
NW_008988040.1	3132075	A	AT	3,10	0,7	1,6	NA	NA	NA	29,29	17,21	22,21	NA	NA	NA
NW_008988040.1	3145585	C	CCTCT	1,3	0,7	0,2	0,0	1,0	0,1	4,3	1,0	3,5	0,1	NA	NA
NW_008988040.1	3147691	C	CA	6,3	12,0	7,0	1,0	NA	0,1	21,8	12,5	13,0	8,1	10,1	4,0
NW_008988040.1	3147990	G	GT	2,3	6,0	1,0	1,0	NA	NA	1,6	2,2	5,3	NA	4,3	1,2
NW_008988040.1	3148879	TC	T	3,0	7,0	1,2	NA	NA	NA	1,3	1,3	3,1	2,0	NA	NA
NW_008988040.1	3149188	T	TAA	1,2	6,0	1,0	NA	NA	NA	NA	1,1	2,0	1,0	NA	NA
NW_008988040.1	3149379	TTTG	T	0,2	3,1	3,0	NA	NA	NA	0,1	1,1	0,1	1,0	NA	NA
NW_008988040.1	3153496	AAC	A	6,2	10,3	7,5	NA	NA	NA	10,4	7,0	9,3	0,1	0,1	0,2
NW_008988040.1	3155346	AT	A	1,0	NA	4,2	NA	NA	NA	5,0	1,1	4,1	NA	NA	NA
NW_008988040.1	3157382	TA	T	0,122	0,121	0,126	0,49	0,58	0,40	23102	0,93	5105	0,54	0,49	0,56
NW_008988040.1	3158563	A	ATT	1,1	4,3	0,1	NA	1,1	NA	2,4	1,1	2,0	3,0	0,1	NA
NW_008988040.1	3166219	CT	C	2,0	2,1	1,0	1,7	1,1	5,0	0,1	NA	1,0	2,1	4,1	1,1
NW_008988040.1	3167163	C	CT	3,2	0,2	NA	4,0	3,0	2,3	2,2	9,0	1,1	3,2	3,0	3,1
NW_008988040.1	3184453	CA	C	2,0	NA	3,2	NA	NA	NA	1,2	5,0	1,1	4,0	NA	NA
NW_008988040.1	3184704	G	GT	0,1	0,1	0,2	0,1	NA	0,1	0,1	0,1	0,2	NA	NA	NA
NW_008988040.1	3185302	CA	C	2,3	0,3	0,4	NA	NA	0,1	0,3	1,1	2,3	NA	0,1	NA
NW_008988040.1	3186432	AG	A	8,17	15,15	9,13	2,1	1,0	2,1	5,8	9,4	14,4	5,6	2,0	2,1
NW_008988040.1	3186919	A	AG	2,8	3,9	2,1	NA	NA	NA	3,1	0,1	NA	1,1	0,1	NA
NW_008988040.1	3186985	C	CT	3,6	5,10	2,3	NA	NA	NA	2,1	NA	1,0	2,1	NA	NA
NW_008988040.1	3187295	A	AAC	5,0	1,1	1,0	1,0	1,0	NA	9,1	5,0	1,1	3,0	NA	NA
NW_008988040.1	3201832	G	GA	1,0	2,0	0,1	NA	NA	NA	1,0	NA	NA	NA	NA	NA
NW_008988040.1	3224142	C	CA	NA	0,3	2,2	NA	1,0	NA	NA	2,0	2,0	0,1	NA	NA
NW_008988040.1	3224525	G	GC	1,3	3,1	0,1	NA	NA	NA	1,0	NA	NA	NA	NA	NA
NW_008988040.1	3226680	AG	A	5,3	3,7	2,2	1,2	NA	NA	2,1	NA	5,1	0,1	NA	NA
NW_008988040.1	3227311	G	GAAC	0,8	0,4	0,10	0,5	NA	NA	1,3	0,5	0,5	0,2	NA	0,2
NW_008988040.1	3228646	CA	C	0,3	0,3	NA	NA	NA	NA	1,0	0,1	NA	NA	NA	0,1
NW_008988040.1	3239024	GTT	G	6,2	3,0	1,0	NA	NA	NA	5,0	3,0	4,0	NA	NA	NA
NW_008988040.1	3239313	ACT	A,ACTCTCTCTCT	3,18,15	10,14,10	4,19,12	NA	NA	0,0,4	10,19,23	6,25,13	8,24,19	0,1,3	1,1,1	0,1,0
NW_008988040.1	3242735	CT	C	8,33	12,42	10,35	13,39	9,38	18,48	22,42	14,39	22,42	6,36	10,40	10,41
NW_008988040.1	3243115	TG	T	1,3	NA	0,2	NA	NA	NA	0,2	0,1	1,0	NA	NA	NA
NW_008988040.1	3244695	T	TAC	0,2	0,2	1,3	NA	NA	NA	1,0	NA	NA	NA	NA	NA
NW_008988040.1	3245234	AGG	A	5,0	2,1	2,0	NA	NA	NA	3,2	NA	NA	NA	NA	NA
NW_008988040.1	3245241	GAC	G	5,0	2,1	3,0	NA	NA	NA	5,2	NA	NA	NA	NA	NA
NW_008988040.1	3245477	TATTAGG	T	NA	2,1	NA	NA	NA	1,0	1,0	0,1	0,2	NA	NA	NA
NW_008988040.1	3245769	AT	A	4,0	NA	3,2	NA	NA	NA	3,0	5,0	4,0	NA	NA	NA
NW_008988040.1	3248010	A	AG	3,5	2,0	0,8	1,5	2,1	3,2	2,6	1,10	0,7	0,2	0,2	0,3
NW_008988040.1	3248016	AGT	A	3,5	2,0	0,8	1,5	2,1	3,2	2,6	1,10	0,7	0,2	0,2	0,3
NW_008988040.1	3249350	GAA	G	0,6	0,5	0,12	0,10	0,12	0,10	1,7	0,15	0,18	0,8	0,12	0,5
NW_008988040.1	3250319	AAAG	A	26,38	48,30	22,30	2,9	11,11	20,16	11,6	1,8	12,5	15,7	20,13	12,9
NW_008988040.1	3257687	TA	T	3,0	0,2	NA	NA	NA	NA	3,0	0,1	0,1	NA	NA	NA
NW_008988040.1	3260431	ATT	A	10,5	6,3	0,3	5,0	4,1	7,1	5,4	2,1	12,1	13,3	10,0	3,1
NW_008988040.1	3260593	GTA	G	9,6	5,10	5,2	7,2	5,12	6,9	21,7	10,11	7,9	7,8	3,12	8,14
NW_008988040.1	3260630	A	AAGCAGC	9,0	11,0	3,0	8,0	15,0	12,0	15,4	12,0	10,0	10,0	14,0	15,0
NW_008988040.1	3260818	G	GAA	NA	NA	0,1	1,0	2,0	2,0	NA	NA	NA	NA	NA	2,0
NW_008988040.1	3262115	G	GCCT	0,5	0,4	0,6	0,3	0,6	0,5	3,7	0,7	2,5	0,4	0,5	0,1
NW_008988040.1	3262178	ATTG	A	7,1	5,1	6,1	5,1	7,3	6,2	12,2	8,3	6,2	4,2	6,0	3,0
NW_008988040.1	3269617	C	CT	11,1	17,1	11,0	7,0	2,0	5,0	22,2	9,0	5,3	4,0	6,1	3,0
NW_008988040.1	3272649	CT	C	73,70	85,70	92,55	42,46	51,37	56,42	102,55	86,65	79,65	65,41	59,51	62,39
NW_008988040.1	3280219	GA	G	NA	NA	NA	NA	NA	1,0	NA	NA	NA	NA	1,0	NA
NW_008988040.1	3291532	GAC	G	2,0	8,7	0,1	10,4	5,5	9,3	0,1	2,2	0,3	8,4	9,6	6,9
NW_008988040.1	3291814	C	CTGCA	0,2	0,1	0,2	NA	NA	NA	NA	NA	NA	NA	NA	NA
NW_008988040.1	3292287	C	CG	0,4	0,3	0,3	0,1	0,2	0,1	0,2	0,1	0,2	0,3	NA	0,3
NW_008988040.1	3292395	ACG	A	5,2	1,0	9,0	1,0	2,0	2,0	4,0	3,0	1,0	3,0	NA	4,0
NW_008988040.1	3294563	ATCTC	A	1,53	1,41	1,44	0,37	1,33	1,28	4,44	1,47	3,49	2,47	0,34	3,37
NW_008988040.1	3295116	CA	C	3,5	1,1	3,4	NA	NA	NA	0,1	2,1	1,4	NA	NA	NA
NW_008988040.1	3295124	AT	A	5,3	1,1	4,3	NA	NA	NA	1,0	1,2	4,1	NA	NA	NA
NW_008988040.1	3295378	G	GT	0,2	0,2	0,4	NA	NA	NA	NA	NA	NA	0,1	NA	NA
NW_008988040.1	3295847	ACT	A	39,35	58,40	34,37	43,53	31,30	22,28	38,38	44,47	42,25	23,19	37,15	22,17
NW_008988040.1	3296466	GA	G	1,0	0,7	2,0	NA	1,2	NA	0,1	1,2	1,0	NA	2,0	0,2
NW_008988040.1	3299609	GC	G	NA	NA	NA	0,2	NA	NA	NA	NA	NA	0,1	NA	0,1
NW_008988040.1	3299647	AAT	A	NA	1,0	1,0	1,2	NA	1,0	0,0	NA	NA	1,0	1,0	1,0
NW_008988040.1	3310115	CAT	C	2,2	NA	2,0	NA	NA	NA	2,0	1,1	2,2	NA	NA	NA
NW_008988040.1	3310830	TG	T	1,0	0,3	NA	2,1	1,2	1,1	4,1	0,2	8,0	2,3	0,2	1,2
NW_008988040.1	3310841	TTC	T	0,1	4,0	NA	2,1	5,1	2,1	2,3	2,0	5,2	3,1	3,0	2,1
NW_008988040.1	3311003	A	AG	1,0	0,1	1,0	3,3	2,0	1,0	0,3	2,2	2,2	2,4	1,0	3,0
NW_008988040.1	3311005	G	GA	0,1	1,0	0,1	3,3	0,2	0,1	3,0	2,1	2,2	4,1	0,1	0,3
NW_008988040.1	3311046	CA	C	NA	1,0	1,0	5,0	1,2	NA	1,0	3,0	2,0	4,0	1,0	2,0
NW_008988040.1	3312666	GT	G	NA	2,0	NA	4,0	6,0	1,0	3,0	1,1	0,1	4,1	5,1	8,0
NW_008988040.1	3313098	C	CT	22,6	20,3	12,4	27,8	25,3	26,4	14,8	23,6	12,8	35,3	39,4	23,3
NW_008988040.1	3313905	TA	T	0,2	NA	NA	NA	NA	NA	0,2	NA	0,1	NA	NA	NA
NW_008988040.1	3320440	CCT	C,CCTCTCTCT	0,2,0	0,1,1	NA	0,1,0	0,1,0	0,2,2	0,1,2	NA	0,0,1	0,3,1	0,2,2	0,2,0
NW_008988040.1	3320601	A	AGT	NA	NA	NA	NA	1,1	1,1	NA	NA	3,0	NA	1,0	NA
NW_008988040.1	3320603	T	TGTTATA	NA	NA	NA	NA	2,1	2,0	NA	NA	3,0	NA	1,0	NA
NW_008988040.1	3320784	G	GT	0,1	0,3	0,2	0,6	0,4	0,5	NA	0,2	NA	0,11	0,2	0,1
NW_008988040.1	3321192	TTG	T	5,0	6,0	3,0	3,0	9,0	21,0	2,0	NA	2,0	2,2	4,0	13,0
NW_008988040.1	3327704	CCT	C	0,1	NA	NA	NA	NA	0,1	NA	NA	0,2	NA	NA	NA
NW_008988040.1	3331295	T	TC	NA	NA	0,1	0,2	0,4	0,1	0,1	NA	0,1	0,3	0,1	NA
NW_008988040.1	3331639	TTTGAA	T	0,2	0,3	0,1	0,3	NA	0,1	2,0	0,4	NA	0,2	0,2	0,1
NW_008988040.1	3332820	AG	A	10,9	9,12	14,10	9,8	7,6	10,12	9,7	15,7	13,5	33,22	16,26	21,15
NW_008988040.1	3333052	CTATA	C	NA	0,1	NA	0,2	0,1	0,1	0,2	0,1	NA	0,4	0,2	0,1
NW_008988040.1	3334271	TAAAGA	T	0,1	2,0	0,4	0,2	1,11	3,8	6,5	0,6	1,3	1,20	1,9	2,12
NW_008988040.1	3334654	CT	C	0,6	3,1	0,2	0,7	1,18	0,11	1,0	1,7	0,1	1,30	0,20	0,25
NW_008988040.1	3334737	A	AT	4,0	2,2	0,1	6,2	20,1	10,0	NA	5,1	4,0	29,1	16,1	19,1
NW_008988040.1	3334798	G	GA	0,4	0,4	0,1	0,8	0,20	0,10	0,1	1,0	2,3	0,31	0,14	1,10
NW_008988040.1	3335645	TG	T	0,7	1,4	0,3	2,6	0,11	0,8	0,6	0,1	0,1	1,31	0,30	1,32
NW_008988040.1	3335963	TA	T	0,2	NA	NA	0,1	0,1	NA	1,1	0,2	NA	NA	0,2	0,2
NW_008988040.1	3336320	CATTG	C	NA	1,1	1,1	1,8	1,13	2,8	1,1	0,6	0,1	2,22	2,19	1,14
NW_008988040.1	3338265	C	CA	NA	0,1	NA	0,3	0,4	0,4	NA	NA	NA	0,3	NA	0,2
NW_008988040.1	3338279	CAA	C	NA	0,1	NA	0,3	0,4	0,4	NA	NA	NA	0,3	0,0	0,2
NW_008988040.1	3349054	AG	A	NA	NA	NA	NA	NA	0,1	NA	0,1	NA	NA	0,3	0,2
NW_008988040.1	3349464	C	CTG	NA	NA	NA	0,1	NA	NA	NA	NA	NA	NA	0,3	0,2
NW_008988040.1	3355981	C	CTTT	5,0	1,0	1,0	NA	1,0	5,0	NA	NA	1,2	1,0	6,0	1,0
NW_008988040.1	3356674	AT	A	3,2	1,2	5,1	19,9	12,5	9,10	5,1	2,3	2,0	20,19	12,6	19,12
NW_008988040.1	3356743	A	AT	3,1	5,0	4,0	18,3	7,1	9,0	4,1	2,0	2,0	23,2	13,6	14,2
NW_008988040.1	3357660	CATAT	C	1,0	1,0	2,0	1,0	3,0	NA	NA	1,1	NA	1,3	0,2	1,0
NW_008988040.1	3359396	TGAG	T	12,3	6,4	5,2	NA	NA	1,0	2,3	9,1	2,1	NA	NA	NA
NW_008988040.1	3359497	G	GT	13,2	3,2	11,3	NA	NA	NA	6,0	10,0	1,2	NA	NA	NA
NW_008988040.1	3359588	AG	A	0,6	0,5	0,13	NA	NA	NA	0,11	0,7	0,5	NA	0,1	NA
NW_008988040.1	3359707	CT	C	1,5	11,0	6,3	NA	NA	NA	4,5	2,1	3,2	NA	2,1	NA
NW_008988040.1	3359709	TA	T	5,1	0,11	3,6	NA	NA	NA	5,4	1,2	2,3	NA	1,2	NA
NW_008988040.1	3361203	GGA	G	NA	NA	NA	NA	NA	NA	NA	NA	NA	NA	0,1	0,2
NW_008988040.1	3362703	AC	A	NA	NA	NA	NA	NA	NA	NA	NA	NA	NA	0,2	NA
NW_008988040.1	3362892	C	CA	31,24	31,25	35,26	9,9	17,13	16,20	19,10	15,15	14,19	14,19	12,14	12,10
NW_008988040.1	3362989	A	AC	34,29	42,29	38,29	13,9	24,16	13,27	30,25	21,27	20,17	18,20	11,18	20,13
NW_008988040.1	3363145	CA	C	55,20	37,35	37,34	16,22	17,9	18,24	41,22	22,11	27,19	23,16	20,13	17,17
NW_008988040.1	3370426	T	TAC	17,13	14,21	22,13	17,12	19,10	17,15	19,11	15,20	20,14	20,15	23,16	23,6
NW_008988040.1	3372414	G	GTTT	NA	0,2	NA	4,0	2,1	2,1	NA	NA	0,1	1,2	2,1	3,0
NW_008988040.1	3372949	G	GATT	NA	NA	NA	NA	NA	0,1	0,1	NA	NA	0,3	NA	NA
NW_008988040.1	3379613	GTTT	G	NA	NA	NA	NA	NA	NA	9,0	NA	6,0	0,2	NA	NA
NW_008988040.1	3403967	TTCTC	T	0,4	0,2	0,2	NA	NA	NA	4,2	0,2	0,6	NA	NA	NA
NW_008988040.1	3404193	G	GA	6,1	2,0	5,0	NA	NA	NA	12,0	2,2	3,1	NA	0,1	NA
NW_008988040.1	3405792	GT	G	NA	3,1	1,0	1,2	NA	1,0	2,0	5,0	3,0	1,0	2,0	NA
NW_008988040.1	3407227	T	TG	0,3	1,0	0,2	2,2	1,1	4,1	1,1	NA	NA	1,0	NA	1,0
NW_008988040.1	3407385	A	AT	1,1	1,0	0,2	0,1	0,1	1,1	2,0	4,0	2,0	0,2	3,1	1,1
NW_008988040.1	3407467	CA	C	6,0	1,0	1,0	1,0	3,0	3,0	6,0	3,0	5,0	5,0	2,2	2,0
NW_008988040.1	3407481	TG	T	5,0	1,0	1,0	NA	2,0	2,0	5,0	2,0	5,0	6,0	2,2	2,0
NW_008988040.1	3407979	T	TA	44,13	31,9	29,6	22,7	18,9	44,18	35,8	38,14	26,5	36,12	39,23	20,12
NW_008988040.1	3426063	CT	C	NA	1,0	2,0	0,1	0,1	1,2	NA	1,0	NA	NA	NA	1,0
NW_008988040.1	3429274	CA	C	5,3	5,1	3,1	4,3	1,2	1,2	6,3	5,5	2,3	2,5	3,3	4,5
NW_008988040.1	3430437	C	CT	1,1	4,0	0,4	0,1	4,2	4,0	5,2	2,1	6,4	3,3	2,0	3,2
NW_008988040.1	3433414	A	ACC	14,17	17,13	10,13	13,12	6,7	6,4	25,11	12,13	9,16	8,3	5,8	8,6
NW_008988040.1	3434591	A	AAAG	0,26	0,32	0,36	0,17	0,11	0,19	8,41	0,44	5,37	0,17	0,23	0,12
NW_008988040.1	3437219	T	TA	0,1	0,1	0,1	NA	1,0	NA	0,1	NA	0,3	0,2	2,7	NA
NW_008988040.1	3439334	G	GC	NA	0,1	0,1	NA	0,1	NA	0,2	0,1	NA	1,0	NA	NA
NW_008988040.1	3442513	TTA	T	1,0	NA	1,0	2,0	0,1	2,0	2,0	NA	2,0	NA	NA	NA
NW_008988040.1	3450093	TTGC	T	70,28	75,22	96,18	43,17	40,16	64,41	172,31	122,39	112,28	73,23	85,22	57,17
NW_008988040.1	3450273	T	TTGCTGC	54,9	75,23	62,10	30,3	24,4	70,9	145,18	83,15	109,12	34,11	45,11	40,5
NW_008988040.1	3471097	G	GT	NA	NA	NA	3,6	1,1	4,2	NA	NA	NA	4,5	2,2	0,3
NW_008988040.1	3477565	TC	T	4,2	6,10	5,5	3,5	2,2	2,1	3,4	5,5	9,6	4,8	4,6	1,2
NW_008988040.1	3479232	C	CT	14,0	8,0	9,0	NA	0,2	17,0	15,0	5,0	9,2	61,1	235,6	149,5
NW_008988040.1	3479237	T	TG	5,9	4,4	9,0	NA	3,0	14,3	15,1	3,2	7,4	50,12	182,62	133,23
NW_008988040.1	3479805	GA	G	1,3	NA	NA	NA	1,0	0,1	1,0	NA	2,0	4,9	8,30	8,24
NW_008988040.1	3479863	AT	A	NA	NA	NA	NA	NA	NA	NA	NA	NA	NA	2,1	3,2
NW_008988040.1	3481767	GAT	G	NA	NA	NA	NA	NA	4,0	NA	NA	NA	4,2	7,0	4,0
NW_008988040.1	3483674	G	GAC	NA	2,0	NA	5,1	1,0	2,1	1,0	NA	1,0	1,0	8,0	2,2
NW_008988040.1	3483723	A	AACAT	NA	2,0	NA	9,3	2,1	3,1	2,0	NA	4,0	4,4	9,2	4,2
NW_008988040.1	3484134	TA	T	NA	NA	NA	7,1	1,0	5,0	NA	NA	1,0	5,1	5,3	4,2
NW_008988040.1	3485245	GA	G	NA	NA	NA	NA	NA	NA	1,0	NA	NA	NA	NA	NA
NW_008988040.1	3500655	G	GT	0,1	NA	0,1	0,4	NA	0,1	0,2	0,3	0,2	0,1	0,4	0,2
NW_008988040.1	3500955	AT	A	7,6	8,8	14,8	8,5	5,1	2,5	10,3	4,5	12,10	9,11	8,5	4,3
NW_008988040.1	3501629	G	GCT	4,9	2,7	4,7	NA	NA	NA	1,1	1,0	1,2	NA	NA	NA
NW_008988040.1	3502427	ATTC	A	2,4	1,6	10,4	0,2	NA	NA	1,1	1,0	0,1	NA	NA	NA
NW_008988040.1	3503562	TA	T	16,14	11,10	13,9	1,0	NA	0,1	5,2	2,1	2,1	0,1	NA	NA
NW_008988040.1	3509659	G	GA	1,0	0,1	3,1	1,0	NA	1,0	0,1	1,1	NA	NA	NA	2,0
NW_008988040.1	3522896	AC	A	6,3	3,2	12,7	82,23	92,21	61,6	6,1	8,5	13,3	140,29	97,17	101,10
NW_008988040.1	3525697	AC	A	NA	NA	NA	NA	NA	NA	NA	NA	NA	NA	NA	NA
NW_008988040.1	3525771	G	GA	NA	NA	NA	NA	NA	0,1	NA	NA	NA	NA	NA	NA
NW_008988040.1	3531466	C	CA	13,3	6,1	7,1	5,0	NA	5,0	20,7	10,3	17,3	3,0	29,4	22,0
NW_008988040.1	3531511	C	CA,CAA	2,8,7	3,5,2	3,4,0	2,5,0	NA	0,2,0	12,7,5	6,8,8	8,6,8	0,0,2	16,13,16	12,9,9
NW_008988040.1	3531756	G	GAA	1,0	2,0	1,0	NA	1,0	4,0	9,2	5,0	10,0	8,1	57,4	40,1
NW_008988040.1	3534719	CTTTTTT	C	0,4	0,1	0,4	NA	NA	0,0	1,2	0,2	1,3	NA	0,3	0,0
NW_008988040.1	3534730	CTTTTTTTTTTTTTTTTTT	C	0,4	0,1	0,4	NA	NA	NA	1,2	0,2	1,3	NA	0,1	NA
NW_008988040.1	3534757	CCGCAATTATTTAACGGCCCAATCCTTTTCTTTTTTTTTTTTTTT	C	0,4	1,1	2,4	NA	NA	NA	1,2	0,2	0,3	NA	0,1	1,0
NW_008988040.1	3535241	G	GA	0,1	0,1	NA	NA	NA	NA	10,1	NA	4,1	NA	0,2	NA
NW_008988040.1	3543569	ATT	A	3,2	2,0	1,1	0,1	NA	NA	0,2	2,3	2,1	2,0	5,0	2,0
NW_008988040.1	3546057	ATTG	A	5,2	4,1	4,1	1,0	NA	1,1	1,1	NA	1,1	NA	NA	NA
NW_008988040.1	3547839	A	ATG	0,1	0,2	NA	NA	NA	NA	NA	2,0	4,0	NA	0,2	0,2
NW_008988040.1	3549001	T	TG	0,3	4,2	NA	NA	NA	NA	1,4	0,1	2,2	NA	NA	NA
NW_008988040.1	3562283	A	ACTGCTG	21,1	8,0	11,2	20,1	32,1	20,1	14,0	14,2	11,2	9,0	16,2	10,0
NW_008988040.1	3562344	CTCA	C	0,23	0,17	0,18	0,23	0,27	0,24	2,21	2,22	0,17	0,15	0,13	0,19
NW_008988040.1	3563170	GGC	G	3,1	2,2	1,2	1,0	1,2	2,1	0,4	3,2	3,2	NA	0,2	0,2
NW_008988040.1	3563281	GT	G	NA	NA	NA	NA	NA	NA	NA	NA	0,2	NA	NA	NA
NW_008988040.1	3566430	GT	G	0,1	0,2	0,5	NA	NA	NA	0,2	0,2	0,1	NA	NA	NA
NW_008988040.1	3569091	AT	A	NA	0,3	NA	NA	NA	NA	0,1	NA	NA	NA	NA	NA
NW_008988040.1	3569783	A	AG	45,31	59,17	50,28	46,35	48,38	55,42	68,21	51,34	45,35	40,38	27,35	36,34
NW_008988040.1	3569868	CA	C	15,45	10,59	14,41	28,44	14,55	15,53	22,56	14,33	21,41	18,47	10,42	19,32
NW_008988040.1	3570326	C	CCT	0,6	0,7	0,10	0,14	0,11	0,16	4,9	0,13	0,7	0,7	0,7	0,7
NW_008988040.1	3578795	GTC	G	0,1	0,2	1,1	8,6	5,8	11,23	2,1	3,2	0,4	13,17	11,5	5,16
NW_008988040.1	3578873	G	GT	1,0	0,1	1,0	7,1	8,6	20,7	0,1	2,2	1,2	19,2	11,2	14,3
NW_008988040.1	3578963	AAGAGAG	A,AAGAGAGAGAGAG	NA	NA	NA	0,1,4	0,3,1	1,4,8	0,2,0	0,2,0	NA	0,4,12	0,2,6	1,1,7
NW_008988040.1	3579600	T	TC	0,2	0,1	0,2	0,8	0,19	0,3	1,1	NA	NA	0,20	0,11	0,7
NW_008988040.1	3579601	T	TG	0,2	0,1	0,2	0,8	0,19	0,3	1,1	NA	NA	0,20	0,11	0,7
NW_008988040.1	3579646	CT	C	0,2	0,4	0,1	0,18	0,29	0,10	2,1	NA	0,1	0,35	0,21	0,19
NW_008988040.1	3580038	G	GT	0,2	NA	NA	0,6	0,13	0,10	NA	0,1	NA	0,24	0,8	0,19
NW_008988040.1	3580270	C	CTG	1,1	NA	NA	4,3	9,14	1,6	NA	NA	1,0	13,11	3,7	6,9
NW_008988040.1	3580705	GA	G	1,0	NA	NA	5,5	11,12	6,12	0,1	1,1	0,3	15,13	5,6	9,9
NW_008988040.1	3582098	ATT	A	NA	NA	NA	0,3	0,2	0,1	NA	NA	NA	NA	NA	0,1
NW_008988040.1	3582501	T	TA	NA	NA	NA	NA	0,2	NA	NA	NA	NA	0,2	NA	NA
NW_008988040.1	3590068	C	CCT	0,2	NA	0,1	NA	NA	NA	NA	NA	0,1	NA	NA	NA
NW_008988040.1	3590069	TCG	T	0,2	NA	0,1	NA	NA	NA	NA	NA	0,1	NA	NA	NA
NW_008988040.1	3590867	C	CA	2,2	5,0	3,0	NA	0,2	2,1	1,1	0,1	1,1	0,2	0,2	1,0
NW_008988040.1	3591260	TA	T	NA	4,0	1,0	NA	2,0	NA	1,0	2,2	NA	NA	1,0	0,1
NW_008988040.1	3591468	C	CCTTCACAG	5,0	3,4	5,4	2,4	2,0	1,1	5,2	3,1	3,3	2,2	1,1	3,1
NW_008988040.1	3593096	A	AT	6,0	11,0	5,0	8,0	8,0	1,0	11,0	6,0	3,0	9,0	5,0	9,0
NW_008988040.1	3593688	G	GGA	3,3	1,1	1,3	3,1	1,2	4,0	2,1	1,1	1,2	0,6	NA	0,1
NW_008988040.1	3593696	AGG	A	3,2	1,0	3,1	1,1	2,1	0,3	2,0	1,0	2,1	7,0	NA	1,0
NW_008988040.1	3598866	TA	T,TAA	0,4,0	0,2,2	0,4,2	0,4,1	0,4,0	0,2,1	0,1,0	0,2,3	0,1,1	1,3,0	0,1,0	0,4,1
NW_008988040.1	3600862	C	CAT	13,0	12,0	13,0	5,0	6,0	8,0	8,0	13,0	7,3	9,0	3,0	9,0
NW_008988040.1	3600863	ATC	A	10,3	10,2	11,0	3,2	4,2	8,0	3,5	11,1	10,1	5,4	1,2	8,1
NW_008988040.1	3602829	AAAAT	A	4,9	3,5	4,7	3,24	2,12	1,14	4,17	4,7	1,10	5,16	1,13	1,12
NW_008988040.1	3607940	T	TG	NA	NA	NA	NA	NA	0,2	NA	NA	NA	NA	NA	NA
NW_008988040.1	3621380	AT	A	1,0	NA	NA	2,0	NA	1,0	NA	NA	NA	2,0	3,0	3,2
NW_008988040.1	3621502	GTTTGGA	G	0,2	NA	NA	1,0	NA	NA	NA	NA	NA	NA	NA	4,0
NW_008988040.1	3624424	CT	C	NA	NA	NA	NA	NA	NA	NA	NA	NA	NA	0,2	NA
NW_008988040.1	3626747	A	AAT	2,1	0,1	NA	0,2	1,1	NA	1,1	2,1	NA	NA	1,4	1,0
NW_008988040.1	3629613	A	AT	0,9	0,7	0,8	0,6	0,3	3,9	1,7	0,9	0,4	0,3	2,14	3,7
NW_008988040.1	3629859	G	GTGCC	0,6	0,3	0,2	0,4	0,3	0,4	10,0	0,2	1,4	0,5	0,5	NA
NW_008988040.1	3630850	G	GAT	1,3	1,4	2,3	0,4	4,3	0,4	1,1	1,2	0,1	0,1	2,7	0,3
NW_008988040.1	3632193	C	CA	NA	2,0	2,0	15,0	4,2	4,0	7,0	NA	1,0	12,0	11,0	5,3
NW_008988040.1	3632758	TTA	T	1,0	2,0	2,0	8,0	9,0	17,0	1,0	0,2	1,0	15,0	7,0	11,0
NW_008988040.1	3633452	C	CCT	0,9	0,1	0,6	0,1	0,1	NA	2,3	0,3	0,7	NA	0,4	NA
NW_008988040.1	3640043	TAAA	T	10,4	7,12	8,13	0,4	NA	5,4	12,2	4,3	5,1	6,3	2,1	1,0
NW_008988040.1	3640046	A	ATT	10,4	7,12	8,13	0,4	NA	5,4	12,2	4,3	5,1	6,3	2,1	1,0
NW_008988040.1	3646796	C	CCT	0,1	2,2	0,2	NA	NA	NA	0,4	NA	0,2	0,3	0,2	0,1
NW_008988040.1	3647143	T	TG	7,3	7,3	11,3	2,0	3,0	2,0	4,3	6,5	7,2	4,0	4,2	5,1
NW_008988040.1	3648322	T	TTTG	0,1	NA	NA	NA	NA	NA	0,2	NA	0,2	NA	NA	NA
NW_008988040.1	3650094	C	CT	0,6	0,3	0,2	0,2	0,3	0,2	0,2	NA	0,2	0,6	0,2	0,2
NW_008988040.1	3650561	C	CAA	NA	0,1	NA	NA	3,1	1,1	0,1	0,1	1,2	2,2	0,3	1,5
NW_008988040.1	3651445	TCAG	T	6,0	7,1	5,5	6,2	6,3	5,2	5,0	3,1	6,2	8,1	10,2	8,3
NW_008988040.1	3651526	ACC	A	0,4	0,2	0,4	0,2	NA	0,2	1,3	0,1	0,2	0,1	0,2	NA
NW_008988040.1	3652133	C	CT	40,50	41,41	34,51	26,39	36,45	20,32	59,65	50,82	52,59	49,68	32,63	43,53
NW_008988040.1	3652275	ATCT	A	50,18	37,24	40,21	38,9	48,23	32,10	99,39	75,30	64,25	70,23	56,26	56,25
NW_008988040.1	3652811	G	GA	3,0	3,2	1,2	5,3	5,4	6,2	2,0	0,1	1,3	10,2	6,5	10,3
NW_008988040.1	3652907	A	AC	4,1	6,3	1,2	9,5	8,7	4,1	4,4	0,2	1,1	16,2	6,8	13,5
NW_008988040.1	3653523	TA	T	9,6	6,4	9,3	16,7	15,6	16,3	2,3	1,1	3,1	24,30	27,14	14,18
NW_008988040.1	3653781	GA	G	1,1	7,0	6,1	3,0	0,1	4,2	3,0	1,1	2,1	5,4	3,3	6,2
NW_008988040.1	3655546	ATT	A	0,10	0,4	0,6	NA	NA	NA	0,7	0,5	0,5	NA	0,1	0,1
NW_008988040.1	3655548	T	TCAC	0,10	0,4	0,6	NA	NA	NA	0,7	0,5	0,5	NA	0,1	0,1
NW_008988040.1	3657315	T	TTA	0,4	NA	1,2	1,1	NA	NA	4,0	NA	0,2	NA	0,1	NA
NW_008988040.1	3657376	AAC	A	4,0	NA	3,1	0,1	NA	NA	1,2	NA	1,0	NA	1,1	NA
NW_008988040.1	3657939	T	TC	0,7	0,3	0,3	0,1	0,3	NA	1,3	0,4	0,4	0,5	0,3	0,1
NW_008988040.1	3657950	C	CT	9,0	3,1	6,0	2,0	3,0	NA	5,1	3,0	2,3	7,0	5,0	3,0
NW_008988040.1	3658059	TAA	T,TA	1,2,3	0,3,1	2,0,7	3,2,1	0,1,0	0,1,0	0,3,1	2,2,2	2,1,1	0,0,6	1,1,3	0,1,2
NW_008988040.1	3659708	TAC	T	14,7	12,4	11,8	3,3	3,6	14,5	23,7	9,8	16,6	7,7	7,4	10,5
NW_008988040.1	3659759	A	ACTT	0,3	0,1	0,1	NA	0,1	0,2	0,2	NA	NA	NA	NA	NA
NW_008988040.1	3664538	C	CT	NA	NA	NA	NA	NA	NA	NA	0,2	0,1	NA	NA	NA
NW_008988040.1	3665141	C	CAA	0,15	0,13	0,13	0,13	0,13	0,21	12,12	0,13	2,7	0,22	0,26	0,7
NW_008988040.1	3665424	CA	C	NA	NA	NA	NA	0,1	NA	NA	0,1	NA	NA	0,2	NA
NW_008988040.1	3676392	A	AT	0,1	0,3	0,1	0,2	NA	0,1	0,2	0,1	0,1	NA	0,3	0,6
NW_008988040.1	3678254	T	TA	0,1	NA	0,1	NA	NA	NA	3,1	0,2	1,1	0,2	NA	NA
NW_008988040.1	3678975	A	AAAC	NA	NA	NA	NA	0,1	NA	2,2	NA	3,1	NA	NA	0,2
NW_008988040.1	3680872	T	TCTCG	NA	NA	NA	NA	NA	NA	3,0	NA	NA	NA	0,2	NA
NW_008988040.1	3680907	C	CT	2,1	6,0	1,0	NA	1,0	NA	5,3	4,2	4,1	1,0	2,3	2,0
NW_008988040.1	3681072	CTTTTT	C,CT	0,3,0	0,4,1	0,6,1	NA	0,1,0	0,0,2	3,1,2	1,6,2	3,0,0	0,6,0	0,4,0	0,1,0
NW_008988040.1	3681088	AT	A	0,3	0,5	0,7	NA	0,1	0,2	2,3	0,8	2,0	0,6	0,4	0,1
NW_008988040.1	3682293	G	GA	2,0	6,1	7,2	3,2	1,0	1,1	12,0	9,1	8,1	3,1	3,1	1,1
NW_008988040.1	3682297	T	TGCG	2,0	6,1	7,2	3,2	1,0	1,1	12,0	9,1	8,1	3,1	3,1	1,1
NW_008988040.1	3684180	T	TAA	0,5	0,6	0,4	NA	0,2	0,1	1,11	0,9	0,7	NA	0,1	0,1
NW_008988040.1	3690400	AT	A	NA	0,1	0,1	NA	NA	NA	1,2	0,3	0,4	NA	NA	NA
NW_008988040.1	3690432	GC	G	NA	NA	1,1	NA	NA	NA	3,2	4,0	4,0	NA	NA	NA
NW_008988040.1	3690985	TA	T	31,2	16,1	12,2	41,10	21,7	23,3	52,9	37,6	53,9	13,4	16,2	12,3
NW_008988040.1	3690987	CT	C	31,2	16,1	12,2	41,10	22,7	23,3	55,9	37,6	53,9	13,4	16,2	12,3
NW_008988040.1	3691514	A	AC	0,1	2,1	1,0	4,5	0,3	0,2	3,0	0,2	0,3	0,1	NA	0,1
NW_008988040.1	3692224	G	GA	0,6	3,10	4,7	11,2	1,7	5,2	11,7	3,11	9,8	1,4	2,7	5,2
NW_008988040.1	3693787	CAAA	C	0,1	0,4	NA	0,2	NA	NA	NA	0,1	1,0	NA	NA	0,1
NW_008988040.1	3693896	GC	G	13,0	5,0	5,0	3,0	NA	NA	9,0	8,0	5,0	NA	1,0	0,1
NW_008988040.1	3694213	ACT	A	24,22	21,17	36,24	37,44	32,30	23,21	44,19	40,21	31,24	9,19	8,16	13,8
NW_008988040.1	3694226	CA	C	26,21	22,14	35,20	38,39	32,26	28,17	46,14	42,17	31,20	12,17	8,11	12,7
NW_008988040.1	3699854	GA	G	0,3	0,5	0,3	NA	0,4	NA	0,5	NA	0,2	NA	0,1	0,2
NW_008988040.1	3700163	TG	T	3,0	2,2	2,1	2,2	1,0	NA	0,1	3,0	1,1	0,3	1,1	2,2
NW_008988040.1	3700558	TC	T	0,41	0,40	0,36	0,63	0,31	0,64	7,23	0,15	1,20	0,68	0,136	0,104
NW_008988040.1	3716797	AC	A	0,1	NA	NA	NA	NA	1,1	NA	NA	NA	NA	NA	NA
NW_008988040.1	3716897	C	CTATATA,CTATATATA	NA	NA	NA	NA	NA	NA	NA	NA	NA	NA	NA	NA
NW_008988040.1	3721959	T	TA	0,7	0,1	0,6	NA	NA	NA	NA	0,1	NA	NA	0,1	NA
NW_008988040.1	3722849	A	AG	0,39	0,60	0,64	0,3	0,1	0,6	2,8	0,9	1,9	0,4	0,9	0,3
NW_008988040.1	3729367	GT	G	NA	NA	NA	1,0	0,1	0,1	NA	NA	1,0	1,1	0,1	NA
NW_008988040.1	3730429	TG	T	0,50	0,45	0,80	1,88	1119	0,74	2,71	0,56	0,62	0,105	1,63	0,58
NW_008988040.1	3733190	TG	T	NA	2,0	NA	6,0	1,9	5,7	NA	1,1	0,3	4,3	5,6	5,5
NW_008988040.1	3733731	G	GT	NA	1,0	NA	3,1	1,1	4,0	NA	1,0	NA	3,2	7,2	2,2
NW_008988040.1	3734228	GGTTT	G	0,1	1,0	1,0	4,3	2,2	1,4	1,0	NA	NA	0,3	2,3	3,2
NW_008988040.1	3734229	GT	G	1,0	1,0	1,0	4,2	3,1	5,0	0,1	NA	NA	3,0	4,1	3,1
NW_008988040.1	3734682	CCTT	C	1,0	NA	0,1	NA	NA	1,0	NA	1,2	2,0	0,0	1,1	2,0
NW_008988040.1	3734683	CT	C	0,1	NA	1,0	NA	NA	0,1	NA	2,1	2,0	1,0	1,1	0,2
NW_008988040.1	3738754	C	CA	2,1	1,0	4,0	1,0	1,0	1,0	0,1	1,0	NA	NA	1,0	NA
NW_008988040.1	3745488	C	CCT,CCTCT,CCTCTCT	0,0,0,1	0,1,0,2	0,0,2,2	3,5,3,15	5,16,16,28	2,3,10,8	0,0,2,0	0,0,0,2	NA	3,11,19,34	5,1,17,22	1,7,17,22
NW_008988040.1	3745521	C	CA	4,1	5,2	6,1	47,20	103,26	43,1	2,1	1,2	3,0	109,18	70,29	77,20
NW_008988040.1	3746599	T	TAC	45,48	66,52	62,57	687365	1223474	882334	15,26	26,21	20,40	1180644	1018462	1040488
NW_008988040.1	3756786	A	AG	0,3	0,3	0,3	NA	NA	0,2	NA	NA	NA	NA	0,2	0,1
NW_008988040.1	3760302	C	CAG	NA	NA	NA	NA	2,1	4,7	4,0	NA	1,0	1,7	0,7	0,6
NW_008988040.1	3761278	AT	A	NA	NA	NA	0,1	0,1	NA	NA	NA	NA	0,2	NA	NA
NW_008988040.1	3766946	TTGA	T	19,0	13,1	14,0	26,10	23,10	15,4	15,2	6,2	11,0	20,4	8,6	17,2
NW_008988040.1	3767528	C	CT	0,1	NA	0,1	0,1	0,1	NA	NA	1,1	NA	NA	NA	0,2
NW_008988040.1	3782134	TA	T	16,4	8,10	10,6	43,38	37,28	37,34	8,10	13,5	28,2	37,31	27,28	30,28
NW_008988040.1	3792313	TTC	T	1,4	0,1	0,4	0,2	NA	NA	0,1	0,1	2,1	0,1	NA	0,2
NW_008988040.1	3793627	C	CG	5,0	5,0	3,0	2,0	NA	0,2	1,1	3,0	1,0	3,0	5,0	NA
NW_008988040.1	3793655	TC	T	5,0	6,0	3,0	3,0	NA	0,1	1,2	3,0	2,0	3,0	5,0	NA
NW_008988040.1	3801695	CAG	C	10,5	2,3	2,4	4,7	8,3	7,9	3,8	1,5	5,6	6,6	1,4	5,5
NW_008988040.1	3801893	GA	G	13,12	23,5	5,4	7,10	15,11	17,13	14,7	13,10	13,7	8,14	11,5	15,11
NW_008988040.1	3804703	AAGCACC	A	2,3	2,0	1,1	0,4	0,1	0,5	0,2	1,5	0,2	0,2	NA	0,2
NW_008988040.1	3808689	AT	A	3,0	2,2	3,1	2,4	0,3	1,3	1,0	2,2	7,2	6,3	0,4	3,2
NW_008988040.1	3809186	GA	G	7,5	6,7	12,3	11,11	8,9	12,10	11,10	14,6	7,11	8,6	4,9	4,8
NW_008988040.1	3809502	C	CTCTT	5,3	2,2	1,1	3,3	3,3	8,9	11,5	3,1	8,1	3,1	5,2	0,3
NW_008988040.1	3818376	AG	A	2,0	1,0	7,0	1,3	3,1	0,3	2,0	1,0	1,1	0,1	2,1	2,0
NW_008988040.1	3818604	AC	A	2,3	1,0	4,2	0,2	1,1	3,0	2,2	0,1	3,0	0,1	2,3	2,0
NW_008988040.1	3818928	CAT	C	NA	NA	NA	NA	0,1	NA	1,0	1,1	0,1	NA	NA	0,1
NW_008988040.1	3818985	AGC	A	2,0	NA	0,1	0,1	0,1	1,0	1,0	0,1	NA	0,2	NA	0,1
NW_008988040.1	3819817	G	GAC	0,1	NA	NA	2,0	0,1	0,2	NA	NA	NA	2,2	NA	0,2
NW_008988040.1	3831802	GA	G	NA	NA	NA	NA	NA	NA	NA	NA	NA	NA	NA	NA
NW_008988040.1	3832826	A	AT	NA	NA	NA	NA	NA	NA	NA	NA	NA	NA	NA	NA
NW_008988040.1	3837420	T	TC	NA	NA	NA	NA	NA	NA	NA	NA	NA	NA	NA	NA
NW_008988040.1	3838500	GA	G	NA	NA	NA	NA	NA	0,1	NA	NA	NA	NA	NA	NA
NW_008988040.1	3864541	A	AACC	3,7	5,5	7,2	0,3	2,2	0,7	3,6	4,5	6,6	1,2	0,3	0,1
NW_008988040.1	3865800	A	AC	NA	NA	NA	NA	0,1	NA	NA	NA	NA	0,2	NA	NA
NW_008988040.1	3869073	G	GAACTA	2,2	0,1	0,1	9,3	9,8	8,7	5,5	0,4	0,2	8,11	8,5	10,9
NW_008988040.1	3869075	A	ACTAAT	2,0	1,0	1,0	3,3	8,2	7,2	5,0	4,0	2,0	11,3	5,3	9,5
NW_008988040.1	4098203	ACTCT	A	NA	NA	0,1	NA	0,2	1,0	1,0	NA	NA	NA	NA	NA
NW_008988040.1	4120150	T	TA	3,0	1,0	2,1	3,0	NA	3,0	1,0	NA	1,0	2,0	3,0	0,3
NW_008988040.1	4127473	G	GCA	0,3	0,1	0,1	NA	NA	NA	1,3	0,2	0,4	0,1	0,1	0,1
NW_008988041.1	2412	C	CA	1,0	2,0	4,0	NA	1,0	NA	3,0	8,0	8,3	NA	3,0	1,0
NW_008988041.1	3265	G	GA,GAA	0,0,1	1,3,1	2,0,0	2,2,0	3,4,1	2,1,5	4,6,0	1,1,1	1,1,0	1,4,0	0,7,1	1,2,1
NW_008988041.1	4539	C	CT	NA	NA	1,0	1,2	NA	1,1	4,0	2,0	NA	1,2	0,1	1,0
NW_008988041.1	9057	TG	T	9,4	8,16	6,7	17,7	21,17	20,33	13,3	3,4	8,5	12,9	23,6	13,8
NW_008988041.1	9408	G	GA	8,0	6,0	5,0	2,0	NA	NA	2,2	5,0	9,0	1,1	NA	NA
NW_008988041.1	32992	G	GTC	NA	NA	0,1	NA	NA	NA	NA	NA	NA	NA	NA	0,1
NW_008988041.1	33612	T	TCCCC	4,0	NA	1,0	4,0	1,0	NA	2,0	NA	NA	1,0	NA	2,0
NW_008988041.1	33614	T	TCCCCCC	0,2	NA	0,1	0,4	0,1	NA	1,0	NA	NA	NA	NA	0,2
NW_008988041.1	50258	TG	T	NA	NA	NA	0,2	NA	0,1	0,1	NA	NA	0,1	NA	NA
NW_008988041.1	60150	C	CT	1,0	NA	NA	NA	NA	0,2	0,2	NA	NA	NA	NA	1,1
NW_008988041.1	61739	G	GAAA	1,3	0,3	0,3	0,3	0,7	1,2	1,6	0,3	1,2	0,1	2,6	0,2
NW_008988041.1	68293	AAC	A	0,2	0,5	0,3	0,1	NA	NA	NA	0,2	0,1	NA	NA	0,1
NW_008988041.1	73571	CA	C	0,4	2,3	0,5	NA	NA	NA	1,2	0,10	1,5	NA	NA	0,1
NW_008988041.1	74314	GGCA	G	1,2	3,7	2,3	0,1	NA	0,1	3,2	2,1	0,4	1,0	NA	NA
NW_008988041.1	82917	CGT	C	0,2	0,1	0,1	NA	NA	NA	0,1	0,1	0,2	NA	NA	NA
NW_008988041.1	83010	GA	G	0,2	0,1	0,3	NA	NA	NA	0,3	0,1	0,1	NA	NA	NA
NW_008988041.1	96366	GA	G	0,1	0,3	NA	NA	NA	NA	NA	NA	NA	NA	NA	NA
NW_008988041.1	180635	ACTG	A	2,1	1,2	2,2	NA	1,0	NA	1,1	1,0	1,2	NA	NA	NA
NW_008988041.1	204652	AC	A	NA	0,1	NA	NA	0,1	0,1	1,2	0,1	0,2	NA	0,2	0,2
NW_008988041.1	221173	A	AGT	NA	2,4	NA	0,1	1,0	NA	NA	NA	NA	0,1	NA	0,2
NW_008988041.1	237307	GAA	G	NA	NA	NA	5,0	1,0	4,0	NA	NA	1,0	6,0	4,2	7,0
NW_008988041.1	245448	AG	A	6,5	5,3	1,1	6,4	6,2	3,0	4,2	3,2	3,4	7,3	6,1	2,3
NW_008988041.1	245577	C	CT	4,9	11,2	7,9	12,13	5,11	7,13	0,4	9,5	3,4	13,7	11,7	11,9
NW_008988041.1	245650	T	TA	2,11	7,2	6,9	11,12	4,9	12,8	4,6	7,5	2,4	10,8	9,10	8,13
NW_008988041.1	245682	C	CT	12,2	6,6	10,4	16,10	14,2	10,16	11,9	6,5	6,2	10,8	13,4	13,6
NW_008988041.1	248351	T	TTC	1,0	2,1	0,6	NA	NA	NA	1,0	0,3	0,2	NA	NA	NA
NW_008988041.1	251238	CTG	C	6,1	2,0	8,1	15,1	6,1	6,0	5,2	3,1	3,2	6,1	5,0	3,0
NW_008988041.1	251492	ATTTT	A	0,7	0,2	0,1	0,6	0,2	0,1	0,0	0,0	NA	0,1	0,5	0,1
NW_008988041.1	252075	G	GT	NA	0,2	0,1	NA	NA	NA	NA	0,2	NA	NA	NA	NA
NW_008988041.1	267121	A	AAT	NA	NA	NA	NA	NA	NA	NA	NA	NA	NA	0,2	NA
NW_008988041.1	282103	T	TTC	NA	NA	NA	9,0	5,2	NA	NA	NA	NA	8,0	3,0	7,0
NW_008988041.1	282817	T	TAA	NA	NA	NA	0,1	NA	NA	NA	NA	NA	0,5	0,3	0,2
NW_008988041.1	284339	G	GT	NA	NA	0,2	230,13	170,7	70,2	NA	1,0	NA	313,10	159,5	196,9
NW_008988041.1	293432	CTTT	C	2,4	0,2	0,9	0,8	3,11	2,8	1,14	0,10	0,4	2,11	0,22	6,14
NW_008988041.1	293802	CT	C	5,4	11,7	4,13	7,12	9,16	8,15	16,4	2,9	8,4	8,17	11,15	12,12
NW_008988041.1	294425	T	TAA	6,3	3,2	5,3	13,3	7,4	8,1	4,2	8,2	8,1	11,0	9,5	9,1
NW_008988041.1	294763	T	TG	4,2	2,6	7,3	8,5	13,3	10,1	5,9	10,5	9,5	6,5	6,2	7,2
NW_008988041.1	294782	AG	A	4,2	1,5	4,2	7,5	8,3	6,1	7,7	7,5	8,5	5,4	5,2	7,2
NW_008988041.1	296453	ATAT	A	NA	0,1	1,0	NA	1,0	NA	0,2	0,1	NA	NA	NA	NA
NW_008988041.1	296671	C	CA	NA	0,3	0,2	0,1	NA	0,1	0,2	0,1	NA	0,1	NA	NA
NW_008988041.1	296791	CA	C	NA	1,0	0,2	1,0	NA	1,0	NA	NA	NA	1,0	NA	NA
NW_008988041.1	297173	C	CGGAGAGAG	NA	NA	0,1	0,1	0,1	NA	NA	0,2	NA	NA	NA	NA
NW_008988041.1	299577	G	GT	1,0	3,1	NA	1,0	2,1	NA	2,2	0,3	0,1	4,1	1,0	2,1
NW_008988041.1	308448	AG	A	NA	0,2	NA	3,0	0,1	NA	0,2	NA	NA	NA	0,2	1,1
NW_008988041.1	308567	AAG	A	3,7	5,3	7,3	6,17	9,8	4,9	6,4	5,6	6,10	16,20	13,14	4,15
NW_008988041.1	312617	CA	C	0,19	0,28	0,26	0,37	0,31	0,48	7,23	0,21	6,17	0,58	0,55	0,40
NW_008988041.1	313061	CACAA	C	2,1	2,1	NA	NA	NA	NA	4,0	NA	NA	NA	NA	NA
NW_008988041.1	313408	A	ACACAT	0,20	0,18	0,12	0,5	0,8	0,13	12,17	0,11	3,12	0,9	0,9	0,7
NW_008988041.1	314565	AAG	A	4,5	6,6	3,2	1,0	1,0	1,0	8,6	6,2	9,3	NA	1,2	3,0
NW_008988041.1	314873	T	TA	55,11	66,16	32,22	8,3	4,3	10,3	56,16	53,19	46,19	6,3	8,2	7,3
NW_008988041.1	315320	G	GT	3,5	3,1	0,2	NA	1,0	NA	2,1	NA	2,3	1,0	0,2	NA
NW_008988041.1	315526	A	AG	2,0	3,0	7,3	NA	NA	NA	1,0	3,0	3,1	NA	NA	NA
NW_008988041.1	316871	C	CA,CAAA	0,4,2	0,1,7	0,5,0	0,2,1	0,2,3	NA	0,3,1	0,4,2	1,5,4	1,10,6	0,1,9	0,9,5
NW_008988041.1	317806	G	GA	20,6	27,2	20,3	2,0	NA	1,0	19,5	8,4	5,3	NA	NA	2,0
NW_008988041.1	317836	CT	C	14,14	16,14	18,10	0,1	NA	NA	19,7	3,8	8,3	NA	NA	0,2
NW_008988041.1	321561	CT	C	7,0	4,0	3,0	2,0	4,0	3,0	10,0	6,0	2,2	1,0	3,0	2,0
NW_008988041.1	324670	A	AC	0,7	0,13	0,9	0,25	0,28	0,17	5,12	0,10	0,12	0,45	0,28	0,21
NW_008988041.1	325558	A	AC	NA	NA	NA	0,2	2,5	NA	NA	NA	NA	NA	0,1	0,1
NW_008988041.1	325848	C	CA	2,0	2,0	4,2	16,2	14,1	2,1	3,0	2,0	3,2	10,3	7,2	11,3
NW_008988041.1	326273	A	AT	3,8	0,2	3,0	15,6	11,2	8,3	5,7	0,4	4,1	8,5	13,5	15,5
NW_008988041.1	327066	C	CA	1,0	NA	0,1	2,0	4,0	1,0	NA	NA	2,0	2,0	0,1	NA
NW_008988041.1	339453	T	TA	NA	NA	NA	0,1	NA	0,1	NA	NA	NA	0,1	0,2	0,1
NW_008988041.1	340199	T	TG	NA	NA	NA	NA	NA	NA	NA	0,2	NA	NA	NA	NA
NW_008988041.1	342604	A	AAT	NA	NA	NA	NA	NA	0,2	NA	NA	NA	0,2	0,1	0,3
NW_008988041.1	343895	CAT	C	NA	NA	NA	2,0	NA	NA	NA	1,0	NA	1,0	2,0	NA
NW_008988041.1	345685	G	GA,GAAA	0,0,1	0,2,0	NA	0,0,0	0,0,0	0,2,0	3,1,0	0,2,0	1,0,0	0,12,5	0,7,1	0,2,3
NW_008988041.1	362945	TG	T	2,0	2,1	4,0	5,3	5,1	6,3	3,0	5,1	2,1	3,3	2,1	6,2
NW_008988041.1	363095	T	TTTTA	2,1	2,1	NA	7,4	2,5	2,3	NA	1,1	2,0	2,2	0,2	1,4
NW_008988041.1	365636	G	GAT	115,80	113,79	84,70	55,67	NA	0,4	129,96	98,87	141109	1,0	1,2	1,0
NW_008988041.1	366497	C	CTGAA	31,15	23,15	29,14	12,3	NA	NA	30,12	24,13	34,18	NA	NA	NA
NW_008988041.1	367633	T	TA	13,3	9,1	14,3	2,2	NA	NA	9,5	4,4	5,3	NA	NA	NA
NW_008988041.1	367792	T	TTA	19,13	14,7	19,5	14,4	NA	NA	29,8	28,7	29,9	1,0	NA	NA
NW_008988041.1	367793	T	TA	19,13	15,6	11,13	9,9	NA	NA	21,16	16,19	18,20	0,1	NA	NA
NW_008988041.1	372095	GA	G	36,47	52,27	33,17	21,10	6,9	11,7	57,24	35,28	33,26	14,5	8,4	6,8
NW_008988041.1	373655	T	TTATAG	0,3	0,2	0,3	NA	NA	NA	0,2	0,1	0,5	NA	NA	NA
NW_008988041.1	383026	T	TA	NA	NA	NA	NA	NA	NA	NA	NA	NA	0,1	0,1	0,1
NW_008988041.1	386883	T	TGAA	0,14	0,15	0,16	0,26	0,30	0,25	1,7	0,13	0,8	0,19	0,23	0,23
NW_008988041.1	387965	C	CA	NA	NA	NA	NA	NA	NA	NA	1,0	NA	NA	1,1	1,1
NW_008988041.1	388007	G	GT	NA	NA	NA	1,0	0,1	NA	NA	1,0	NA	NA	1,1	1,1
NW_008988041.1	401037	TA	T	26,10	30,22	24,11	44,11	46,16	41,15	51,19	26,20	52,18	28,7	34,9	30,7
NW_008988041.1	402584	GGATGCA	G	1,0	0,2	NA	3,2	5,4	3,0	1,0	1,2	2,1	3,1	10,3	9,1
NW_008988041.1	403074	TC	T	NA	1,0	NA	1,0	NA	3,0	3,0	NA	0,1	4,0	4,1	3,0
NW_008988041.1	403076	TG	T	NA	1,0	NA	1,0	NA	3,0	3,0	NA	0,1	4,0	4,1	3,0
NW_008988041.1	406674	C	CA	10,1	6,4	9,0	NA	6,0	4,0	9,0	9,1	5,0	2,0	4,0	6,0
NW_008988041.1	409455	AGG	A	9,1	17,1	20,1	11,1	13,1	8,1	29,3	20,7	22,2	20,0	14,0	12,0
NW_008988041.1	409464	T	TAC	12,1	17,1	21,1	13,1	15,1	8,1	29,3	23,7	23,2	21,0	14,0	15,0
NW_008988041.1	411896	CA	C	1,0	1,2	2,0	1,0	NA	1,0	1,0	1,0	NA	NA	NA	NA
NW_008988041.1	412264	G	GT	6,2	3,2	6,0	NA	NA	3,1	2,0	8,2	5,2	2,1	1,1	2,1
NW_008988041.1	420993	GT	G	3,3	9,3	3,2	NA	NA	NA	9,3	2,2	4,1	NA	0,1	3,1
NW_008988041.1	421068	C	CT	4,3	4,4	3,12	2,0	1,0	1,1	7,13	8,7	2,6	2,0	1,3	1,0
NW_008988041.1	422629	CA	C	1,0	0,1	NA	0,1	NA	NA	0,1	0,2	0,1	1,0	NA	NA
NW_008988041.1	440069	A	AC	NA	NA	NA	NA	NA	NA	NA	NA	NA	NA	NA	NA
NW_008988041.1	468573	A	ACT	1,4	1,5	2,3	1,6	2,1	3,8	2,5	1,4	0,9	2,5	5,7	1,0
NW_008988041.1	471421	AT	A	14,14	8,9	13,10	9,3	6,7	17,10	16,8	11,11	14,12	5,2	12,11	4,5
NW_008988041.1	532160	T	TCA	0,54	0,59	0,51	0,40	0,20	0,44	14,82	0,46	5,64	0,33	0,75	0,46
NW_008988041.1	534590	CCCG	C	14,3	15,2	13,5	7,7	4,5	6,6	17,5	12,2	12,11	7,6	7,10	6,5
NW_008988041.1	534936	G	GTA	0,32	0,28	0,27	0,13	0,13	0,13	0,28	0,35	0,29	1,19	0,28	0,38
NW_008988041.1	535147	CAGA	C,CAGAAGAAGA	0,0,0	0,0,0	0,0,1	0,0,0	0,0,0	0,0,0	3,5,0	0,0,0	2,1,0	1,0,0	0,0,0	0,0,0
NW_008988041.1	541674	C	CT	17,6	20,4	30,7	3,2	3,1	NA	37,3	27,6	24,6	7,3	8,1	4,3
NW_008988041.1	542267	GA	G	NA	NA	3,0	1,0	NA	NA	3,0	NA	NA	0,1	NA	0,1
NW_008988041.1	542425	G	GA	1,2	2,0	NA	0,1	NA	NA	NA	1,0	0,1	NA	NA	0,2
NW_008988041.1	543246	TA	T	NA	NA	0,4	NA	NA	NA	NA	0,1	0,1	NA	NA	NA
NW_008988041.1	550746	T	TG	6,1	6,2	4,2	11,3	2,0	3,3	6,3	1,4	10,1	8,1	8,3	9,4
NW_008988041.1	557197	T	TA	7,1	3,5	11,8	5,7	4,9	3,1	5,2	10,7	11,4	4,3	3,3	4,1
NW_008988041.1	558860	CAAA	C	4,0	3,3	NA	5,2	3,0	1,1	3,1	2,2	2,0	2,0	0,2	1,0
NW_008988041.1	566071	A	ATTGCAGG	NA	NA	0,3	NA	NA	NA	NA	NA	NA	NA	NA	NA
NW_008988041.1	566251	T	TA	0,4	0,2	0,1	NA	NA	NA	NA	NA	NA	NA	NA	NA
NW_008988041.1	568916	G	GA	2,2	1,2	4,0	NA	1,0	1,0	1,0	NA	2,0	0,1	NA	NA
NW_008988041.1	570896	C	CT	192168	207216	167216	133145	146189	140170	176151	147147	140164	147132	124144	117106
NW_008988041.1	571053	A	AT	242,52	256,68	255,62	168,54	200,65	196,58	212,52	177,52	199,66	166,41	127,36	124,36
NW_008988041.1	576370	C	CGCG	27,5	14,3	14,2	3,1	3,0	3,1	8,1	11,2	5,3	1,3	4,1	NA
NW_008988041.1	588270	AACAC	A	NA	NA	0,2	NA	NA	NA	NA	NA	NA	NA	NA	NA
NW_008988041.1	591824	C	CT	NA	NA	NA	NA	NA	NA	NA	0,2	NA	NA	NA	NA
NW_008988041.1	592994	GGGGGC	G	0,94	0,61	1,65	1,72	0,70	1,58	1102	1122	3117	0,102	2,95	0,108
NW_008988041.1	593003	TAGGAGCCGGGCGAAGGGCCTCGAAGACAGAAAACGGCGGTGTCGTAAGCTCGGGCGGCAGCCATGGGGGG	T	0,94	1,61	1,65	0,72	1,71	1,58	3102	1122	3117	1102	1,95	0,108
NW_008988041.1	598924	A	AC	3,0	5,0	7,0	9,2	5,3	4,2	4,1	4,1	4,0	3,0	6,0	6,1
NW_008988041.1	606950	G	GA	5,1	8,0	3,2	5,0	1,0	8,1	7,0	4,0	3,2	NA	2,0	1,0
NW_008988041.1	608992	AT	A	NA	0,1	0,2	2,1	0,1	1,0	NA	1,0	NA	2,0	2,0	0,1
NW_008988041.1	610480	T	TC	4,0	4,0	2,1	5,10	4,6	1,3	5,2	1,1	5,1	2,3	2,2	1,1
NW_008988041.1	611085	ACT	A	1,4	3,5	6,1	5,13	2,0	4,1	11,4	5,7	8,8	1,3	0,1	NA
NW_008988041.1	615955	G	GT	14,2	14,10	14,5	21,7	9,3	17,2	19,3	18,4	13,5	16,11	16,7	10,4
NW_008988041.1	616023	AG	A	16,5	15,6	7,4	23,4	8,2	17,0	18,3	16,2	14,2	18,9	19,6	17,2
NW_008988041.1	616322	CG	C	27,2	15,6	15,3	10,7	12,3	5,3	18,4	10,1	19,0	9,6	9,3	12,6
NW_008988041.1	621588	C	CTT	NA	NA	NA	NA	NA	NA	NA	NA	NA	NA	0,1	0,2
NW_008988041.1	624306	AAG	A	NA	NA	2,0	NA	NA	NA	NA	NA	1,0	1,0	NA	1,0
NW_008988041.1	625331	G	GT	NA	NA	NA	NA	NA	NA	NA	NA	NA	NA	0,3	1,0
NW_008988041.1	625553	T	TTTTTA	NA	2,0	3,0	2,2	NA	1,0	1,0	1,0	1,0	1,0	6,1	NA
NW_008988041.1	626262	GT	G	7,6	9,7	8,5	12,5	7,13	13,10	3,6	4,3	13,4	10,12	13,14	7,9
NW_008988041.1	640532	TC	T	NA	NA	NA	NA	0,1	0,1	NA	NA	1,0	1,2	1,0	NA
NW_008988041.1	648688	CG	C	4,3	1,2	0,1	0,3	1,0	NA	1,1	1,2	2,2	1,1	2,0	3,0
NW_008988041.1	649649	G	GA	2,0	1,1	2,1	2,1	2,2	0,1	3,1	1,4	0,1	1,5	5,1	1,0
NW_008988041.1	656646	CT	C	9,5	2,5	7,4	1,0	3,0	5,1	11,6	9,11	9,2	6,2	6,1	5,0
NW_008988041.1	657327	CA	C	7,0	8,0	13,0	2,0	NA	NA	11,0	6,0	14,0	1,2	2,0	3,0
NW_008988041.1	657589	G	GT	4,1	4,2	7,2	3,1	4,3	4,1	5,2	7,1	3,2	6,2	7,2	6,2
NW_008988041.1	657809	CTAA	C	4,0	3,0	4,0	2,0	3,2	3,0	4,0	6,0	3,0	3,0	3,0	6,0
NW_008988041.1	658319	T	TA	1,3	3,0	3,0	NA	1,0	NA	3,1	0,1	NA	NA	2,1	NA
NW_008988041.1	663215	TC	T	7,1	13,5	13,0	14,11	13,8	8,5	20,6	27,15	14,13	19,8	22,12	25,5
NW_008988041.1	665028	CAG	C	5,1	3,0	9,1	11,0	7,0	2,0	7,2	14,1	8,0	4,1	8,0	5,1
NW_008988041.1	673014	C	CA	16,7	4,6	13,3	17,5	6,4	9,10	7,4	10,5	4,4	10,7	11,3	3,7
NW_008988041.1	673112	C	CT	34,24	12,14	25,17	31,32	16,16	21,30	34,29	27,23	22,18	23,26	30,23	13,14
NW_008988041.1	687630	TGA	T	3,1	6,0	6,0	NA	NA	NA	7,0	5,0	8,0	NA	0,1	NA
NW_008988041.1	689281	C	CA,CAA	5,16,2	16,9,2	8,11,0	0,3,2	1,0,0	2,0,0	17,13,2	10,10,2	18,19,3	1,1,0	2,1,0	0,0,3
NW_008988041.1	691926	GT	G	0,6	0,7	0,8	0,4	0,1	NA	0,3	0,9	0,7	0,9	0,4	0,4
NW_008988041.1	706236	C	CAG	9,17	13,19	11,15	6,3	3,0	1,0	45,14	15,11	26,21	317,84	133,28	212,47
NW_008988041.1	730984	GT	G	1,1	0,1	0,1	NA	NA	NA	NA	0,2	2,0	1,2	5,1	8,0
NW_008988041.1	731998	G	GT	1,1	NA	NA	1,3	1,0	13,25	NA	1,0	NA	11,12	25,37	10,23
NW_008988041.1	736339	A	AG	NA	NA	NA	1,0	NA	1,2	NA	NA	NA	NA	3,1	0,1
NW_008988041.1	755228	G	GT	26,30	25,28	17,22	162,94	167,96	143,69	51,33	45,37	43,32	139,56	135,67	90,59
NW_008988041.1	755957	T	TG	13,9	16,5	16,7	81,37	95,45	78,32	27,10	22,12	20,5	60,23	86,16	61,20
NW_008988041.1	764916	CGA	C	2,0	NA	NA	NA	NA	0,1	2,0	0,1	NA	1,3	4,8	6,0
NW_008988041.1	764920	A	AGC	2,0	NA	NA	NA	NA	0,1	1,0	0,1	NA	1,3	4,8	6,0
NW_008988041.1	765141	T	TC	NA	NA	NA	NA	NA	2,0	NA	NA	NA	NA	10,0	1,0
NW_008988041.1	765142	T	TCTC	NA	NA	NA	NA	NA	3,0	NA	NA	NA	NA	10,0	1,0
NW_008988041.1	775250	AAT	A	NA	2,0	1,0	2,0	NA	1,2	NA	NA	1,0	1,0	1,0	2,0
NW_008988041.1	778880	C	CA	NA	NA	NA	NA	NA	2,1	1,0	NA	NA	1,0	2,0	3,0
NW_008988041.1	786653	TG	T	0,1	0,2	0,3	5,6	5,2	10,11	NA	1,0	NA	13,5	13,2	4,6
NW_008988041.1	794538	CT	C	0,2	NA	NA	NA	NA	NA	NA	NA	NA	NA	NA	NA
NW_008988041.1	797890	A	AT	4,11	20,7	9,14	10,8	11,11	14,9	16,19	21,10	5,17	14,7	12,9	6,6
NW_008988041.1	799300	T	TA	6,11	9,13	6,17	NA	NA	NA	8,6	3,16	2,8	0,2	0,2	NA
NW_008988041.1	799340	T	TGA	9,15	13,11	8,17	NA	NA	NA	9,11	3,14	4,9	0,1	0,2	NA
NW_008988041.1	801274	A	AT	0,1	NA	NA	NA	NA	NA	NA	NA	0,1	NA	NA	NA
NW_008988041.1	801742	GGA	G	0,1	2,1	0,2	NA	NA	NA	0,1	0,1	1,0	NA	NA	NA
NW_008988041.1	806145	G	GT	7,2	10,3	12,0	1,2	1,1	1,0	7,1	3,1	6,1	NA	2,1	NA
NW_008988041.1	831994	A	AT	6,0	5,2	2,0	9,1	2,0	2,0	3,0	1,0	NA	6,0	8,0	2,2
NW_008988041.1	832009	A	AT	7,0	8,3	2,0	9,0	2,0	1,1	3,0	2,0	NA	6,0	6,0	5,0
NW_008988041.1	834605	AT	A	NA	NA	1,0	2,0	9,0	2,0	NA	NA	NA	4,0	4,2	NA
NW_008988041.1	836990	A	AT	2,0	2,0	0,1	2,0	2,1	2,1	3,3	2,1	2,0	4,2	5,5	3,2
NW_008988041.1	837151	GAT	G	9,0	3,0	6,2	5,0	4,0	4,0	12,0	6,0	7,0	5,0	12,0	9,0
NW_008988041.1	841063	T	TG	3,1	2,3	1,1	0,1	NA	NA	1,3	0,1	0,2	1,1	NA	NA
NW_008988041.1	852878	G	GT	4,0	2,1	0,1	4,1	4,3	6,0	2,1	2,2	2,2	NA	3,1	3,1
NW_008988041.1	855223	CTA	C	2,4	2,0	5,3	1,0	1,1	1,0	5,0	2,2	4,1	NA	3,4	2,0
NW_008988041.1	855226	A	AGAG	2,4	2,0	5,3	1,0	1,1	1,0	5,0	2,2	4,1	NA	3,4	2,0
NW_008988041.1	855618	G	GT	13,0	9,1	5,0	2,2	1,0	5,0	8,0	8,0	6,2	2,0	4,0	3,0
NW_008988041.1	855669	G	GT	1,4	6,3	4,0	4,0	0,1	2,1	4,0	4,3	5,1	0,2	1,1	1,0
NW_008988041.1	856745	AT	A	1,0	0,1	0,1	1,5	0,4	0,2	0,1	1,0	NA	0,2	2,4	0,2
NW_008988041.1	857875	TTA	T	8,0	4,0	3,0	6,2	1,0	5,0	4,0	3,0	1,0	4,0	7,0	5,0
NW_008988041.1	857943	T	TG	3,3	0,4	1,3	0,5	NA	0,2	2,0	2,0	0,1	1,1	0,4	2,1
NW_008988041.1	858212	T	TAC	52,12	53,17	53,20	64,28	63,20	90,27	87,34	76,30	72,25	94,42	91,40	78,34
NW_008988041.1	860531	TAC	T	11,15	9,6	13,9	14,1	4,0	NA	17,10	12,8	13,16	12,1	8,0	4,1
NW_008988041.1	861128	G	GAA	1,0	0,2	NA	3,0	NA	NA	0,1	NA	0,1	0,1	NA	NA
NW_008988041.1	868095	T	TA	1,0	2,0	5,0	2,0	2,0	2,0	1,1	3,0	2,1	0,1	NA	NA
NW_008988041.1	869042	C	CT	1,0	NA	NA	NA	0,2	NA	NA	NA	NA	NA	0,1	NA
NW_008988041.1	869085	T	TA	1,0	NA	NA	0,1	1,1	NA	NA	NA	NA	NA	0,1	NA
NW_008988041.1	877841	A	AC	5,1	6,2	10,1	2,0	NA	NA	2,2	7,2	6,3	7,6	7,7	2,2
NW_008988041.1	883815	GA	G	0,1	0,2	0,4	0,14	0,7	0,7	0,3	0,4	0,2	0,9	0,10	0,5
NW_008988041.1	883922	A	AT	NA	0,1	0,1	0,11	0,4	0,4	0,1	0,2	NA	0,2	0,6	0,3
NW_008988041.1	956140	C	CA	NA	0,2	NA	NA	NA	0,10	NA	NA	NA	0,2	NA	NA
NW_008988041.1	963031	T	TG	16,1	10,4	7,5	39,8	22,2	18,7	21,2	15,4	17,3	43,9	26,4	26,2
NW_008988041.1	966807	C	CT	3,1	0,1	1,0	2,3	1,3	5,1	4,1	6,2	4,0	1,1	6,1	2,1
NW_008988041.1	969863	GA	G	1,0	3,2	3,6	0,1	3,0	NA	0,0	1,0	3,1	1,2	0,1	1,2
NW_008988041.1	970442	CTG	C	5,0	8,0	4,0	5,0	5,0	5,0	1,0	1,0	6,0	5,0	7,0	8,0
NW_008988041.1	971116	C	CTCG	25,20	21,17	27,21	29,16	18,19	15,13	39,14	23,27	33,24	25,25	34,17	18,15
NW_008988041.1	971788	TA	T	NA	2,0	NA	0,3	NA	NA	NA	NA	NA	0,1	10,8	0,4
NW_008988041.1	971838	CT	C	NA	2,2	NA	0,3	NA	0,1	NA	NA	NA	0,1	8,11	2,5
NW_008988041.1	973443	GAAAA	G	NA	1,0	NA	NA	NA	NA	1,2	NA	NA	0,2	NA	1,2
NW_008988041.1	976538	C	CA	0,3	1,3	1,1	NA	NA	NA	0,1	0,5	1,2	NA	NA	NA
NW_008988041.1	978260	GAAA	G	1,0	1,0	2,2	7,0	9,3	8,2	NA	1,0	2,0	8,0	2,5	7,1
NW_008988041.1	978281	A	AT	1,0	0,1	4,0	3,3	7,4	7,1	NA	0,0	1,1	5,2	6,0	6,1
NW_008988041.1	979297	CT	C	9,0	5,0	9,0	34,0	81,0	64,0	12,0	1,2	12,0	52,0	28,0	27,0
NW_008988041.1	988680	C	CTCAGGCAATCCAACCGCTGCTGACGACTTCTCCGGCAATCCAACCGCCGCTGATGACTTA	31,23	25,28	22,33	19,14	10,15	15,26	49,31	26,41	32,34	14,18	8,13	11,22
NW_008988041.1	988695	C	CGCTGCTGACGACTTCTCCGGCAATCCAACCGCCGCTGATGACTTATCAGGCAATCCAACA	64,29	57,24	65,25	32,23	33,15	47,14	81,35	80,27	61,29	33,19	27,11	34,14
NW_008988041.1	992231	ATTT	A	27,10	32,3	14,6	53,10	78,4	51,2	29,4	20,4	53,11	71,6	40,4	48,1
NW_008988041.1	992515	T	TA	2,0	NA	0,5	NA	NA	1,0	NA	NA	NA	2,0	NA	NA
NW_008988041.1	996784	G	GGGA	5,3	5,9	4,4	43,21	37,31	28,10	5,7	3,7	2,1	32,35	22,17	30,27
NW_008988041.1	996910	CT	C	9,2	3,8	4,2	44,26	76,56	33,11	3,5	3,8	3,4	42,52	32,25	42,43
NW_008988041.1	998371	AT	A	0,2	1,1	1,2	2,0	NA	1,0	NA	4,0	NA	NA	0,1	1,0
NW_008988041.1	1000468	G	GT	0,1	0,1	4,0	1,0	0,1	4,1	1,0	5,0	1,0	6,0	4,0	4,0
NW_008988041.1	1001278	T	TG	5,13	16,7	5,11	1,1	3,3	5,3	12,11	7,6	8,5	4,2	6,4	0,2
NW_008988041.1	1002626	G	GT	NA	2,0	NA	NA	1,0	1,0	1,0	NA	NA	3,0	NA	0,3
NW_008988041.1	1010934	GCTA	G	52,36	37,42	44,29	32,20	24,22	17,18	56,31	49,39	44,30	33,19	16,18	37,17
NW_008988041.1	1015119	C	CG	1,0	5,0	1,0	NA	NA	NA	3,0	NA	1,0	NA	NA	1,0
NW_008988041.1	1020989	A	AAT	8,9	3,8	6,14	0,1	3,3	10,4	9,28	3,19	6,12	NA	5,1	1,0
NW_008988041.1	1021052	TTCAGAC	T	0,25	0,10	0,15	0,1	0,4	0,19	0,31	0,28	0,21	NA	0,4	0,1
NW_008988041.1	1022860	G	GAGAC	NA	NA	1,1	0,1	NA	NA	NA	1,1	NA	NA	NA	NA
NW_008988041.1	1028729	TAC	T	46,9	34,3	53,5	2,0	4,0	65,13	44,9	49,10	57,10	27,4	59,10	44,7
NW_008988041.1	1029854	G	GA	165,35	98,30	129,30	22,2	20,4	243,53	147,31	154,30	182,24	100,22	233,40	177,41
NW_008988041.1	1036331	CTAA	C	8,0	4,0	9,0	6,2	14,0	12,0	5,0	5,0	9,0	11,1	15,0	14,0
NW_008988041.1	1036655	CT	C	NA	NA	NA	1,0	3,0	NA	2,0	0,1	1,0	NA	2,1	NA
NW_008988041.1	1057172	G	GGGAGAT	7,6	11,7	11,5	9,10	11,6	9,8	25,5	9,13	13,14	10,15	24,14	19,5
NW_008988041.1	1057439	G	GT	9,2	10,0	7,1	10,2	8,2	8,0	12,1	6,0	5,3	5,2	14,0	17,0
NW_008988041.1	1058591	CATT	C	2,0	6,0	1,0	2,0	4,0	2,0	1,0	NA	NA	2,1	1,0	1,1
NW_008988041.1	1061202	C	CA	9,2	5,1	4,4	0,1	NA	0,1	NA	5,6	3,1	3,0	2,0	NA
NW_008988041.1	1061323	CA	C	3,0	2,0	1,0	NA	NA	NA	NA	1,3	NA	1,0	1,0	NA
NW_008988041.1	1061411	T	TA	10,12	10,13	16,12	13,12	22,13	23,16	10,8	6,5	13,8	18,9	14,14	11,4
NW_008988041.1	1066313	AT	A	NA	NA	0,1	3,0	6,0	1,0	1,0	NA	NA	4,4	5,0	5,2
NW_008988041.1	1066772	TA	T	NA	NA	NA	0,2	NA	NA	NA	NA	NA	NA	NA	0,1
NW_008988041.1	1074042	TG	T	11,3	9,7	13,2	18,10	20,9	32,17	14,3	14,2	16,5	37,8	18,5	19,8
NW_008988041.1	1074258	ATC	A	6,1	3,0	6,0	19,4	16,4	26,3	5,2	6,0	4,3	21,3	30,1	19,3
NW_008988041.1	1098587	CCT	C	8,1	6,0	3,0	13,7	16,8	19,9	1,0	NA	1,0	27,11	33,14	24,7
NW_008988041.1	1098936	T	TA	1,0	NA	NA	3,3	8,2	1,3	NA	NA	NA	10,2	6,2	10,4
NW_008988041.1	1098940	AC	A	1,0	NA	NA	3,3	8,2	1,3	NA	NA	NA	10,2	6,2	10,4
NW_008988041.1	1099044	C	CA	2,0	NA	NA	7,0	5,0	5,1	NA	NA	NA	5,8	8,2	6,4
NW_008988041.1	1099138	GA	G	1,0	NA	1,1	4,5	4,4	4,2	NA	NA	NA	7,5	6,2	7,4
NW_008988041.1	1106892	T	TCGA	4,2	4,4	6,4	13,13	2,9	17,18	9,4	10,1	9,3	14,12	4,15	7,8
NW_008988041.1	1109799	TATC	T	24,5	16,5	20,2	1,0	5,1	2,0	28,5	27,2	19,5	6,0	5,0	0,1
NW_008988041.1	1109839	ACTCTCC	A	6,0	6,1	5,1	1,0	2,0	1,0	10,2	9,0	5,0	NA	1,0	NA
NW_008988041.1	1109941	G	GT	14,11	14,11	15,7	0,1	2,0	1,4	18,14	16,6	13,13	1,0	0,1	1,1
NW_008988041.1	1111525	AAG	A	30,0	23,0	34,0	6,0	8,1	7,0	44,0	37,0	40,1	3,0	6,0	3,0
NW_008988041.1	1111529	A	AGT	31,0	23,0	34,0	6,0	8,1	7,0	44,0	36,0	39,1	5,0	5,0	3,0
NW_008988041.1	1112261	AT	A	3,8	2,3	1,1	NA	NA	2,0	5,2	2,3	1,2	NA	NA	0,1
NW_008988041.1	1112328	G	GT	3,3	2,1	0,2	NA	NA	2,1	4,2	2,1	1,3	NA	NA	NA
NW_008988041.1	1113403	G	GA	6,1	2,0	6,0	NA	1,0	NA	2,1	3,2	3,0	NA	NA	NA
NW_008988041.1	1113623	GT	G	5,3	3,1	2,2	NA	NA	NA	0,4	3,4	5,2	NA	NA	NA
NW_008988041.1	1119073	C	CT	13,1	14,0	8,0	3,0	3,0	NA	9,0	11,0	3,2	2,0	2,2	3,0
NW_008988041.1	1123484	G	GA	0,1	0,1	0,1	NA	NA	NA	0,1	0,2	NA	NA	NA	NA
NW_008988041.1	1136956	C	CA	16,2	13,0	13,0	1,1	0,1	3,0	19,1	18,1	20,1	1,1	2,0	4,0
NW_008988041.1	1137577	C	CT	13,0	18,1	11,0	4,0	3,0	4,0	15,0	16,0	12,0	NA	5,0	3,0
NW_008988041.1	1139973	CG	C	NA	1,0	NA	0,1	NA	2,0	1,0	NA	NA	NA	NA	NA
NW_008988041.1	1140603	AT	A	0,2	5,3	3,2	NA	1,4	NA	4,0	2,2	4,5	NA	0,3	2,0
NW_008988041.1	1141796	AT	A	0,21	0,19	1,24	0,13	0,9	0,12	1,22	1,14	3,15	0,14	3,19	1,9
NW_008988041.1	1141972	T	TA	22,10	38,11	44,12	21,11	23,7	25,8	21,6	35,18	29,14	23,16	20,7	17,7
NW_008988041.1	1142029	G	GT	21,4	28,3	36,5	14,3	17,4	16,3	19,2	26,10	19,3	19,5	12,1	12,4
NW_008988041.1	1142853	G	GA	NA	2,0	4,2	NA	NA	NA	2,1	2,0	2,0	0,1	0,1	NA
NW_008988041.1	1143482	CA	C	4,0	7,0	5,0	0,1	NA	NA	4,0	5,2	6,1	1,0	NA	NA
NW_008988041.1	1143721	T	TC	0,17	0,18	1,19	NA	NA	NA	0,14	0,8	0,8	NA	NA	NA
NW_008988041.1	1144734	TCAAC	T	15,4	18,0	11,1	1,0	1,0	NA	11,1	17,3	5,2	NA	1,0	2,0
NW_008988041.1	1145775	C	CATG	9,1	4,1	12,5	NA	NA	1,0	6,2	6,1	8,0	0,1	NA	2,0
NW_008988041.1	1153582	G	GT	25,2	24,2	20,6	NA	NA	NA	11,10	3,4	22,0	NA	0,2	0,1
NW_008988041.1	1189870	G	GA	0,2	0,4	0,8	0,5	0,5	0,3	0,9	0,6	1,5	0,5	0,4	NA
NW_008988041.1	1190561	C	CT	0,5	0,3	0,2	4,0	NA	NA	1,2	NA	0,1	0,3	1,1	NA
NW_008988041.1	1190802	A	AT	NA	NA	NA	1,2	0,3	0,1	NA	NA	NA	NA	1,0	0,1
NW_008988041.1	1193879	AC	A	36,11	40,5	31,8	61,21	30,9	9,6	40,9	36,10	41,3	22,5	26,4	12,6
NW_008988041.1	1193932	CAG	C	114,63	123,48	135,67	131,61	54,36	31,22	138,56	108,51	123,46	47,25	46,19	37,24
NW_008988041.1	1194200	CA	C	1,1	5,5	2,1	6,8	7,3	1,3	0,5	2,4	1,0	2,1	0,1	4,8
NW_008988041.1	1194966	T	TAA	2,0	2,0	2,0	3,0	3,0	1,0	4,0	NA	1,0	2,0	1,0	4,1
NW_008988041.1	1196869	GT	G	0,1	NA	0,1	1,1	1,0	3,2	2,0	1,1	NA	1,2	4,1	1,2
NW_008988041.1	1206519	TA	T	2,0	1,0	NA	2,2	5,4	4,0	2,0	1,0	NA	11,1	6,2	7,1
NW_008988041.1	1209273	A	AT	0,1	NA	NA	NA	NA	NA	NA	NA	NA	NA	0,1	0,1
NW_008988041.1	1210272	G	GA	10,17	11,23	9,15	2,4	3,8	11,14	30,36	20,46	10,40	2,10	1,9	4,9
NW_008988041.1	1258204	GGT	G	3,8	2,9	5,5	7,12	3,7	8,15	8,12	4,4	3,13	5,6	5,5	4,8
NW_008988041.1	1258210	G	GTT	3,8	2,9	5,5	7,12	2,7	8,15	7,12	4,4	2,13	5,6	4,5	4,8
NW_008988041.1	1266292	CT	C	3,5	5,6	5,4	19,16	15,9	13,12	2,2	7,1	7,1	4,8	13,10	5,15
NW_008988041.1	1266494	C	CA	6,4	5,1	4,1	21,3	12,1	5,4	4,1	6,1	8,2	13,1	6,3	7,2
NW_008988041.1	1266971	C	CA	2,1	5,1	3,0	8,2	8,1	1,0	3,1	4,0	1,0	4,0	1,2	NA
NW_008988041.1	1266982	A	AAT	3,0	4,2	3,0	8,2	7,2	1,0	3,1	4,0	0,1	3,1	3,0	NA
NW_008988041.1	1271475	C	CA	3,0	1,0	3,0	2,0	NA	NA	6,0	2,0	2,0	1,0	0,3	1,0
NW_008988041.1	1271637	C	CT	0,1	NA	0,2	0,1	NA	2,0	2,1	0,1	0,2	NA	NA	NA
NW_008988041.1	1271656	A	ATT	1,0	NA	3,0	NA	NA	2,0	4,0	1,0	2,0	NA	NA	NA
NW_008988041.1	1278918	CT	C,CTT	5,6,1	8,1,2	10,2,4	5,3,2	2,2,0	2,0,2	16,6,2	13,3,3	5,2,5	2,3,2	4,1,1	4,1,4
NW_008988041.1	1282715	AC	A	1,0	1,1	0,1	1,0	NA	4,0	1,2	1,1	1,0	1,0	NA	NA
NW_008988041.1	1285179	A	AT	5,2	3,0	2,0	2,0	2,0	1,2	0,2	0,2	1,1	2,0	0,1	2,1
NW_008988041.1	1285217	TGA	T	3,0	1,1	1,0	1,0	NA	NA	NA	NA	NA	1,0	NA	3,0
NW_008988041.1	1286814	A	ATCT	2,0	NA	NA	NA	NA	NA	0,1	NA	NA	NA	NA	NA
NW_008988041.1	1308458	C	CT	1,2	2,0	3,0	6,1	1,1	5,0	2,2	4,1	4,1	2,3	3,0	0,2
NW_008988041.1	1308501	TA	T	4,0	2,0	3,0	8,0	3,0	3,0	5,0	5,0	6,0	7,0	3,0	3,0
NW_008988041.1	1308962	C	CT	1,0	2,0	1,0	3,3	2,0	2,1	3,2	4,0	1,1	1,0	3,0	3,0
NW_008988041.1	1321023	TC	T	1,1	7,2	5,1	1,0	1,1	1,0	NA	0,1	3,0	2,0	0,1	3,0
NW_008988041.1	1327451	ATC	A	2,3	1,2	2,3	6,8	2,7	4,4	2,4	3,0	1,1	7,8	10,4	11,2
NW_008988041.1	1327467	ATC	A	2,1	1,3	4,0	5,8	3,6	6,4	1,3	4,0	0,1	8,7	7,4	10,3
NW_008988041.1	1328458	TTCTCTCTC	T	2,0	3,1	1,1	2,1	1,4	1,3	3,2	NA	1,0	4,1	1,0	1,1
NW_008988041.1	1329895	G	GA	NA	2,0	NA	4,0	3,0	NA	3,0	NA	2,0	6,0	1,3	4,1
NW_008988041.1	1336721	GTA	G	NA	NA	NA	1,0	NA	0,2	2,0	NA	1,0	NA	NA	NA
NW_008988041.1	1337800	C	CA	3,0	3,0	2,0	8,0	11,0	7,2	2,0	3,3	3,0	9,0	12,0	6,1
NW_008988041.1	1337840	C	CCA	1,2	1,1	2,0	7,2	5,3	2,6	1,1	3,0	1,1	10,2	7,1	3,1
NW_008988041.1	1347169	GAA	G	NA	NA	NA	1,0	5,0	3,0	NA	NA	NA	NA	7,0	NA
NW_008988041.1	1347745	TTC	T	3,1	4,2	1,0	6,1	2,4	1,3	1,0	NA	NA	2,0	6,2	1,0
NW_008988041.1	1348260	GAT	G	3,0	0,1	1,0	NA	0,1	1,0	NA	NA	1,0	NA	7,0	3,0
NW_008988041.1	1364032	T	TTC	NA	0,2	NA	0,3	0,1	0,4	NA	0,2	0,2	0,1	0,3	0,2
[truncated: 80,430 more rows]
