# Supplementary material for: PbGA2ox8 induces vascular-related anthocyanin accumulation and contributes to red stripe formation on pear fruit
Source: Hortic Res. 2019 Dec 1;6:137. doi: 10.1038/s41438-019-0220-9 (PMC6885050; doi:10.1038/s41438-019-0220-9)
Supplement: Supplementary file 4 — Dataset 2 [file 41438_2019_220_MOESM4_ESM.xlsx]

## Sheet: Sheet1
Gene_id	ZS_HR_1_readcount	ZS_HR_2_readcount	ZS_HR_3_readcount		RZS_HR_2_readcount	RZS_HR_3_readcount
LOC103926516	115	222	171		155	178	0.93793
LOC103926517	82	97	146		94	112	0.820211
LOC103926518	2	5	3		2	2	0.269703
LOC103926519	0.0001	0.0001	1		0.0001	0.0001	0.42265
LOC103926520	0.0001	0.0001	0.0001		0.0001	0.0001	#DIV/0!
LOC103926521	4	14	3		6	6	0.802614
LOC103926522	1	0.0001	0.0001		2	0.0001	0.62435
LOC103926523	190	283	279		197	250	0.550445
LOC103926524	109	113	112		76	83	0.0466628
LOC103926525	61	81	60		54	55	0.200852
LOC103926526	93	57	104		48	77	0.364548
LOC103926527	0.0001	0.0001	0.0001		0.0001	0.0001	#DIV/0!
LOC103926528	4	8	6		7	14	0.407239
LOC103926529	466	586	615		545	650	0.599526
LOC103926530	18	20	31		8	4	0.0375101
LOC103926531	35	51	60		90	88	0.0294107
LOC103926532	187	236	240		208	245	0.843425
LOC103926533	0.0001	0.0001	0.0001		0.0001	0.0001	#DIV/0!
LOC103926534	63	78	76		66	66	0.310344
LOC103926535	0.0001	3	1		1	1	0.74177
LOC103926536	15	12	27		9	6	0.139954
LOC103926537	90	137	138		64	87	0.099553
LOC103926538	0.0001	0.0001	0.0001		0.0001	0.0001	#DIV/0!
LOC103926539	72	42	67		47	40	0.205786
LOC103926540	52	42	58		39	43	0.16603
LOC103926541	8	25	18		17	18	0.92871
LOC103926542	0.0001	0.0001	0.0001		0.0001	0.0001	#DIV/0!
LOC103926543	0.0001	0.0001	0.0001		0.0001	0.0001	#DIV/0!
LOC103926544	0.0001	0.0001	0.0001		0.0001	0.0001	#DIV/0!
LOC103926545	99	140	97		133	116	0.502058
LOC103926546	19	37	45		66	90	0.0998213
LOC103926547	0.0001	0.0001	1		0.0001	0.0001	0.42265
LOC103926548	0.0001	0.0001	0.0001		0.0001	1	0.5
LOC103926549	0.0001	0.0001	0.0001		0.0001	0.0001	#DIV/0!
LOC103926550	0.0001	0.0001	0.0001		0.0001	0.0001	#DIV/0!
LOC103926551	0.0001	0.0001	0.0001		0.0001	0.0001	#DIV/0!
LOC103926552	0.0001	0.0001	0.0001		0.0001	0.0001	#DIV/0!
LOC103926553	2	3	1		0.0001	2	0.492097
LOC103926554	1005	1510	1514		1118	1311	0.557732
LOC103926555	87	92	156		79	141	0.969071
LOC103926556	1	0.0001	0.0001		0.0001	1	0.808768
LOC103926557	0.0001	0.0001	0.0001		0.0001	0.0001	#DIV/0!
LOC103926558	0.0001	0.0001	0.0001		0.0001	0.0001	#DIV/0!
LOC103926559	0.0001	0.0001	1		2	0.0001	0.62435
LOC103926560	4	5	5		2	0.0001	0.140539
LOC103926561	121	147	317		270	204	0.591691
LOC103926562	1	1	1		0.0001	1	0.5
LOC103926563	0.0001	1	5		5	14	0.323542
LOC103926564	42	49	42		34	66	0.783529
LOC103926565	0.0001	0.0001	1		0.0001	1	0.808768
LOC103926566	90	158	111		28	56	0.0504779
LOC103926567	157	263	154		196	269	0.487217
LOC103926568	2507	3084	2978		2817	2791	0.79598
LOC103926569	4408	5389	5886		3009	3695	0.0435388
LOC103926570	6	4	6		103	4	0.508672
LOC103926571	355	805	842		583	712	0.915227
LOC103926572	0.0001	1	0.0001		0.0001	0.0001	0.42265
LOC103926573	3	3	0.0001		1	3	0.999983
LOC103926574	703	952	892		757	888	0.808126
LOC103926575	0.0001	0.0001	0.0001		0.0001	0.0001	#DIV/0!
LOC103926576	0.0001	0.0001	0.0001		0.0001	0.0001	#DIV/0!
LOC103926577	0.0001	0.0001	0.0001		0.0001	0.0001	#DIV/0!
LOC103926578	9	15	4		18	18	0.112375
LOC103926579	19	29	14		17	39	0.625047
LOC103926580	0.0001	0.0001	0.0001		0.0001	0.0001	#DIV/0!
LOC103926581	127	132	137		137	129	0.857805
LOC103926582	70	100	103		70	78	0.245291
LOC103926583	533	727	722		654	868	0.516377
LOC103926584	0.0001	4	1		1	1	0.63483
LOC103926585	0.0001	0.0001	0.0001		0.0001	0.0001	#DIV/0!
LOC103926586	281	413	383		297	402	0.897952
LOC103926587	361	555	444		421	522	0.826308
LOC103926588	2	3	5		5	2	0.933715
LOC103926589	0.0001	0.0001	0.0001		0.0001	0.0001	#DIV/0!
LOC103926590	13	10	19		10	15	0.71015
LOC103926591	0.0001	0.0001	0.0001		0.0001	0.0001	#DIV/0!
LOC103926592	16	76	32		62	41	0.659131
LOC103926593	0.0001	0.0001	0.0001		0.0001	0.0001	#DIV/0!
LOC103926594	0.0001	0.0001	0.0001		0.0001	0.0001	#DIV/0!
LOC103926595	0.0001	0.0001	0.0001		0.0001	0.0001	#DIV/0!
LOC103926596	0.0001	0.0001	0.0001		0.0001	0.0001	#DIV/0!
LOC103926597	0.0001	0.0001	0.0001		0.0001	0.0001	#DIV/0!
LOC103926598	0.0001	0.0001	0.0001		0.0001	0.0001	#DIV/0!
LOC103926599	0.0001	0.0001	0.0001		0.0001	0.0001	#DIV/0!
LOC103926600	0.0001	0.0001	0.0001		11	0.0001	0.5
LOC103926601	0.0001	1	0.0001		0.0001	0.0001	0.42265
LOC103926602	502	824	754		612	832	0.860603
LOC103926603	0.0001	0.0001	1		6	0.0001	0.536449
LOC103926604	1	3	1		2	1	0.854308
LOC103926605	2	5	4		3	0.0001	0.356919
LOC103926606	93	125	122		102	126	0.969564
LOC103926607	261	441	398		410	426	0.444677
LOC103926608	4	4	4		4	4	#DIV/0!
LOC103926609	1171	1511	1713		1161	988	0.123147
LOC103926610	97	131	122		112	93	0.38898
LOC103926611	348	554	463		488	574	0.377165
LOC103926612	401	606	549		458	525	0.723763
LOC103926613	3	4	15		11	10	0.497409
LOC103926614	1	3	1		6	0.0001	0.734084
LOC103926615	371	480	499		476	495	0.469913
LOC103926616	503	397	512		244	204	0.0112965
LOC103926617	1108	892	1040		410	478	0.00517244
LOC103926618	0.0001	0.0001	0.0001		0.0001	0.0001	#DIV/0!
LOC103926619	755	884	888		965	1023	0.0631341
LOC103926620	957	1216	1256		1101	1151	0.875267
LOC103926621	0.0001	0.0001	0.0001		0.0001	0.0001	#DIV/0!
LOC103926622	0.0001	0.0001	0.0001		0.0001	0.0001	#DIV/0!
LOC103926623	0.0001	0.0001	0.0001		0.0001	3	0.5
LOC103926624	0.0001	1	2		0.0001	0.0001	0.225408
LOC103926625	937	1082	1156		1041	1175	0.635231
LOC103926626	1517	1859	2075		2042	1719	0.801618
LOC103926627	1148	1619	1552		2911	2932	0.00943601
LOC103926628	832	1049	1089		796	935	0.327632
LOC103926629	366	520	586		510	546	0.630058
LOC103926630	1605	2008	2010		1413	1876	0.494909
LOC103926631	122	177	202		162	190	0.765169
LOC103926632	679	925	854		518	623	0.0698845
LOC103926633	140	173	195		174	243	0.444881
LOC103926634	3199	3855	4441		3396	3355	0.331271
LOC103926635	791	1093	999		889	1338	0.619186
LOC103926636	5	8	3		10	10	0.0847914
LOC103926637	260	358	281		269	355	0.83591
LOC103926638	310	471	463		465	496	0.336248
LOC103926639	80	109	90		105	108	0.251407
LOC103926640	178	284	290		221	238	0.623218
LOC103926641	53	125	84		75	111	0.850663
LOC103926642	176	251	255		202	265	0.891848
LOC103926643	1417	1626	1751		1604	1540	0.819972
LOC103926644	3088	3687	3916		3340	4364	0.677256
LOC103926645	179	147	221		149	333	0.637677
LOC103926646	291	358	309		307	356	0.733603
LOC103926647	0.0001	0.0001	2		1	0.0001	0.854284
LOC103926648	531	721	704		624	835	0.600029
LOC103926649	594	738	735		668	664	0.676229
LOC103926650	88	143	115		135	155	0.213
LOC103926651	0.0001	0.0001	0.0001		0.0001	0.0001	#DIV/0!
LOC103926652	715	1082	996		971	1226	0.410709
LOC103926653	1465	1766	1952		1545	1726	0.622346
LOC103926654	0.0001	1	1		1	1	0.42265
LOC103926655	157	233	207		176	254	0.761557
LOC103926656	584	986	895		684	946	0.973
LOC103926657	0.0001	0.0001	0.0001		0.0001	0.0001	#DIV/0!
LOC103926658	295	418	436		174	347	0.365319
LOC103926659	1	4	4		0.0001	1	0.118468
LOC103926660	0.0001	0.0001	0.0001		0.0001	0.0001	#DIV/0!
LOC103926661	14	18	25		10	4	0.0782608
LOC103926662	293	499	450		387	378	0.662858
LOC103926663	8	10	18		12	11	0.885866
LOC103926664	0.0001	0.0001	0.0001		0.0001	0.0001	#DIV/0!
LOC103926665	0.0001	0.0001	0.0001		2	5	0.257769
LOC103926666	3	1	3		0.0001	1	0.115455
LOC103926667	87	88	99		81	68	0.176154
LOC103926668	970	1513	1293		1062	1508	0.931981
LOC103926669	2602	3801	3728		2857	3942	0.976126
LOC103926670	3	3	2		0.0001	0.0001	0.0152692
LOC103926671	257	329	363		269	307	0.495881
LOC103926672	1384	1864	1834		1593	1798	0.994075
LOC103926673	0.0001	0.0001	0.0001		0.0001	0.0001	#DIV/0!
LOC103926674	0.0001	0.0001	0.0001		0.0001	0.0001	#DIV/0!
LOC103926675	1137	1797	1588		1794	2177	0.188529
LOC103926676	123	153	149		243	188	0.198155
LOC103926677	135	171	174		113	238	0.845794
LOC103926678	0.0001	0.0001	0.0001		0.0001	0.0001	#DIV/0!
LOC103926679	0.0001	0.0001	0.0001		0.0001	0.0001	#DIV/0!
LOC103926680	2	3	0.0001		2	3	0.473326
LOC103926681	1395	1917	1874		1947	1926	0.339926
LOC103926682	0.0001	0.0001	0.0001		0.0001	0.0001	#DIV/0!
LOC103926683	93	114	128		68	85	0.0790073
LOC103926684	1	0.0001	1		0.0001	0.0001	0.183503
LOC103926685	228	156	175		101	552	0.645741
LOC103926686	108	468	214		166	275	0.746164
LOC103926687	0.0001	0.0001	0.0001		0.0001	0.0001	#DIV/0!
LOC103926688	0.0001	0.0001	0.0001		0.0001	0.0001	#DIV/0!
LOC103926689	2	4	3		0.0001	3	0.490787
LOC103926690	0.0001	0.0001	0.0001		0.0001	0.0001	#DIV/0!
LOC103926691	0.0001	0.0001	0.0001		0.0001	0.0001	#DIV/0!
LOC103926692	147	184	164		160	207	0.572576
LOC103926693	0.0001	0.0001	0.0001		0.0001	0.0001	#DIV/0!
LOC103926694	45	67	67		47	46	0.213966
LOC103926695	2919	4687	4039		3210	4139	0.786017
LOC103926696	267	285	297		312	361	0.245535
LOC103926697	89	95	122		80	132	0.90486
LOC103926698	106	187	129		140	147	0.917627
LOC103926699	31	42	41		42	49	0.238253
LOC103926700	0.0001	0.0001	0.0001		0.0001	0.0001	#DIV/0!
LOC103926701	267	390	443		305	452	0.907511
LOC103926702	339	425	405		260	325	0.131479
LOC103926703	89	122	121		95	103	0.40041
LOC103926704	1192	1314	1505		1281	1262	0.547317
LOC103926705	39	76	62		161	131	0.0410553
LOC103926706	508	731	710		454	543	0.170388
LOC103926707	170	243	175		200	215	0.680863
LOC103926708	32	33	36		33	48	0.527585
LOC103926709	0.0001	1	1		1	0.0001	0.808768
LOC103926710	100	206	134		137	186	0.733798
LOC103926711	0.0001	0.0001	0.0001		0.0001	0.0001	#DIV/0!
LOC103926712	18	31	10		14	11	0.362671
LOC103926713	9	19	5		37	8	0.569901
LOC103926714	0.0001	0.0001	0.0001		0.0001	0.0001	#DIV/0!
LOC103926715	0.0001	0.0001	0.0001		0.0001	0.0001	#DIV/0!
LOC103926716	79	16	33		30	31	0.584252
LOC103926717	1518	1922	1909		1822	1932	0.565836
LOC103926718	0.0001	0.0001	0.0001		0.0001	0.0001	#DIV/0!
LOC103926719	13	11	25		42	6	0.744225
LOC103926720	0.0001	0.0001	0.0001		0.0001	0.0001	#DIV/0!
LOC103926721	1	1	1		0.0001	1	0.5
LOC103926722	0.0001	0.0001	0.0001		0.0001	0.0001	#DIV/0!
LOC103926723	1	0.0001	0.0001		0.0001	0.0001	0.42265
LOC103926724	0.0001	0.0001	0.0001		0.0001	0.0001	#DIV/0!
LOC103926725	45	23	23		29	24	0.66201
LOC103926726	2	10	1		1	2	0.425383
LOC103926727	3	0.0001	1		7	1	0.532506
LOC103926728	3	8	10		2	3	0.157404
LOC103926729	0.0001	0.0001	0.0001		0.0001	0.0001	#DIV/0!
LOC103926730	0.0001	1	0.0001		0.0001	1	0.808768
LOC103926731	0.0001	5	6		9	9	0.102763
LOC103926732	181	250	226		210	176	0.399543
LOC103926733	0.0001	0.0001	0.0001		0.0001	0.0001	#DIV/0!
LOC103926734	339	610	401		518	546	0.423211
LOC103926735	48	74	72		70	88	0.341361
LOC103926736	2008	2483	2746		2130	2599	0.89194
LOC103926737	1591	1983	2079		1774	2247	0.700082
LOC103926738	1989	2781	2598		2270	2800	0.841885
LOC103926739	0.0001	0.0001	0.0001		0.0001	0.0001	#DIV/0!
LOC103926740	0.0001	0.0001	0.0001		0.0001	0.0001	#DIV/0!
LOC103926741	0.0001	0.0001	0.0001		0.0001	0.0001	#DIV/0!
LOC103926742	20	19	27		26	34	0.245634
LOC103926743	0.0001	0.0001	0.0001		0.0001	0.0001	#DIV/0!
LOC103926744	543	682	708		689	789	0.28656
LOC103926745	0.0001	0.0001	0.0001		1	1	#DIV/0!
LOC103926746	696	914	905		655	854	0.563341
LOC103926747	557	612	678		687	751	0.123405
LOC103926748	314	469	446		349	434	0.796815
LOC103926749	1	1	1		1	1	#DIV/0!
LOC103926750	273	407	363		288	367	0.744591
LOC103926751	20	30	23		22	23	0.600938
LOC103926752	1	5	1		3	1	0.854308
LOC103926753	605	933	839		749	770	0.769021
LOC103926754	201	225	238		200	200	0.187854
LOC103926755	268	300	361		314	338	0.62638
LOC103926756	377	446	410		348	543	0.783998
LOC103926757	802	852	928		593	511	0.0187546
LOC103926758	279	425	365		386	375	0.62701
LOC103926759	687	961	984		1023	1018	0.272181
LOC103926760	1476	1940	2003		2160	1936	0.314408
LOC103926761	177	231	238		109	170	0.183269
LOC103926762	52	90	92		59	70	0.419132
LOC103926763	34	29	38		35	43	0.387376
LOC103926764	0.0001	0.0001	0.0001		0.0001	0.0001	#DIV/0!
LOC103926765	8796	9865	11162		9649	9171	0.527538
LOC103926766	185	324	362		340	470	0.29205
LOC103926767	239	204	161		154	275	0.86592
LOC103926768	3	3	2		1	1	0.0377496
LOC103926769	0.0001	1	0.0001		0.0001	0.0001	0.42265
LOC103926770	2186	2664	2645		2601	2570	0.633683
LOC103926771	318	392	404		329	360	0.452718
LOC103926772	147	148	200		134	87	0.198202
LOC103926773	0.0001	0.0001	0.0001		0.0001	0.0001	#DIV/0!
LOC103926774	957	1334	1293		1438	1377	0.212234
LOC103926775	6	9	11		9	13	0.442823
LOC103926776	2464	3748	3437		2814	3253	0.709489
LOC103926777	0.0001	1	0.0001		0.0001	0.0001	0.42265
LOC103926778	1210	1515	1566		1144	1238	0.155074
LOC103926779	58	53	99		61	78	0.978265
LOC103926780	175	176	221		183	99	0.433813
LOC103926781	214	279	282		277	311	0.292221
LOC103926782	1	0.0001	2		5	2	0.319428
LOC103926783	0.0001	0.0001	0.0001		0.0001	0.0001	#DIV/0!
LOC103926784	53	54	47		40	46	0.150533
LOC103926785	147	230	254		199	256	0.718613
LOC103926786	616	805	851		837	890	0.277034
LOC103926787	4975	6487	5854		8828	8050	0.0221514
LOC103926788	338	508	480		472	659	0.389408
LOC103926789	0.0001	0.0001	0.0001		0.0001	0.0001	#DIV/0!
LOC103926790	1119	1367	1309		1246	1214	0.689245
LOC103926791	3829	4996	5114		4819	4952	0.620436
LOC103926792	104	173	144		127	125	0.548147
LOC103926793	89	148	155		103	145	0.838237
LOC103926794	296	372	374		327	305	0.353991
LOC103926795	234	276	225		137	134	0.0192253
LOC103926796	12	17	31		94	26	0.44478
LOC103926797	69	83	112		69	85	0.516394
LOC103926798	144	163	173		163	187	0.414903
LOC103926799	6	2	3		0.0001	1	0.106392
LOC103926800	4	2	6		1	3	0.285023
LOC103926801	1	0.0001	1		3	2	0.098818
LOC103926802	1	3	3		3	1	0.808768
LOC103926803	0.0001	0.0001	0.0001		0.0001	0.0001	#DIV/0!
LOC103926804	28	44	82		98	88	0.111718
LOC103926805	0.0001	0.0001	0.0001		1	1	#DIV/0!
LOC103926806	638	907	776		709	879	0.873145
LOC103926807	38	56	52		86	96	0.0126621
LOC103926808	283	415	408		351	512	0.577745
LOC103926809	14	20	21		34	7	0.89897
LOC103926810	70	115	129		137	145	0.17314
LOC103926811	0.0001	0.0001	0.0001		0.0001	0.0001	#DIV/0!
LOC103926812	95	138	79		80	110	0.724072
LOC103926813	126	158	194		130	178	0.877551
LOC103926814	674	724	902		624	668	0.218359
LOC103926815	296	429	457		397	428	0.751423
LOC103926816	2213	3401	3412		2758	3140	0.901773
LOC103926817	4310	6767	6455		5393	4907	0.469226
LOC103926818	0.0001	0.0001	0.0001		0.0001	1	0.5
LOC103926819	883	1282	1232		1055	1296	0.821488
LOC103926820	3	4	3		5	7	0.200814
LOC103926821	0.0001	2	2		15	4	0.374496
LOC103926822	2224	3115	2876		2510	2876	0.897309
LOC103926823	89	101	123		81	149	0.807871
LOC103926824	1989	2486	2665		2006	2545	0.784431
LOC103926825	58	109	106		73	94	0.727397
LOC103926826	579	736	720		770	764	0.217097
LOC103926827	272	456	331		235	416	0.821977
LOC103926828	1177	1506	1420		1525	1753	0.192673
LOC103926829	351	368	433		336	388	0.59104
LOC103926830	1	4	5		4	16	0.46189
LOC103926831	809	1105	1081		890	974	0.573577
LOC103926832	211	174	245		120	118	0.0468907
LOC103926833	14	12	15		5	5	0.0101969
LOC103926834	712	862	892		760	826	0.685167
LOC103926835	684	997	897		680	789	0.330265
LOC103926836	0.0001	0.0001	0.0001		0.0001	0.0001	#DIV/0!
LOC103926837	39	38	35		38	33	0.596616
LOC103926838	0.0001	0.0001	0.0001		0.0001	0.0001	#DIV/0!
LOC103926839	39	41	64		42	48	0.753468
LOC103926840	0.0001	0.0001	0.0001		0.0001	0.0001	#DIV/0!
LOC103926841	46	49	60		47	68	0.678766
LOC103926842	0.0001	0.0001	0.0001		0.0001	0.0001	#DIV/0!
LOC103926843	0.0001	0.0001	0.0001		0.0001	0.0001	#DIV/0!
LOC103926844	0.0001	0.0001	0.0001		0.0001	0.0001	#DIV/0!
LOC103926845	19	17	16		12	18	0.576103
LOC103926846	1	2	5		3	1	0.699248
LOC103926847	13	15	62		14	11	0.388476
LOC103926848	49	76	79		44	66	0.452508
LOC103926849	1	22	22		6	11	0.458727
LOC103926850	0.0001	0.0001	0.0001		0.0001	1	0.5
LOC103926851	225	256	326		344	455	0.20549
LOC103926852	61	94	90		80	94	0.699209
LOC103926853	17	23	29		25	23	0.804357
LOC103926854	350	570	555		562	475	0.768649
LOC103926855	0.0001	0.0001	0.0001		0.0001	0.0001	#DIV/0!
LOC103926856	0.0001	0.0001	0.0001		0.0001	0.0001	#DIV/0!
LOC103926857	192	438	279		427	516	0.14198
LOC103926858	515	827	628		1613	1475	0.00452035
LOC103926859	1126	1525	1549		1347	1399	0.863468
LOC103926860	81	150	102		72	125	0.7422
LOC103926861	202	294	264		207	266	0.707632
LOC103926862	85	75	102		123	45	0.945987
LOC103926863	4	6	2		0.0001	6	0.798119
LOC103926864	450	400	643		637	312	0.91265
LOC103926865	1079	1364	1518		1023	1113	0.181528
LOC103926866	57	68	84		54	72	0.624201
LOC103926867	311	405	424		421	545	0.308533
LOC103926868	785	1028	1180		953	1014	0.914962
LOC103926869	2	1	3		5	2	0.490787
LOC103926870	1273	1401	1799		1280	1266	0.302415
LOC103926871	308	563	476		318	364	0.284195
LOC103926872	7	0.0001	3		1	2	0.464092
LOC103926873	339	459	370		306	371	0.375559
LOC103926874	0.0001	2	0.0001		0.0001	2	0.808768
LOC103926875	865	1167	1132		955	1037	0.61658
LOC103926876	508	795	641		558	732	0.981889
LOC103926877	303	424	398		312	397	0.745114
LOC103926878	195	257	240		178	202	0.162885
LOC103926879	7	6	8		11	7	0.493366
LOC103926880	241	330	334		274	305	0.746321
LOC103926881	1442	1705	1809		1816	1754	0.34817
LOC103926882	6	37	16		24	14	0.95316
LOC103926883	8	12	14		3	9	0.285008
LOC103926884	147	220	181		117	142	0.12078
LOC103926885	152	178	212		145	207	0.909766
LOC103926886	499	597	501		493	540	0.718553
LOC103926887	0.0001	0.0001	0.0001		0.0001	0.0001	#DIV/0!
LOC103926888	0.0001	0.0001	0.0001		0.0001	0.0001	#DIV/0!
LOC103926889	998	828	846		1298	879	0.513376
LOC103926890	67	220	98		214	128	0.552752
LOC103926891	16	33	15		18	30	0.773807
LOC103926892	32	32	18		17	68	0.657941
LOC103926893	0.0001	0.0001	0.0001		0.0001	0.0001	#DIV/0!
LOC103926894	25	35	35		26	43	0.798272
LOC103926895	33	102	89		122	130	0.131816
LOC103926896	5	8	8		9	8	0.278843
LOC103926897	43	55	43		20	38	0.2593
LOC103926898	0.0001	0.0001	0.0001		0.0001	0.0001	#DIV/0!
LOC103926899	0.0001	0.0001	0.0001		0.0001	0.0001	#DIV/0!
LOC103926900	137	155	175		174	154	0.616154
LOC103926901	0.0001	0.0001	0.0001		1	0.0001	0.5
LOC103926902	0.0001	0.0001	0.0001		1	0.0001	0.5
LOC103926903	0.0001	0.0001	1		0.0001	1	0.808768
LOC103926904	122	176	131		114	112	0.213969
LOC103926905	5	1	4		4	4	0.634852
LOC103926906	62	73	69		47	54	0.0466501
LOC103926907	30	32	50		35	34	0.699901
LOC103926908	148	213	185		165	172	0.549732
LOC103926909	0.0001	0.0001	0.0001		0.0001	0.0001	#DIV/0!
LOC103926910	0.0001	1	0.0001		0.0001	0.0001	0.42265
LOC103926911	0.0001	0.0001	0.0001		0.0001	0.0001	#DIV/0!
LOC103926912	0.0001	0.0001	1		0.0001	0.0001	0.42265
LOC103926913	296	398	395		327	419	0.876326
LOC103926914	19	27	28		23	29	0.771596
LOC103926915	2460	3129	3547		2193	2685	0.228372
LOC103926916	213	294	277		223	336	0.806134
LOC103926917	574	798	764		615	782	0.91117
LOC103926918	12	9	18		6	13	0.504473
LOC103926919	337	404	370		619	486	0.200717
LOC103926920	1	3	4		0.0001	0.0001	0.0941845
LOC103926921	105	117	149		89	92	0.125695
LOC103926922	27	27	42		101	113	0.00650495
LOC103926923	32	9	40		55	24	0.569913
LOC103926924	46	62	61		69	60	0.322606
LOC103926925	0.0001	1	0.0001		0.0001	3	0.576992
LOC103926926	1102	1523	1467		1254	1257	0.49748
LOC103926927	205	271	221		302	259	0.215492
LOC103926928	0.0001	0.0001	0.0001		0.0001	0.0001	#DIV/0!
LOC103926929	54170	70831	67983		92529	64751	0.480764
LOC103926930	243	349	340		330	311	0.803354
LOC103926931	1085	1572	1482		1215	1347	0.593878
LOC103926932	0.0001	1	3		0.0001	0.0001	0.269711
LOC103926933	2	6	4		8	14	0.22511
LOC103926934	95	189	135		126	159	0.934807
LOC103926935	400	554	483		461	508	0.920255
LOC103926936	0.0001	0.0001	0.0001		1	3	0.29518
LOC103926937	6873	8656	7589		8608	7825	0.489344
LOC103926938	307	337	393		280	225	0.104657
LOC103926939	0.0001	0.0001	0.0001		0.0001	0.0001	#DIV/0!
LOC103926940	3681	4391	4922		4403	4826	0.547043
LOC103926941	837	956	1058		1016	1074	0.279712
LOC103926942	1004	1269	1284		888	1000	0.109994
LOC103926943	403	653	585		642	604	0.417707
LOC103926944	151	206	138		177	241	0.375852
LOC103926945	381	544	533		520	635	0.340026
LOC103926946	52	107	89		127	142	0.0706502
LOC103926947	769	965	1052		334	326	0.0187982
LOC103926948	2716	3490	3768		4073	4224	0.113485
LOC103926949	277	467	398		311	547	0.75766
LOC103926950	0.0001	3	2		1	1	0.528564
LOC103926951	23	28	58		34	37	0.94644
LOC103926952	107	154	177		148	165	0.674315
LOC103926953	278	399	428		298	363	0.549513
LOC103926954	1244	1603	1644		1251	1363	0.275552
LOC103926955	543	712	726		676	678	0.803513
LOC103926956	101	109	113		103	114	0.911091
LOC103926957	927	1152	1243		1004	1029	0.435913
LOC103926958	262	368	350		304	316	0.663588
LOC103926959	23	26	33		30	30	0.463075
LOC103926960	388	524	558		468	523	0.931657
LOC103926961	682	1059	973		806	1199	0.715318
LOC103926962	287	480	482		348	482	0.989601
LOC103926963	18	49	31		27	59	0.640384
LOC103926964	426	574	898		575	631	0.852757
LOC103926965	155	128	235		83	76	0.0994987
LOC103926966	9	9	16		6	15	0.888229
LOC103926967	448	682	687		519	534	0.421227
LOC103926968	366	531	485		398	487	0.802905
LOC103926969	726	872	1020		785	860	0.63076
LOC103926970	1746	2507	2401		2099	2635	0.711387
LOC103926971	411	562	496		447	536	0.978633
LOC103926972	0.0001	0.0001	0.0001		0.0001	0.0001	#DIV/0!
LOC103926973	10	27	18		11	29	0.888882
LOC103926974	7	11	13		7	19	0.734697
LOC103926975	1	0.0001	0.0001		1	0.0001	0.808768
LOC103926976	1	1	0.0001		1	3	0.394999
LOC103926977	318	426	448		310	429	0.73698
LOC103926978	92	118	134		83	122	0.654947
LOC103926979	131	189	137		191	174	0.243348
LOC103926980	0.0001	0.0001	0.0001		0.0001	0.0001	#DIV/0!
LOC103926981	8	5	10		7	5	0.414455
LOC103926982	0.0001	0.0001	0.0001		0.0001	0.0001	#DIV/0!
LOC103926983	0.0001	0.0001	0.0001		0.0001	0.0001	#DIV/0!
LOC103926984	215	177	292		167	135	0.141022
LOC103926985	2	4	2		2	4	0.808768
LOC103926986	0.0001	0.0001	0.0001		0.0001	0.0001	#DIV/0!
LOC103926987	4	9	4		11	12	0.0632055
LOC103926988	1252	1524	1669		1470	1519	0.926784
LOC103926989	57	129	104		58	180	0.778685
LOC103926990	653	646	782		476	479	0.0392409
LOC103926991	120	182	186		188	227	0.224777
LOC103926992	0.0001	0.0001	0.0001		0.0001	0.0001	#DIV/0!
LOC103926993	217	278	290		167	262	0.492526
LOC103926994	1	6	8		2	4	0.455681
LOC103926995	126	149	156		102	134	0.320349
LOC103926996	0.0001	2	1		2	3	0.148028
LOC103926997	174	262	247		189	258	0.932356
LOC103926998	36	45	47		32	40	0.314817
LOC103926999	1266	1687	1752		2764	2578	0.00897277
LOC103927000	904	1383	1216		1219	1431	0.437223
LOC103927001	11	14	18		41	44	0.00155194
LOC103927002	415	583	587		493	488	0.573265
LOC103927003	530	733	793		663	822	0.65029
LOC103927004	171	169	194		160	183	0.68899
LOC103927005	246	365	278		301	306	0.859075
LOC103927006	114	154	179		99	131	0.266358
LOC103927007	159	254	230		201	227	0.992255
LOC103927008	0.0001	0.0001	0.0001		0.0001	0.0001	#DIV/0!
LOC103927009	0.0001	0.0001	0.0001		0.0001	0.0001	#DIV/0!
LOC103927010	0.0001	1	0.0001		0.0001	0.0001	0.42265
LOC103927011	267	369	383		315	287	0.408375
LOC103927012	0.0001	0.0001	2		0.0001	0.0001	0.42265
LOC103927013	135	249	284		163	192	0.425767
LOC103927014	0.0001	0.0001	0.0001		0.0001	0.0001	#DIV/0!
LOC103927015	53	62	96		54	96	0.869581
LOC103927016	0.0001	0.0001	0.0001		0.0001	0.0001	#DIV/0!
LOC103927017	2944	3958	3727		3761	4083	0.358464
LOC103927018	862	1151	1211		978	1110	0.824107
LOC103927019	66	72	87		61	60	0.145097
LOC103927020	0.0001	1	3		0.0001	0.0001	0.269711
LOC103927021	128	356	186		112	217	0.544327
LOC103927022	31	49	19		29	96	0.536308
LOC103927023	4	54	13		23	18	0.856996
LOC103927024	5	4	2		4	5	0.473322
LOC103927025	2	4	3		5	1	1
LOC103927026	6	11	11		9	8	0.67311
LOC103927027	34	27	34		53	57	0.00536696
LOC103927028	53	49	38		34	32	0.0867207
LOC103927029	153	136	193		204	123	0.956703
LOC103927030	0.0001	3	0.0001		1	0.0001	0.687247
LOC103927031	2	4	3		1	0.0001	0.0494107
LOC103927032	24	48	60		49	60	0.447321
LOC103927033	591	742	891		889	1056	0.159453
LOC103927034	556	679	759		716	819	0.284304
LOC103927035	0.0001	0.0001	0.0001		0.0001	0.0001	#DIV/0!
LOC103927036	0.0001	8	3		1	6	0.964696
LOC103927037	5	8	11		7	9	1
LOC103927038	1476	2051	2076		1869	1935	0.877987
LOC103927039	0.0001	0.0001	0.0001		1	0.0001	0.5
LOC103927040	17	31	46		133	69	0.257482
LOC103927041	1248	1732	1749		1786	1664	0.469744
LOC103927042	625	821	851		681	747	0.560529
LOC103927043	0.0001	0.0001	0.0001		0.0001	0.0001	#DIV/0!
LOC103927044	4272	5494	5207		5013	5037	0.934989
LOC103927045	1179	1521	1635		1197	1309	0.29839
LOC103927046	952	1158	1261		1229	1151	0.556445
LOC103927047	614	750	815		701	844	0.662503
LOC103927048	481	569	612		583	667	0.316779
LOC103927049	781	1006	991		661	832	0.232047
LOC103927050	321	858	282		669	1179	0.297274
LOC103927051	5571	5714	7910		5336	5331	0.294773
LOC103927052	814	1217	1027		1195	1316	0.175619
LOC103927053	74	77	88		99	88	0.175044
LOC103927054	0.0001	0.0001	0.0001		0.0001	0.0001	#DIV/0!
LOC103927055	0.0001	1	2		0.0001	1	0.561136
LOC103927056	53	65	59		37	52	0.267414
LOC103927057	0.0001	0.0001	0.0001		0.0001	0.0001	#DIV/0!
LOC103927058	14	33	18		16	18	0.505862
LOC103927059	2	0.0001	0.0001		0.0001	0.0001	0.42265
LOC103927060	5	3	5		1	2	0.042667
LOC103927061	535	751	697		586	712	0.903655
LOC103927062	26	32	24		35	24	0.765241
LOC103927063	0.0001	0.0001	0.0001		0.0001	0.0001	#DIV/0!
LOC103927064	0.0001	0.0001	0.0001		0.0001	0.0001	#DIV/0!
LOC103927065	3	2	0.0001		6	0.0001	0.73469
LOC103927066	685	1009	831		913	1077	0.309411
LOC103927067	105	143	138		164	166	0.0918788
LOC103927068	50	74	86		94	103	0.101791
LOC103927069	170	242	208		154	195	0.359306
LOC103927070	61	107	92		70	73	0.379199
LOC103927071	744	957	1020		732	865	0.385185
LOC103927072	310	391	390		364	333	0.659066
LOC103927073	8	1	2		7	1	0.936436
LOC103927074	115	166	183		121	196	0.93835
LOC103927075	461	531	563		360	427	0.0867142
LOC103927076	1081	1535	1395		1278	1456	0.864153
LOC103927077	163	172	216		91	98	0.0278009
LOC103927078	849	867	1053		449	568	0.0210335
LOC103927079	446	646	620		483	865	0.68477
LOC103927080	888	1122	1085		1119	1214	0.21852
LOC103927081	410	719	565		1711	1714	0.00597379
LOC103927082	2	2	8		1	3	0.441751
LOC103927083	1005	1340	1253		1228	1222	0.822086
LOC103927084	3	2	2		123	115	0.0209486
LOC103927085	302	432	415		292	351	0.309139
LOC103927086	207	197	201		148	123	0.104193
LOC103927087	32	34	27		22	44	0.885927
LOC103927088	541	750	826		525	518	0.162988
LOC103927089	53	45	34		52	55	0.222373
LOC103927090	305	323	382		333	422	0.521317
LOC103927091	24	18	49		62	53	0.0897124
LOC103927092	399	463	506		424	430	0.449599
LOC103927093	8	11	11		6	20	0.742343
LOC103927094	15	15	15		7	12	0.271599
LOC103927095	37	42	39		35	36	0.107761
LOC103927096	21	15	22		9	8	0.0331511
LOC103927097	452	663	718		697	873	0.258377
LOC103927098	9	18	8		15	12	0.641504
LOC103927099	165	234	238		206	285	0.555917
LOC103927100	38	59	61		52	44	0.617961
LOC103927101	690	996	1002		786	943	0.823597
LOC103927102	3570	4379	4230		9049	8734	0.00051989
LOC103927103	205	230	259		164	133	0.0397415
LOC103927104	0.0001	0.0001	0.0001		0.0001	0.0001	#DIV/0!
LOC103927105	0.0001	0.0001	0.0001		0.0001	0.0001	#DIV/0!
LOC103927106	0.0001	7	0.0001		3	3	0.801987
LOC103927107	8	14	17		11	10	0.445622
LOC103927108	450	459	521		330	393	0.0961891
LOC103927109	0.0001	0.0001	0.0001		0.0001	0.0001	#DIV/0!
LOC103927110	2382	3230	3328		2764	2782	0.561948
LOC103927111	0.0001	1	1		0.0001	0.0001	0.183503
LOC103927112	2	0.0001	3		1	1	0.528564
LOC103927113	0.0001	0.0001	0.0001		0.0001	0.0001	#DIV/0!
LOC103927114	6	4	9		1	14	0.887551
LOC103927115	74	120	95		82	75	0.310953
LOC103927116	5	0.0001	4		0.0001	1	0.239595
LOC103927117	0.0001	0.0001	0.0001		0.0001	0.0001	#DIV/0!
LOC103927118	0.0001	0.0001	0.0001		0.0001	0.0001	#DIV/0!
LOC103927119	437	592	565		501	543	0.870914
LOC103927120	38	57	45		30	73	0.86019
LOC103927121	16	13	13		17	13	0.710316
LOC103927122	217	301	213		223	254	0.884657
LOC103927123	187	246	285		186	184	0.196576
LOC103927124	0.0001	0.0001	0.0001		0.0001	0.0001	#DIV/0!
LOC103927125	0.0001	2	2		6	7	0.00853289
LOC103927126	899	1066	1225		1265	1432	0.112837
LOC103927127	247	355	328		328	368	0.393293
LOC103927128	1	0.0001	2		0.0001	1	0.561136
LOC103927129	1314	1742	1819		1557	1766	0.85899
LOC103927130	195	206	223		215	237	0.314524
LOC103927131	280	408	399		352	448	0.603578
LOC103927132	288	587	400		417	489	0.788825
LOC103927133	1197	1476	1676		1370	1232	0.413741
LOC103927134	1	3	0.0001		4	3	0.125466
LOC103927135	167	240	255		217	269	0.598056
LOC103927136	1	1	0.0001		2	1	0.305912
LOC103927137	548	667	837		508	650	0.411804
LOC103927138	0.0001	0.0001	0.0001		0.0001	0.0001	#DIV/0!
LOC103927139	1	0.0001	1		1	5	0.447493
LOC103927140	307	26	214		16	55	0.213623
LOC103927141	2	0.0001	2		0.0001	3	0.931651
LOC103927142	232	267	275		179	275	0.633825
LOC103927143	0.0001	0.0001	0.0001		0.0001	0.0001	#DIV/0!
LOC103927144	2	2	3		3	0.0001	0.676902
LOC103927145	33	58	67		71	74	0.188224
LOC103927146	11	30	26		30	36	0.206057
LOC103927147	171	171	181		163	175	0.533688
LOC103927148	0.0001	0.0001	0.0001		0.0001	0.0001	#DIV/0!
LOC103927149	0.0001	0.0001	0.0001		0.0001	0.0001	#DIV/0!
LOC103927150	51	69	75		52	65	0.553681
LOC103927151	0.0001	0.0001	0.0001		0.0001	0.0001	#DIV/0!
LOC103927152	138	26	36		59	14	0.527469
LOC103927153	0.0001	2	0.0001		1	0.0001	0.854284
LOC103927154	0.0001	0.0001	0.0001		0.0001	0.0001	#DIV/0!
LOC103927155	248	345	326		282	268	0.403087
LOC103927156	350	532	497		387	453	0.584642
LOC103927157	2310	2613	2923		2384	3147	0.766255
LOC103927158	20	22	16		14	16	0.125469
LOC103927159	92	136	105		31	56	0.0389998
LOC103927160	54	108	79		68	104	0.830836
LOC103927161	320	399	362		376	439	0.34683
LOC103927162	64	61	49		55	53	0.476957
LOC103927163	87	90	108		50	91	0.432192
LOC103927164	4	16	12		3	10	0.469918
LOC103927165	229	302	356		289	334	0.738298
LOC103927166	0.0001	0.0001	0.0001		0.0001	0.0001	#DIV/0!
LOC103927167	0.0001	1	0.0001		0.0001	0.0001	0.42265
LOC103927168	118	17	19		296	25	0.565426
LOC103927169	15	29	23		22	22	0.941974
LOC103927170	0.0001	0.0001	0.0001		0.0001	0.0001	#DIV/0!
LOC103927171	265	164	246		287	217	0.612552
LOC103927172	4093	5557	5133		3640	5909	0.916317
LOC103927173	11	10	4		9	9	0.789181
LOC103927174	280	373	365		205	292	0.230644
LOC103927175	0.0001	1	1		0.0001	0.0001	0.183503
LOC103927176	147	174	171		144	221	0.715005
LOC103927177	168	217	201		145	194	0.473034
LOC103927178	154	202	234		130	209	0.622171
LOC103927179	1189	2017	1977		828	1149	0.101773
LOC103927180	4	10	12		6	4	0.266838
LOC103927181	227	346	325		277	265	0.521934
LOC103927182	1972	2565	2536		1425	1506	0.0389876
LOC103927183	1839	2137	2406		1842	1802	0.201749
LOC103927184	0.0001	0.0001	0.0001		0.0001	0.0001	#DIV/0!
LOC103927185	0.0001	0.0001	0.0001		0.0001	0.0001	#DIV/0!
LOC103927186	30	26	24		19	21	0.0485992
LOC103927187	0.0001	0.0001	0.0001		0.0001	0.0001	#DIV/0!
LOC103927188	1327	1771	1808		1351	1535	0.364913
LOC103927189	74	90	100		72	87	0.489627
LOC103927190	4	10	20		8	11	0.739103
LOC103927191	0.0001	0.0001	0.0001		0.0001	0.0001	#DIV/0!
LOC103927192	11	14	9		5	6	0.0458318
LOC103927193	4	14	11		5	15	0.960215
LOC103927194	11	17	20		17	8	0.581625
LOC103927195	24	34	61		45	49	0.577214
LOC103927196	541	703	724		600	643	0.622159
LOC103927197	416	572	523		574	591	0.22654
LOC103927198	595	771	815		627	690	0.430607
LOC103927199	3	6	2		9	3	0.575873
LOC103927200	232	288	301		340	252	0.705624
LOC103927201	591	713	802		678	699	0.846967
LOC103927202	1188	1500	1535		1445	1383	0.960352
LOC103927203	469	654	581		489	567	0.589667
LOC103927204	75	121	104		125	128	0.185802
LOC103927205	0.0001	0.0001	0.0001		0.0001	0.0001	#DIV/0!
LOC103927206	156	167	166		123	145	0.205214
LOC103927207	1470	2095	1980		935	1295	0.0750207
LOC103927208	66	106	126		143	120	0.224538
LOC103927209	596	638	704		694	932	0.383116
LOC103927210	2	1	0.0001		1	1	0.999959
LOC103927211	0.0001	0.0001	0.0001		5	0.0001	0.5
LOC103927212	3536	5488	4616		3280	5145	0.79175
LOC103927213	145	175	152		114	159	0.517095
LOC103927214	0.0001	0.0001	0.0001		1	0.0001	0.5
LOC103927215	0.0001	0.0001	0.0001		0.0001	0.0001	#DIV/0!
LOC103927216	51	250	79		80	63	0.469321
LOC103927217	1	3	0.0001		0.0001	0.0001	0.269711
LOC103927218	0.0001	7	40		38	5	0.80252
LOC103927219	30	44	31		31	52	0.648113
LOC103927220	0.0001	12	3		1	0.0001	0.337924
LOC103927221	1722	2387	2436		1884	2314	0.811236
LOC103927222	0.0001	0.0001	3		0.0001	0.0001	0.42265
LOC103927223	1	0.0001	0.0001		0.0001	0.0001	0.42265
LOC103927224	0.0001	2	0.0001		1	1	0.666711
LOC103927225	1	4	3		0.0001	2	0.318308
LOC103927226	0.0001	0.0001	0.0001		0.0001	0.0001	#DIV/0!
LOC103927227	59	23	30		43	97	0.424003
LOC103927228	0.0001	0.0001	0.0001		0.0001	0.0001	#DIV/0!
LOC103927229	0.0001	0.0001	0.0001		0.0001	0.0001	#DIV/0!
LOC103927230	0.0001	0.0001	0.0001		0.0001	0.0001	#DIV/0!
LOC103927231	0.0001	0.0001	0.0001		0.0001	0.0001	#DIV/0!
LOC103927232	4	19	140		90	0.0001	0.891778
LOC103927233	1519	1862	1893		1428	1703	0.385649
LOC103927234	0.0001	0.0001	0.0001		0.0001	0.0001	#DIV/0!
LOC103927235	0.0001	0.0001	0.0001		0.0001	0.0001	#DIV/0!
LOC103927236	8312	14595	11681		13323	9750	0.99795
LOC103927237	0.0001	0.0001	0.0001		0.0001	0.0001	#DIV/0!
LOC103927238	0.0001	0.0001	0.0001		0.0001	0.0001	#DIV/0!
LOC103927239	1	1	3		0.0001	0.0001	0.129624
LOC103927240	0.0001	0.0001	0.0001		3	0.0001	0.5
LOC103927241	717	973	1011		841	862	0.650488
LOC103927242	1687	2301	2334		1959	2120	0.786397
LOC103927243	132	187	180		114	124	0.10249
LOC103927244	0.0001	0.0001	0.0001		0.0001	0.0001	#DIV/0!
LOC103927245	66	108	107		63	100	0.648741
LOC103927246	188	282	236		230	258	0.796174
LOC103927247	8	16	6		8	14	0.831911
LOC103927248	981	1386	1434		1476	1339	0.448161
LOC103927249	1	1	0.0001		1	2	0.305912
LOC103927250	395	374	426		203	198	0.00483524
LOC103927251	77	97	74		73	89	0.888816
LOC103927252	934	1189	1235		1035	1465	0.653726
LOC103927253	345	469	411		316	368	0.230961
LOC103927254	523	650	683		516	455	0.104635
LOC103927255	146	222	248		134	219	0.636438
LOC103927256	32	46	62		47	79	0.483488
LOC103927257	1703	2576	2155		4837	5454	0.0118481
LOC103927258	627	918	869		603	789	0.471009
LOC103927259	117	165	174		214	237	0.0403319
LOC103927260	426	701	598		489	580	0.691247
LOC103927261	0.0001	10	10		4	25	0.589263
LOC103927262	555	621	704		526	555	0.176251
LOC103927263	1263	1821	1551		1513	1671	0.811698
LOC103927264	2	4	5		1	4	0.581625
LOC103927265	0.0001	0.0001	0.0001		0.0001	0.0001	#DIV/0!
LOC103927266	333	441	451		674	736	0.00953537
LOC103927267	259	402	421		334	388	0.995782
LOC103927268	1	0.0001	0.0001		4	3	0.0381235
LOC103927269	10	16	30		7	36	0.879897
LOC103927270	12	24	16		21	24	0.282489
LOC103927271	297	424	387		375	309	0.624962
LOC103927272	7	13	20		15	12	0.970132
LOC103927273	13	10	28		23	4	0.785228
LOC103927274	0.0001	0.0001	1		2	1	0.198457
LOC103927275	1323	1693	1578		1670	1630	0.391534
LOC103927276	90	88	140		97	106	0.819505
LOC103927277	1	0.0001	0.0001		11	4	0.286864
LOC103927278	0.0001	0.0001	0.0001		0.0001	0.0001	#DIV/0!
LOC103927279	741	1057	1036		1421	1298	0.0412396
LOC103927280	71	112	123		85	124	0.928837
LOC103927281	0.0001	0.0001	0.0001		0.0001	0.0001	#DIV/0!
LOC103927282	22	18	17		15	17	0.199345
LOC103927283	1028	1173	1360		1102	1187	0.716197
LOC103927284	376	493	432		340	423	0.421905
LOC103927285	1	4	3		2	7	0.594694
LOC103927286	2	1	0.0001		3	3	0.0741755
LOC103927287	0.0001	0.0001	0.0001		0.0001	0.0001	#DIV/0!
LOC103927288	100	137	194		103	122	0.376347
LOC103927289	764	1024	1045		851	920	0.593442
LOC103927290	295	422	461		344	401	0.750365
LOC103927291	30	20	9		3	24	0.669714
LOC103927292	230	294	355		305	282	0.990494
LOC103927293	242	365	348		344	355	0.503963
LOC103927294	0.0001	0.0001	0.0001		0.0001	0.0001	#DIV/0!
LOC103927295	1	0.0001	1		0.0001	0.0001	0.183503
LOC103927296	18	26	21		89	11	0.59986
LOC103927297	42	58	73		35	35	0.126913
LOC103927298	431	537	599		500	603	0.713391
LOC103927299	1158	1473	1400		1631	1614	0.0983239
LOC103927300	1810	2281	2496		2260	2345	0.653546
LOC103927301	2936	4549	4002		3066	2545	0.158822
LOC103927302	108	121	184		122	130	0.670258
LOC103927303	963	1210	1284		1030	1199	0.788682
LOC103927304	140	189	187		98	159	0.362464
LOC103927305	759	882	840		798	786	0.435268
LOC103927306	8	4	13		10	9	0.70029
LOC103927307	0.0001	0.0001	0.0001		0.0001	0.0001	#DIV/0!
LOC103927308	168	199	224		230	294	0.248913
LOC103927309	0.0001	0.0001	0.0001		0.0001	0.0001	#DIV/0!
LOC103927310	49	91	52		79	124	0.306329
LOC103927311	160	85	188		112	84	0.273622
LOC103927312	10	21	14		40	9	0.649297
LOC103927313	19	13	24		33	15	0.659515
LOC103927314	0.0001	0.0001	0.0001		0.0001	0.0001	#DIV/0!
LOC103927315	0.0001	0.0001	0.0001		0.0001	0.0001	#DIV/0!
LOC103927316	0.0001	0.0001	0.0001		0.0001	0.0001	#DIV/0!
LOC103927317	0.0001	0.0001	0.0001		0.0001	0.0001	#DIV/0!
LOC103927318	111	141	120		66	83	0.0325358
LOC103927319	53	18	62		106	29	0.655027
LOC103927320	705	937	1018		1372	1459	0.0185696
LOC103927321	135	200	164		139	171	0.678371
LOC103927322	3243	5857	4385		3356	3816	0.353968
LOC103927323	225	242	276		230	268	0.960657
LOC103927324	165	237	210		116	156	0.108711
LOC103927325	66	134	91		84	104	0.901821
LOC103927326	202	304	293		235	285	0.886739
LOC103927327	198	283	206		236	284	0.457636
LOC103927328	579	574	919		564	642	0.531134
LOC103927329	4	11	9		67	11	0.466956
LOC103927330	115	152	187		115	191	0.973515
LOC103927331	33316	39235	39025		38050	28844	0.561091
LOC103927332	8	11	13		16	49	0.410687
LOC103927333	55	137	17		6	14	0.232953
LOC103927334	4	11	12		9	10	0.862343
LOC103927335	2302	2733	2479		1907	3115	0.993361
LOC103927336	277	304	251		232	201	0.0788411
LOC103927337	0.0001	0.0001	0.0001		0.0001	0.0001	#DIV/0!
LOC103927338	124	163	112		119	77	0.307496
LOC103927339	30	39	23		38	54	0.261236
LOC103927340	17	29	27		24	26	0.876537
LOC103927341	1	5	3		0.0001	3	0.505884
LOC103927342	1	1	4		2	4	0.536255
LOC103927343	9	18	53		46	22	0.71248
LOC103927344	247	332	342		289	371	0.694228
LOC103927345	289	434	425		271	345	0.300892
LOC103927346	0.0001	0.0001	0.0001		0.0001	0.0001	#DIV/0!
LOC103927347	10	9	4		0.0001	9	0.608334
LOC103927348	285	364	356		275	390	0.973156
LOC103927349	8	13	117		22	15	0.520353
LOC103927350	63	9	11		7	16	0.459895
LOC103927351	121	179	215		314	320	0.0324179
LOC103927352	20	41	10		7	41	0.988129
LOC103927353	0.0001	0.0001	0.0001		0.0001	0.0001	#DIV/0!
LOC103927354	6	12	15		6	3	0.125469
LOC103927355	1488	1461	1856		771	794	0.0226037
LOC103927356	174	291	277		230	330	0.649825
LOC103927357	0.0001	0.0001	0.0001		0.0001	0.0001	#DIV/0!
LOC103927358	3306	4651	4220		3394	4246	0.713532
LOC103927359	2	1	5		2	5	0.70291
LOC103927360	0.0001	0.0001	2		1	0.0001	0.854284
LOC103927361	25	36	106		105	23	0.880382
LOC103927362	0.0001	0.0001	0.0001		0.0001	0.0001	#DIV/0!
LOC103927363	245	329	454		318	268	0.512312
LOC103927364	453	274	303		359	361	0.792191
LOC103927365	124	123	145		130	131	0.983593
LOC103927366	140	333	267		200	282	0.94051
LOC103927367	0.0001	0.0001	0.0001		0.0001	0.0001	#DIV/0!
LOC103927368	8	14	7		7	11	0.837322
LOC103927369	58	55	77		87	93	0.0466339
LOC103927370	2208	2481	2721		2272	2040	0.194698
LOC103927371	0.0001	0.0001	0.0001		0.0001	0.0001	#DIV/0!
LOC103927372	1973	2425	2527		2168	1978	0.317071
LOC103927373	96	157	158		129	110	0.500722
LOC103927374	0.0001	0.0001	0.0001		0.0001	0.0001	#DIV/0!
LOC103927375	204	206	266		198	169	0.192604
LOC103927376	0.0001	0.0001	0.0001		0.0001	0.0001	#DIV/0!
LOC103927377	0.0001	0.0001	0.0001		0.0001	0.0001	#DIV/0!
LOC103927378	316	229	252		147	188	0.0602222
LOC103927379	0.0001	0.0001	0.0001		0.0001	0.0001	#DIV/0!
LOC103927380	621	777	751		663	939	0.649367
LOC103927381	841	1144	1155		866	889	0.240864
LOC103927382	187	226	288		257	285	0.342187
LOC103927383	197	272	301		189	292	0.816404
LOC103927384	10	16	23		10	22	0.967138
LOC103927385	231	290	290		167	196	0.0359462
LOC103927386	22	24	14		24	40	0.353093
LOC103927387	7	4	8		0.0001	1	0.0279614
LOC103927388	0.0001	0.0001	0.0001		0.0001	0.0001	#DIV/0!
LOC103927389	1521	2156	2026		2119	1999	0.506392
LOC103927390	107	192	180		138	155	0.676634
LOC103927391	13	21	12		12	13	0.425383
LOC103927392	898	1065	1206		1083	1104	0.717687
LOC103927393	158	190	219		160	137	0.150375
LOC103927394	84	115	118		85	102	0.443373
LOC103927395	0.0001	0.0001	0.0001		0.0001	1	0.5
LOC103927396	119	208	141		186	211	0.25497
LOC103927397	1072	1451	1534		1481	1590	0.329757
LOC103927398	206	231	248		181	254	0.818316
LOC103927399	35	66	77		69	78	0.381562
LOC103927400	5	10	3		2	13	0.833216
LOC103927401	295	326	309		293	379	0.653184
LOC103927402	1241	1550	1724		1357	1662	0.984322
LOC103927403	31	37	62		38	26	0.387904
LOC103927404	318	429	440		354	494	0.763823
LOC103927405	237	340	276		301	321	0.474792
LOC103927406	0.0001	0.0001	0.0001		0.0001	0.0001	#DIV/0!
LOC103927407	5	9	9		6	3	0.232717
LOC103927408	0.0001	0.0001	0.0001		0.0001	1	0.5
LOC103927409	0.0001	0.0001	0.0001		0.0001	0.0001	#DIV/0!
LOC103927410	0.0001	0.0001	0.0001		0.0001	0.0001	#DIV/0!
LOC103927411	26	39	42		37	60	0.45165
LOC103927412	36	59	63		47	57	0.95007
LOC103927413	123	176	132		247	302	0.0700117
LOC103927414	102	150	158		163	181	0.17657
LOC103927415	3	0.0001	5		3	6	0.453323
LOC103927416	539	788	719		759	813	0.296472
LOC103927417	0.0001	0.0001	0.0001		0.0001	0.0001	#DIV/0!
LOC103927418	721	936	1018		785	937	0.810311
LOC103927419	3525	4034	4598		6275	5932	0.0115208
LOC103927420	1	0.0001	0.0001		1	0.0001	0.808768
LOC103927421	749	885	922		1462	1346	0.0106223
LOC103927422	0.0001	0.0001	0.0001		1	0.0001	0.5
LOC103927423	127	191	212		175	200	0.730844
LOC103927424	9	9	29		4	2	0.195589
LOC103927425	6	6	8		7	11	0.439661
LOC103927426	295	309	357		344	276	0.820015
LOC103927427	3	2	6		3	0.0001	0.36603
LOC103927428	204	232	282		237	258	0.768619
LOC103927429	0.0001	0.0001	0.0001		0.0001	0.0001	#DIV/0!
LOC103927430	0.0001	1	0.0001		1	0.0001	0.808768
LOC103927431	81	220	169		293	343	0.0439621
LOC103927432	3104	4125	4287		3823	4384	0.608675
LOC103927433	349	411	441		344	370	0.253157
LOC103927434	348	445	483		383	380	0.389328
LOC103927435	3096	3823	3896		4141	3754	0.363767
LOC103927436	600	821	819		720	821	0.806314
LOC103927437	45	58	64		57	53	0.919326
LOC103927438	52	68	76		46	64	0.454281
LOC103927439	0.0001	0.0001	1		0.0001	1	0.808768
LOC103927440	360	320	411		237	251	0.0380653
LOC103927441	1392	1744	1607		1603	1712	0.559272
LOC103927442	0.0001	0.0001	0.0001		0.0001	0.0001	#DIV/0!
LOC103927443	0.0001	0.0001	0.0001		0.0001	0.0001	#DIV/0!
LOC103927444	794	1042	1106		822	1057	0.808334
LOC103927445	0.0001	0.0001	0.0001		1	0.0001	0.5
LOC103927446	0.0001	0.0001	0.0001		0.0001	0.0001	#DIV/0!
LOC103927447	0.0001	2	0.0001		3	5	0.115482
LOC103927448	64	80	71		70	62	0.425177
LOC103927449	4	5	3		6	9	0.22511
LOC103927450	0.0001	0.0001	0.0001		0.0001	0.0001	#DIV/0!
LOC103927451	0.0001	0.0001	0.0001		0.0001	0.0001	#DIV/0!
LOC103927452	60	52	37		28	53	0.598798
LOC103927453	29	36	116		113	64	0.505654
LOC103927454	1431	1797	2437		1903	1886	0.985172
LOC103927455	0.0001	0.0001	0.0001		0.0001	0.0001	#DIV/0!
LOC103927456	658	738	728		607	745	0.725431
LOC103927457	0.0001	1	0.0001		4	7	0.165705
LOC103927458	0.0001	0.0001	0.0001		0.0001	0.0001	#DIV/0!
LOC103927459	20	7	21		15	21	0.73652
LOC103927460	429	576	501		388	435	0.162964
LOC103927461	8	16	10		13	17	0.327556
LOC103927462	127	186	175		129	134	0.225867
LOC103927463	0.0001	0.0001	0.0001		0.0001	0.0001	#DIV/0!
LOC103927464	1340	1832	1732		3155	3111	0.00878811
LOC103927465	14	19	21		19	27	0.409631
LOC103927466	1	0.0001	0.0001		0.0001	1	0.808768
LOC103927467	34	66	87		68	79	0.553527
LOC103927468	66	199	120		188	123	0.628815
LOC103927469	5	11	10		15	5	0.836656
LOC103927470	624	649	720		606	660	0.489336
LOC103927471	3134	5507	3701		2449	3397	0.259639
LOC103927472	213	314	267		234	259	0.612425
LOC103927473	11	11	15		12	13	0.915567
LOC103927474	666	663	999		668	974	0.833728
LOC103927475	1	5	3		4	8	0.343537
LOC103927476	6	10	16		15	15	0.274411
LOC103927477	0.0001	1	0.0001		3	1	0.324119
LOC103927478	1195	1422	1537		1182	1251	0.232069
LOC103927479	0.0001	0.0001	0.0001		0.0001	0.0001	#DIV/0!
LOC103927480	2061	2345	2781		2454	2770	0.470201
LOC103927481	0.0001	0.0001	0.0001		0.0001	0.0001	#DIV/0!
LOC103927482	48	72	58		37	54	0.321571
LOC103927483	16	20	19		16	22	0.863635
LOC103927484	805	1225	1233		890	981	0.398021
LOC103927485	384	429	644		160	330	0.147124
LOC103927486	304	459	445		410	422	0.813574
LOC103927487	3204	4692	4414		4247	4733	0.511925
LOC103927488	59	116	122		71	66	0.267076
LOC103927489	2076	2810	2721		2639	3073	0.392309
LOC103927490	3396	3510	4492		3695	3006	0.434027
LOC103927491	136	137	160		109	121	0.0594289
LOC103927492	41	40	36		35	38	0.335664
LOC103927493	1061	1412	1272		1254	1212	0.895537
LOC103927494	0.0001	1	1		2	0.0001	0.797117
LOC103927495	502	626	695		479	440	0.108823
LOC103927496	446	547	613		517	579	0.840202
LOC103927497	383	479	487		538	533	0.12319
LOC103927498	3	10	8		19	9	0.373631
LOC103927499	0.0001	0.0001	0.0001		1	1	#DIV/0!
LOC103927500	32	45	30		20	13	0.0469486
LOC103927501	133	160	183		124	163	0.593525
LOC103927502	20	81	37		41	67	0.744047
LOC103927503	7	19	24		23	16	0.675862
LOC103927504	28	85	46		71	78	0.328896
LOC103927505	11	11	9		45	6	0.579101
LOC103927506	1	1	4		3	8	0.3746
LOC103927507	313	393	444		363	381	0.797196
LOC103927508	29	50	42		56	53	0.140239
LOC103927509	640	876	949		724	918	0.996402
LOC103927510	406	477	537		498	547	0.355811
LOC103927511	818	1123	1103		904	950	0.469864
LOC103927512	712	980	1064		762	1115	0.933202
LOC103927513	1358	1932	1705		1379	1609	0.460843
LOC103927514	721	1067	952		738	968	0.726188
LOC103927515	665	887	967		704	1003	0.944995
LOC103927516	242	273	297		251	277	0.767363
LOC103927517	673	1098	948		906	913	0.982013
LOC103927518	189	278	332		263	214	0.606214
LOC103927519	2	3	4		2	1	0.148028
LOC103927520	637	828	788		660	791	0.793896
LOC103927521	860	1312	1237		1192	1256	0.598281
LOC103927522	0.0001	0.0001	0.0001		0.0001	0.0001	#DIV/0!
LOC103927523	64	72	127		115	103	0.396967
LOC103927524	156	237	224		205	221	0.803224
LOC103927525	67	95	99		110	149	0.228021
LOC103927526	377	557	478		475	524	0.654184
LOC103927527	126	171	172		156	155	0.961196
LOC103927528	354	454	394		407	548	0.460293
LOC103927529	277	746	287		958	868	0.0819425
LOC103927530	0.0001	2	1		0.0001	1	0.561136
LOC103927531	0.0001	0.0001	0.0001		0.0001	0.0001	#DIV/0!
LOC103927532	0.0001	0.0001	0.0001		0.0001	0.0001	#DIV/0!
LOC103927533	92	140	162		132	123	0.871623
LOC103927534	0.0001	0.0001	0.0001		0.0001	0.0001	#DIV/0!
LOC103927535	29	32	25		23	23	0.107731
LOC103927536	48	91	87		79	97	0.496522
LOC103927537	0.0001	0.0001	0.0001		0.0001	0.0001	#DIV/0!
LOC103927538	1	2	0.0001		0.0001	6	0.624711
LOC103927539	0.0001	0.0001	0.0001		0.0001	0.0001	#DIV/0!
LOC103927540	181	255	200		177	189	0.320802
LOC103927541	0.0001	0.0001	1		2	2	0.0377453
LOC103927542	570	777	732		540	568	0.152269
LOC103927543	170	238	240		161	219	0.548932
LOC103927544	0.0001	0.0001	0.0001		0.0001	0.0001	#DIV/0!
LOC103927545	942	1275	1202		1583	1446	0.0546598
LOC103927546	417	604	633		443	598	0.788388
LOC103927547	18	26	23		21	15	0.364061
LOC103927548	0.0001	0.0001	0.0001		1	1	#DIV/0!
LOC103927549	42	66	93		52	63	0.596093
LOC103927550	1	1	1		0.0001	0.0001	#DIV/0!
LOC103927551	2	5	5		1	2	0.118464
LOC103927552	0.0001	2	1		9	1	0.497946
LOC103927553	65	75	50		53	74	0.990791
LOC103927554	52	77	73		43	65	0.426481
LOC103927555	915	1280	1211		859	1082	0.381856
LOC103927556	109	130	138		93	143	0.812759
LOC103927557	1755	2662	2363		2201	2361	0.945877
LOC103927558	242	408	393		293	335	0.603045
LOC103927559	29	37	34		198	230	0.0516971
LOC103927560	49	43	63		34	42	0.152052
LOC103927561	669	893	857		504	639	0.102729
LOC103927562	694	977	828		657	848	0.578412
LOC103927563	0.0001	0.0001	0.0001		0.0001	1	0.5
LOC103927564	2	3	0.0001		4	4	0.118079
LOC103927565	3478	4565	6985		5910	5847	0.489994
LOC103927566	1782	2309	2324		1906	2217	0.7675
LOC103927567	1	4	9		10	5	0.478036
LOC103927568	7	10	7		18	14	0.103578
LOC103927569	0.0001	8	3		5	2	0.955885
LOC103927570	972	1450	1133		959	1098	0.397
LOC103927571	116	135	156		113	162	0.954125
LOC103927572	23	33	38		38	23	0.933715
LOC103927573	33	44	43		39	43	0.82106
LOC103927574	85	117	116		100	119	0.821659
LOC103927575	483	758	686		563	643	0.698837
LOC103927576	435	599	551		562	589	0.438041
LOC103927577	1275	1659	1743		1402	1709	0.987948
LOC103927578	351	506	412		374	458	0.917238
LOC103927579	1	0.0001	0.0001		0.0001	0.0001	0.42265
LOC103927580	1	2	0.0001		2	0.0001	0.99999
LOC103927581	187	240	203		182	219	0.728094
LOC103927582	694	974	1006		584	823	0.335774
LOC103927583	10	16	16		3	4	0.0286611
LOC103927584	20	58	48		24	24	0.254303
LOC103927585	0.0001	1	0.0001		0.0001	0.0001	0.42265
LOC103927586	107	225	182		101	129	0.241675
LOC103927587	1	1	0.0001		0.0001	0.0001	0.183503
LOC103927588	0.0001	0.0001	1		0.0001	1	0.808768
LOC103927589	0.0001	0.0001	0.0001		0.0001	0.0001	#DIV/0!
LOC103927590	0.0001	0.0001	0.0001		0.0001	0.0001	#DIV/0!
LOC103927591	0.0001	0.0001	0.0001		0.0001	0.0001	#DIV/0!
LOC103927592	0.0001	0.0001	0.0001		0.0001	0.0001	#DIV/0!
LOC103927593	0.0001	2	4		2	3	0.721073
LOC103927594	0.0001	0.0001	0.0001		0.0001	0.0001	#DIV/0!
LOC103927595	0.0001	0.0001	0.0001		0.0001	0.0001	#DIV/0!
LOC103927596	9	13	7		7	20	0.660296
LOC103927597	347	460	459		361	504	0.911237
LOC103927598	219	219	261		194	164	0.0931108
LOC103927599	19	37	29		15	29	0.540411
LOC103927600	0.0001	1	0.0001		1	0.0001	0.808768
LOC103927601	0.0001	0.0001	0.0001		0.0001	0.0001	#DIV/0!
LOC103927602	21	29	20		13	18	0.134848
LOC103927603	0.0001	0.0001	0.0001		0.0001	0.0001	#DIV/0!
LOC103927604	39	66	73		45	62	0.693429
LOC103927605	3	1	3		3	4	0.25628
LOC103927606	5	14	18		2	6	0.156142
LOC103927607	10	6	11		29	15	0.303712
LOC103927608	2	10	4		7	9	0.391491
LOC103927609	156	240	304		213	263	0.931147
LOC103927610	11	13	11		54	58	0.0160829
LOC103927611	185	177	183		213	206	0.0239956
LOC103927612	0.0001	0.0001	0.0001		0.0001	0.0001	#DIV/0!
LOC103927613	117	295	229		117	290	0.930134
LOC103927614	9	34	20		28	143	0.461516
LOC103927615	10	27	28		21	19	0.803647
LOC103927616	1620	2310	2266		1864	2020	0.645176
LOC103927617	19	68	16		30	49	0.807362
LOC103927618	0.0001	0.0001	0.0001		0.0001	0.0001	#DIV/0!
LOC103927619	1	2	4		0.0001	2	0.406375
LOC103927620	3	6	4		7	0.0001	0.852135
LOC103927621	0.0001	0.0001	0.0001		0.0001	0.0001	#DIV/0!
LOC103927622	0.0001	1	2		7	7	0.00913181
LOC103927623	0.0001	1	16		2	10	0.962583
LOC103927624	5	3	5		6	3	0.93166
LOC103927625	151	298	178		217	249	0.657893
LOC103927626	4	16	10		10	8	0.804357
LOC103927627	56	22	47		23	59	0.977729
LOC103927628	0.0001	0.0001	0.0001		0.0001	0.0001	#DIV/0!
LOC103927629	11	36	45		45	35	0.475296
LOC103927630	135	187	148		608	737	0.065522
LOC103927631	115	219	161		223	151	0.679585
LOC103927632	11	1	11		2	3	0.25988
LOC103927633	5	6	18		9	7	0.732036
LOC103927634	90	137	101		84	137	0.973345
LOC103927635	7	9	5		3	9	0.798112
LOC103927636	130	147	153		121	151	0.714613
LOC103927637	0.0001	0.0001	0.0001		0.0001	1	0.5
LOC103927638	0.0001	0.0001	0.0001		0.0001	0.0001	#DIV/0!
LOC103927639	0.0001	0.0001	0.0001		0.0001	0.0001	#DIV/0!
LOC103927640	0.0001	0.0001	0.0001		0.0001	0.0001	#DIV/0!
LOC103927641	0.0001	0.0001	0.0001		0.0001	0.0001	#DIV/0!
LOC103927642	0.0001	0.0001	0.0001		0.0001	0.0001	#DIV/0!
LOC103927643	0.0001	0.0001	0.0001		0.0001	0.0001	#DIV/0!
LOC103927644	39	103	81		39	79	0.621459
LOC103927645	0.0001	0.0001	0.0001		0.0001	0.0001	#DIV/0!
LOC103927646	0.0001	0.0001	0.0001		0.0001	0.0001	#DIV/0!
LOC103927647	0.0001	0.0001	0.0001		1	0.0001	0.5
LOC103927648	0.0001	1	1		0.0001	1	0.808768
LOC103927649	0.0001	0.0001	0.0001		1	0.0001	0.5
LOC103927650	0.0001	0.0001	0.0001		0.0001	0.0001	#DIV/0!
LOC103927651	0.0001	0.0001	0.0001		0.0001	0.0001	#DIV/0!
LOC103927652	0.0001	0.0001	0.0001		0.0001	0.0001	#DIV/0!
LOC103927653	280	334	299		611	727	0.0819089
LOC103927654	0.0001	1	0.0001		0.0001	0.0001	0.42265
LOC103927655	0.0001	1	0.0001		0.0001	0.0001	0.42265
LOC103927656	0.0001	0.0001	0.0001		0.0001	0.0001	#DIV/0!
LOC103927657	0.0001	0.0001	0.0001		0.0001	0.0001	#DIV/0!
LOC103927658	182	225	289		223	189	0.518522
LOC103927659	2486	3434	3175		2542	3313	0.847169
LOC103927660	136	187	198		159	175	0.771572
LOC103927661	836	1306	1080		1091	1684	0.47024
LOC103927662	1915	2603	2720		1914	2312	0.419415
LOC103927663	67	75	125		84	62	0.50659
LOC103927664	1003	1174	1281		1219	1361	0.295699
LOC103927665	124	144	217		156	146	0.743999
LOC103927666	1097	1807	1668		1973	2627	0.193859
LOC103927667	22	37	31		43	48	0.0563136
LOC103927668	926	1208	1293		966	1005	0.291722
LOC103927669	0.0001	0.0001	0.0001		0.0001	0.0001	#DIV/0!
LOC103927670	0.0001	0.0001	0.0001		0.0001	0.0001	#DIV/0!
LOC103927671	400	508	627		347	542	0.627508
LOC103927672	0.0001	0.0001	0.0001		0.0001	0.0001	#DIV/0!
LOC103927673	0.0001	0.0001	0.0001		0.0001	0.0001	#DIV/0!
LOC103927674	1	0.0001	0.0001		0.0001	1	0.808768
LOC103927675	0.0001	0.0001	0.0001		0.0001	0.0001	#DIV/0!
LOC103927676	97	83	97		71	123	0.887314
LOC103927677	220	318	285		320	358	0.157879
LOC103927678	356	501	470		490	620	0.292215
LOC103927679	142	195	159		157	203	0.652192
LOC103927680	857	1011	963		807	1057	0.941861
LOC103927681	298	339	409		285	332	0.389626
LOC103927682	1077	696	1159		1550	1181	0.228358
LOC103927683	43	66	66		46	72	0.969363
LOC103927684	198	266	240		183	205	0.174514
LOC103927685	718	844	947		728	699	0.200788
LOC103927686	62	130	123		155	175	0.0953668
LOC103927687	2	1	3		3	1	1
LOC103927688	156	191	230		203	200	0.710068
LOC103927689	38	64	56		52	85	0.50458
LOC103927690	124	209	155		146	147	0.581892
LOC103927691	181	279	264		225	318	0.64505
LOC103927692	29	41	37		32	139	0.522193
LOC103927693	47	68	97		70	82	0.759528
LOC103927694	173	252	238		269	329	0.166058
LOC103927695	1	6	5		2	2	0.320634
LOC103927696	33	40	62		43	33	0.538387
LOC103927697	122	236	181		144	187	0.74259
LOC103927698	0.0001	0.0001	0.0001		0.0001	0.0001	#DIV/0!
LOC103927699	5	7	6		0.0001	1	0.00629857
LOC103927700	293	372	423		347	307	0.468893
LOC103927701	118	135	186		129	86	0.295098
LOC103927702	1733	2187	2479		1986	1789	0.386812
LOC103927703	9938	8082	15359		8983	6837	0.284967
LOC103927704	268	418	351		223	262	0.129553
LOC103927705	294	406	482		337	410	0.77543
LOC103927706	302	403	415		292	424	0.861075
LOC103927707	342	553	534		463	468	0.887097
LOC103927708	172	213	277		177	252	0.908975
LOC103927709	448	512	609		494	520	0.769551
LOC103927710	101	168	165		82	106	0.139254
LOC103927711	142	179	195		142	192	0.882558
LOC103927712	1039	1512	1382		1331	1518	0.550645
LOC103927713	689	1022	1021		1033	977	0.487702
LOC103927714	117	209	150		208	225	0.156594
LOC103927715	337	388	420		360	379	0.676573
LOC103927716	0.0001	0.0001	0.0001		0.0001	0.0001	#DIV/0!
LOC103927717	0.0001	0.0001	0.0001		0.0001	0.0001	#DIV/0!
LOC103927718	0.0001	0.0001	0.0001		0.0001	0.0001	#DIV/0!
LOC103927719	0.0001	0.0001	0.0001		0.0001	0.0001	#DIV/0!
LOC103927720	0.0001	0.0001	0.0001		0.0001	0.0001	#DIV/0!
LOC103927721	6	19	22		12	16	0.776949
LOC103927722	0.0001	0.0001	0.0001		0.0001	0.0001	#DIV/0!
LOC103927723	0.0001	0.0001	0.0001		0.0001	0.0001	#DIV/0!
LOC103927724	335	400	349		351	435	0.587234
LOC103927725	1	3	3		6	7	0.0155102
LOC103927726	0.0001	0.0001	0.0001		0.0001	2	0.5
LOC103927727	50	52	58		6	8	0.000874054
LOC103927728	121	133	130		130	136	0.366418
LOC103927729	2	15	11		11	14	0.507855
LOC103927730	119	214	204		126	240	0.957473
LOC103927731	0.0001	0.0001	0.0001		0.0001	0.0001	#DIV/0!
LOC103927732	0.0001	0.0001	0.0001		0.0001	0.0001	#DIV/0!
LOC103927733	599	897	921		844	968	0.468026
LOC103927734	2041	2144	2396		2428	1715	0.791227
LOC103927735	1	4	1		1	1	0.42265
LOC103927736	0.0001	0.0001	0.0001		0.0001	0.0001	#DIV/0!
LOC103927737	0.0001	0.0001	0.0001		0.0001	0.0001	#DIV/0!
LOC103927738	689	790	918		799	620	0.50296
LOC103927739	85	133	132		157	138	0.195509
LOC103927740	340	415	481		366	518	0.768391
LOC103927741	51	103	87		51	62	0.259073
LOC103927742	65	85	101		83	86	0.943828
LOC103927743	453	531	660		476	537	0.585845
LOC103927744	206	294	294		235	254	0.570462
LOC103927745	94	114	107		69	67	0.0216612
LOC103927746	0.0001	1	5		2	1	0.780746
LOC103927747	483	633	658		794	910	0.0586698
LOC103927748	290	516	302		271	320	0.425688
LOC103927749	0.0001	0.0001	0.0001		0.0001	0.0001	#DIV/0!
LOC103927750	12	26	25		17	28	0.850333
LOC103927751	0.0001	0.0001	0.0001		0.0001	0.0001	#DIV/0!
LOC103927752	229	383	345		278	322	0.73787
LOC103927753	0.0001	0.0001	0.0001		0.0001	0.0001	#DIV/0!
LOC103927754	0.0001	0.0001	0.0001		0.0001	0.0001	#DIV/0!
LOC103927755	0.0001	0.0001	0.0001		0.0001	0.0001	#DIV/0!
LOC103927756	1	2	0.0001		0.0001	0.0001	0.225408
LOC103927757	1	9	6		10	6	0.451506
LOC103927758	483	572	657		502	649	0.961772
LOC103927759	0.0001	0.0001	0.0001		0.0001	0.0001	#DIV/0!
LOC103927760	556	709	853		614	577	0.325797
LOC103927761	0.0001	0.0001	0.0001		0.0001	0.0001	#DIV/0!
LOC103927762	2	5	19		8	7	0.844806
LOC103927763	151	193	190		125	164	0.295528
LOC103927764	1924	1952	2515		1764	1502	0.122445
LOC103927765	702	888	942		836	828	0.884149
LOC103927766	0.0001	0.0001	0.0001		0.0001	0.0001	#DIV/0!
LOC103927767	534	683	741		498	568	0.193278
LOC103927768	85	177	137		81	105	0.274555
LOC103927769	9	7	9		14	1	0.918916
LOC103927770	66	99	103		85	103	0.773009
LOC103927771	6	5	7		3	1	0.0941482
LOC103927772	2904	3856	4140		3191	3470	0.512936
LOC103927773	152	173	184		178	166	0.847622
LOC103927774	779	992	1021		730	957	0.591699
LOC103927775	0.0001	0.0001	0.0001		0.0001	0.0001	#DIV/0!
LOC103927776	0.0001	1	0.0001		0.0001	0.0001	0.42265
LOC103927777	1	0.0001	0.0001		3	3	0.0152658
LOC103927778	0.0001	0.0001	0.0001		0.0001	0.0001	#DIV/0!
LOC103927779	71	96	114		56	152	0.865971
LOC103927780	1053	1492	1445		1003	1545	0.875373
LOC103927781	697	1360	1155		894	812	0.382854
LOC103927782	1822	2400	1995		2422	2466	0.160223
LOC103927783	1129	1634	1484		1361	1423	0.890224
LOC103927784	75	81	92		56	91	0.693054
LOC103927785	0.0001	0.0001	0.0001		1	0.0001	0.5
LOC103927786	281	489	428		398	453	0.727448
LOC103927787	184	279	249		214	338	0.64651
LOC103927788	0.0001	0.0001	0.0001		0.0001	0.0001	#DIV/0!
LOC103927789	57	96	71		47	85	0.738396
LOC103927790	1743	2077	2437		2082	2151	0.892703
LOC103927791	4	5	10		6	6	0.874012
LOC103927792	136	202	175		171	151	0.676902
LOC103927793	1	0.0001	0.0001		0.0001	4	0.556022
LOC103927794	459	552	641		540	547	0.904112
LOC103927795	127	108	209		159	54	0.576247
LOC103927796	17	19	20		28	20	0.402167
LOC103927797	7	1	3		2	7	0.810927
LOC103927798	5	2	0.0001		1	1	0.455652
LOC103927799	26	40	54		47	36	0.887813
LOC103927800	13	8	44		10	7	0.362617
LOC103927801	4	9	11		5	3	0.190377
LOC103927802	26	18	10		23	11	0.906229
LOC103927803	190	297	241		287	256	0.469797
LOC103927804	32959	30863	42829		33926	39388	0.825046
LOC103927805	0.0001	0.0001	0.0001		0.0001	0.0001	#DIV/0!
LOC103927806	2444	3130	3116		3283	3044	0.377952
LOC103927807	1	0.0001	0.0001		0.0001	0.0001	0.42265
LOC103927808	0.0001	0.0001	0.0001		0.0001	0.0001	#DIV/0!
LOC103927809	0.0001	1	0.0001		0.0001	0.0001	0.42265
LOC103927810	0.0001	0.0001	0.0001		0.0001	0.0001	#DIV/0!
LOC103927811	1	9	2		4	5	0.862343
LOC103927812	133	205	168		192	182	0.473585
LOC103927813	1738	2439	2414		2372	2566	0.365523
LOC103927814	39	58	37		60	56	0.177834
LOC103927815	2	0.0001	4		4	4	0.225401
LOC103927816	0.0001	6	1		2	2	0.873998
LOC103927817	1	0.0001	1		3	0.0001	0.67688
LOC103927818	4	8	13		10	16	0.343607
LOC103927819	6	13	10		8	18	0.625125
LOC103927820	0.0001	0.0001	0.0001		0.0001	1	0.5
LOC103927821	567	812	823		762	912	0.430115
LOC103927822	3	4	7		3	4	0.445338
LOC103927823	26	52	55		36	53	0.990279
LOC103927824	211	215	264		154	238	0.562662
LOC103927825	356	433	454		397	428	0.960101
LOC103927826	0.0001	0.0001	0.0001		0.0001	0.0001	#DIV/0!
LOC103927827	375	499	558		435	488	0.810586
LOC103927828	3	7	5		7	11	0.248189
LOC103927829	365	489	522		365	463	0.566681
LOC103927830	38	44	42		88	68	0.160287
LOC103927831	316	385	629		204	204	0.127879
LOC103927832	804	1169	1126		941	961	0.55072
LOC103927833	12	10	9		10	19	0.521498
LOC103927834	5311	5451	6433		7153	7461	0.033526
LOC103927835	171	238	245		209	230	0.95775
LOC103927836	474	703	586		974	1078	0.0141056
LOC103927837	76	109	98		86	97	0.816415
LOC103927838	31	71	61		51	64	0.832345
LOC103927839	985	1352	1469		1324	1337	0.712872
LOC103927840	726	894	926		815	1094	0.584624
LOC103927841	82	138	145		162	207	0.148508
LOC103927842	88	138	123		107	161	0.63567
LOC103927843	579	727	769		587	781	0.952868
LOC103927844	1	1	6		2	8	0.579945
LOC103927845	146	211	197		209	219	0.273592
LOC103927846	2126	2898	2993		3089	3059	0.280815
LOC103927847	153	236	233		195	258	0.683724
LOC103927848	243	358	334		153	250	0.204536
LOC103927849	0.0001	0.0001	0.0001		0.0001	0.0001	#DIV/0!
LOC103927850	1209	1717	1798		1543	1575	0.94013
LOC103927851	3	8	5		5	7	0.73063
LOC103927852	0.0001	1	1		2	0.0001	0.797117
LOC103927853	8042	10688	10160		10339	10160	0.524214
LOC103927854	19	45	18		22	22	0.607532
LOC103927855	9	14	6		4	5	0.152252
LOC103927856	877	1074	1122		1030	1209	0.490089
LOC103927857	0.0001	0.0001	0.0001		0.0001	0.0001	#DIV/0!
LOC103927858	6	9	6		2	19	0.751413
LOC103927859	7	15	11		13	8	0.894152
LOC103927860	0.0001	0.0001	0.0001		0.0001	0.0001	#DIV/0!
LOC103927861	60	81	53		93	104	0.0438735
LOC103927862	408	647	560		426	632	0.947269
LOC103927863	47	82	66		57	67	0.808915
LOC103927864	240	435	315		205	199	0.152562
LOC103927865	900	1033	996		1086	1276	0.241734
LOC103927866	92	78	89		143	87	0.490129
LOC103927867	348	372	481		752	555	0.19797
LOC103927868	72	106	126		99	118	0.723451
LOC103927869	13	35	62		36	13	0.553456
LOC103927870	0.0001	11	8		9	13	0.312993
LOC103927871	27	17	20		35	39	0.0220771
LOC103927872	0.0001	0.0001	0.0001		3	1	0.29518
LOC103927873	36	41	36		18	54	0.941277
LOC103927874	0.0001	0.0001	0.0001		0.0001	0.0001	#DIV/0!
LOC103927875	3	6	6		3	5	0.536255
LOC103927876	1	0.0001	0.0001		0.0001	0.0001	0.42265
LOC103927877	6	1	0.0001		0.0001	1	0.430147
LOC103927878	7	15	9		14	4	0.839168
LOC103927879	22	19	35		44	19	0.710405
LOC103927880	31	42	43		29	32	0.158674
LOC103927881	0.0001	0.0001	2		10	2	0.405164
LOC103927882	24	28	27		57	46	0.123467
LOC103927883	107	116	125		110	123	0.957044
LOC103927884	73	88	90		47	88	0.572045
LOC103927885	379	589	501		454	474	0.716001
LOC103927886	0.0001	0.0001	0.0001		2	0.0001	0.5
LOC103927887	1	2	0.0001		0.0001	1	0.561136
LOC103927888	4	4	5		14	2	0.650713
LOC103927889	22	24	32		13	9	0.0263685
LOC103927890	66	94	92		71	93	0.899638
LOC103927891	34	33	49		49	43	0.310016
LOC103927892	535	542	638		542	524	0.365644
LOC103927893	537	642	717		582	624	0.647341
LOC103927894	378	470	470		350	564	0.896854
LOC103927895	226	298	411		154	139	0.0891708
LOC103927896	424	552	574		516	551	0.762282
LOC103927897	356	383	536		265	122	0.114766
LOC103927898	90	173	153		116	122	0.514695
LOC103927899	4	6	1		1	4	0.62071
LOC103927900	0.0001	0.0001	0.0001		0.0001	0.0001	#DIV/0!
LOC103927901	751	970	893		1244	1297	0.0154291
LOC103927902	244	403	315		251	401	0.957801
LOC103927903	43	62	59		66	84	0.208069
LOC103927904	742	918	855		893	984	0.245265
LOC103927905	891	1171	1156		1022	1181	0.827346
LOC103927906	451	595	548		514	646	0.603054
LOC103927907	1	0.0001	5		1	0.0001	0.434858
LOC103927908	962	1427	1298		1280	1398	0.52505
LOC103927909	462	457	513		228	210	0.00144817
LOC103927910	57	55	72		52	56	0.306218
LOC103927911	0.0001	1	1		0.0001	1	0.808768
LOC103927912	169	173	185		130	154	0.180593
LOC103927913	58	61	91		73	67	1
LOC103927914	119	195	183		204	241	0.155199
LOC103927915	350	467	555		409	470	0.807774
LOC103927916	1959	2483	2649		2438	2631	0.515573
LOC103927917	45	34	47		48	51	0.198509
LOC103927918	20	24	14		11	26	0.931064
LOC103927919	268	333	293		232	272	0.208613
LOC103927920	0.0001	0.0001	0.0001		0.0001	0.0001	#DIV/0!
LOC103927921	0.0001	0.0001	0.0001		0.0001	0.0001	#DIV/0!
LOC103927922	0.0001	0.0001	0.0001		0.0001	0.0001	#DIV/0!
LOC103927923	0.0001	0.0001	0.0001		0.0001	0.0001	#DIV/0!
LOC103927924	1	4	3		2	2	0.528595
LOC103927925	0.0001	0.0001	0.0001		0.0001	0.0001	#DIV/0!
LOC103927926	0.0001	0.0001	0.0001		0.0001	0.0001	#DIV/0!
LOC103927927	804	768	965		901	650	0.679311
LOC103927928	435	622	555		449	661	0.899214
LOC103927929	5	10	10		5	6	0.226843
LOC103927930	19	16	52		23	26	0.735019
LOC103927931	10	23	26		30	15	0.783724
LOC103927932	97	176	167		172	130	0.902975
LOC103927933	0.0001	0.0001	1		0.0001	0.0001	0.42265
LOC103927934	77	116	123		153	140	0.0887829
LOC103927935	1388	1719	1775		1554	1647	0.851279
LOC103927936	1060	1450	1420		1121	1342	0.671929
LOC103927937	190	265	277		234	265	0.872172
LOC103927938	33	42	35		20	23	0.0183426
LOC103927939	27	41	43		34	46	0.733894
LOC103927940	3175	3986	4031		3124	3707	0.499488
LOC103927941	624	800	911		640	732	0.407365
LOC103927942	0.0001	0.0001	0.0001		1	1	#DIV/0!
LOC103927943	1	2	3		1	0.0001	0.148021
LOC103927944	3454	4926	3656		3816	4316	0.92475
LOC103927945	0.0001	2	1		0.0001	2	0.99999
LOC103927946	2	5	0.0001		1	1	0.455652
LOC103927947	0.0001	0.0001	0.0001		0.0001	0.0001	#DIV/0!
LOC103927948	21	32	22		28	25	0.724189
LOC103927949	3414	4334	3747		2242	2707	0.033876
LOC103927950	0.0001	3	7		7	6	0.255957
LOC103927951	22	22	36		42	31	0.288718
LOC103927952	46	55	84		48	70	0.878333
LOC103927953	0.0001	0.0001	0.0001		0.0001	0.0001	#DIV/0!
LOC103927954	0.0001	0.0001	0.0001		0.0001	0.0001	#DIV/0!
LOC103927955	0.0001	0.0001	0.0001		0.0001	0.0001	#DIV/0!
LOC103927956	0.0001	0.0001	0.0001		0.0001	0.0001	#DIV/0!
LOC103927957	0.0001	0.0001	0.0001		0.0001	0.0001	#DIV/0!
LOC103927958	66	90	91		113	93	0.23567
LOC103927959	846	1106	1141		1012	1229	0.586211
LOC103927960	1769	2048	2375		1140	1531	0.08672
LOC103927961	410	567	605		534	538	0.897888
LOC103927962	120	185	181		141	177	0.920772
LOC103927963	786	1026	891		855	1089	0.661057
LOC103927964	138	147	116		102	84	0.0585903
LOC103927965	1396	1723	1772		2399	2220	0.0196724
LOC103927966	1068	1611	1345		859	1057	0.1315
LOC103927967	145	179	160		221	173	0.354141
LOC103927968	4	0.0001	2		1	0.0001	0.329453
LOC103927969	0.0001	0.0001	0.0001		0.0001	0.0001	#DIV/0!
LOC103927970	1108	1446	1524		951	1325	0.434171
LOC103927971	935	1190	1181		1070	1162	0.892993
LOC103927972	880	1377	1123		824	892	0.197515
LOC103927973	115	145	148		160	139	0.438353
LOC103927974	620	922	882		684	794	0.574609
LOC103927975	558	778	718		742	779	0.368843
LOC103927976	293	468	368		325	353	0.543097
LOC103927977	4	8	12		5	13	0.851921
LOC103927978	838	1021	1090		840	1026	0.712406
LOC103927979	7	23	19		21	22	0.394991
LOC103927980	22	4	20		78	9	0.562557
LOC103927981	0.0001	0.0001	0.0001		4	0.0001	0.5
LOC103927982	0.0001	10	3		2	3	0.600929
LOC103927983	136	205	162		212	141	0.852233
LOC103927984	0.0001	0.0001	0.0001		0.0001	0.0001	#DIV/0!
LOC103927985	304	434	396		248	678	0.76061
LOC103927986	37	58	61		39	79	0.788436
LOC103927987	204	323	294		246	326	0.836087
LOC103927988	0.0001	0.0001	0.0001		0.0001	0.0001	#DIV/0!
LOC103927989	0.0001	2	0.0001		0.0001	1	0.854284
LOC103927990	1044	1536	1457		1133	1325	0.564035
LOC103927991	400	509	537		531	673	0.301881
LOC103927992	4	5	8		4	3	0.208521
LOC103927993	167	214	221		193	225	0.746271
LOC103927994	10	26	21		22	15	0.937609
LOC103927995	42	39	39		44	62	0.383192
LOC103927996	0.0001	0.0001	0.0001		1	0.0001	0.5
LOC103927997	29	32	33		36	33	0.228025
LOC103927998	99	122	138		120	125	0.827919
LOC103927999	4	2	7		24	3	0.541721
LOC103928000	0.0001	0.0001	1		0.0001	0.0001	0.42265
LOC103928001	1508	1772	1931		1698	1809	0.911496
LOC103928002	25	42	32		36	46	0.347365
LOC103928003	18	18	29		18	34	0.687277
LOC103928004	0.0001	2	1		0.0001	0.0001	0.225408
LOC103928005	78	92	106		110	87	0.689426
LOC103928006	119	103	143		145	190	0.247177
LOC103928007	99	131	154		118	115	0.546209
LOC103928008	152	258	221		185	182	0.478781
LOC103928009	0.0001	0.0001	0.0001		0.0001	0.0001	#DIV/0!
LOC103928010	10	8	20		12	21	0.570934
LOC103928011	3	10	5		5	4	0.549645
LOC103928012	300	409	384		356	400	0.753042
LOC103928013	3131	4246	4259		4011	4671	0.425278
LOC103928014	373	560	613		529	607	0.571252
LOC103928015	83	160	113		165	157	0.196472
LOC103928016	242	321	355		270	325	0.857235
LOC103928017	139	195	236		322	261	0.108413
LOC103928018	0.0001	0.0001	1		0.0001	2	0.62435
LOC103928019	237	281	296		223	255	0.273499
LOC103928020	382	491	488		496	486	0.407238
LOC103928021	0.0001	0.0001	0.0001		0.0001	0.0001	#DIV/0!
LOC103928022	27	27	31		55	48	0.0641556
LOC103928023	167	232	223		184	207	0.648544
LOC103928024	39	57	72		47	76	0.783074
LOC103928025	168	239	207		237	283	0.190777
LOC103928026	0.0001	0.0001	0.0001		0.0001	0.0001	#DIV/0!
LOC103928027	1494	1606	1915		1431	1748	0.720639
LOC103928028	444	601	668		563	645	0.7012
LOC103928029	3	11	6		4	7	0.702563
LOC103928030	1	5	2		3	3	0.80755
LOC103928031	621	856	851		666	783	0.632769
LOC103928032	64	66	82		62	45	0.241367
LOC103928033	43	67	49		37	42	0.195752
LOC103928034	61	63	75		72	73	0.293174
LOC103928035	27	97	43		48	72	0.870426
LOC103928036	41	41	50		49	53	0.147774
LOC103928037	20	38	41		40	42	0.346484
LOC103928038	138	233	274		294	404	0.184328
LOC103928039	255	398	341		571	573	0.0284932
LOC103928040	0.0001	0.0001	0.0001		0.0001	0.0001	#DIV/0!
LOC103928041	8	12	6		10	10	0.528595
LOC103928042	5	10	11		9	15	0.454736
LOC103928043	786	1068	1080		725	789	0.138808
LOC103928044	104	259	132		135	145	0.653118
LOC103928045	718	922	1046		862	932	0.988164
LOC103928046	187	222	214		191	238	0.824286
LOC103928047	103	128	139		135	158	0.25216
LOC103928048	443	611	575		512	536	0.748909
LOC103928049	0.0001	0.0001	0.0001		0.0001	1	0.5
LOC103928050	0.0001	0.0001	0.0001		1	2	0.204845
LOC103928051	0.0001	0.0001	0.0001		0.0001	0.0001	#DIV/0!
LOC103928052	16	34	36		38	24	0.824057
LOC103928053	0.0001	0.0001	0.0001		0.0001	0.0001	#DIV/0!
LOC103928054	0.0001	0.0001	0.0001		0.0001	0.0001	#DIV/0!
LOC103928055	0.0001	0.0001	0.0001		0.0001	0.0001	#DIV/0!
LOC103928056	0.0001	0.0001	0.0001		0.0001	0.0001	#DIV/0!
LOC103928057	4	1	5		3	0.0001	0.431604
LOC103928058	22	59	34		52	51	0.350426
LOC103928059	42	40	30		32	43	0.982326
LOC103928060	85	379	143		146	91	0.454306
LOC103928061	617	818	795		687	736	0.677362
LOC103928062	176	229	276		186	200	0.360676
LOC103928063	42	50	64		55	36	0.630035
LOC103928064	6	13	12		7	8	0.323615
LOC103928065	0.0001	2	4		10	31	0.325853
LOC103928066	170	257	234		213	261	0.672046
LOC103928067	4820	5756	6148		5224	5883	0.969781
LOC103928068	14011	15805	17117		13920	16670	0.852577
LOC103928069	288	354	436		473	671	0.240767
LOC103928070	163	281	201		110	164	0.17533
LOC103928071	192	225	285		190	264	0.892432
LOC103928072	3815	4943	5467		4225	4128	0.365858
LOC103928073	736	1066	1065		1026	985	0.696743
LOC103928074	587	780	726		690	760	0.712336
LOC103928075	17	23	31		16	25	0.64434
LOC103928076	0.0001	2	0.0001		5	2	0.275946
LOC103928077	329	390	463		499	445	0.197121
LOC103928078	0.0001	0.0001	0.0001		0.0001	0.0001	#DIV/0!
LOC103928079	0.0001	0.0001	0.0001		0.0001	0.0001	#DIV/0!
LOC103928080	0.0001	0.0001	0.0001		0.0001	0.0001	#DIV/0!
LOC103928081	0.0001	0.0001	0.0001		0.0001	0.0001	#DIV/0!
LOC103928082	0.0001	0.0001	0.0001		0.0001	0.0001	#DIV/0!
LOC103928083	350	573	590		473	552	0.931388
LOC103928084	0.0001	0.0001	0.0001		0.0001	0.0001	#DIV/0!
LOC103928085	0.0001	0.0001	0.0001		0.0001	0.0001	#DIV/0!
LOC103928086	0.0001	0.0001	0.0001		0.0001	0.0001	#DIV/0!
LOC103928087	0.0001	0.0001	0.0001		0.0001	0.0001	#DIV/0!
LOC103928088	0.0001	0.0001	1		0.0001	0.0001	0.42265
LOC103928089	0.0001	0.0001	0.0001		0.0001	0.0001	#DIV/0!
LOC103928090	0.0001	0.0001	0.0001		0.0001	0.0001	#DIV/0!
LOC103928091	0.0001	0.0001	0.0001		0.0001	0.0001	#DIV/0!
LOC103928092	297	356	380		246	335	0.421517
LOC103928093	21	45	31		42	41	0.318299
LOC103928094	1578	2169	2212		2208	2007	0.634742
LOC103928095	56	59	57		28	24	0.0172829
LOC103928096	583	1013	796		473	510	0.129839
LOC103928097	0.0001	0.0001	0.0001		0.0001	0.0001	#DIV/0!
LOC103928098	588	725	779		563	694	0.498435
LOC103928099	694	926	958		1245	764	0.654093
LOC103928100	164	221	213		164	184	0.306278
LOC103928101	383	430	519		452	471	0.707357
LOC103928102	9	17	7		12	8	0.802047
LOC103928103	183	238	222		215	238	0.585502
LOC103928104	12	27	28		28	31	0.299218
LOC103928105	132	168	110		160	207	0.245245
LOC103928106	1704	2338	2264		2134	2585	0.468701
LOC103928107	24	30	27		19	39	0.874703
LOC103928108	6892	7013	8553		9063	8668	0.111665
LOC103928109	168	229	248		205	265	0.650198
LOC103928110	63	92	72		74	78	0.972932
LOC103928111	227	327	280		298	305	0.501987
LOC103928112	0.0001	0.0001	0.0001		0.0001	0.0001	#DIV/0!
LOC103928113	0.0001	0.0001	0.0001		0.0001	0.0001	#DIV/0!
LOC103928114	403	490	524		398	501	0.751487
LOC103928115	455	587	581		594	558	0.515078
LOC103928116	5	9	12		2	10	0.627972
LOC103928117	548	694	642		479	555	0.152357
LOC103928118	717	839	948		701	735	0.218263
LOC103928119	0.0001	0.0001	0.0001		0.0001	0.0001	#DIV/0!
LOC103928120	0.0001	0.0001	0.0001		0.0001	0.0001	#DIV/0!
LOC103928121	29	38	52		32	43	0.81896
LOC103928122	2	1	7		3	2	0.702284
LOC103928123	0.0001	0.0001	0.0001		0.0001	0.0001	#DIV/0!
LOC103928124	0.0001	0.0001	0.0001		0.0001	0.0001	#DIV/0!
LOC103928125	37	58	67		34	34	0.153332
LOC103928126	21	24	22		28	24	0.285191
LOC103928127	321	447	414		345	389	0.581301
LOC103928128	19	39	33		32	28	0.961578
LOC103928129	252	257	289		259	267	0.825821
LOC103928130	2213	1685	2638		3100	2691	0.128144
LOC103928131	777	1087	1142		1016	1124	0.629801
LOC103928132	0.0001	0.0001	0.0001		0.0001	1	0.5
LOC103928133	114	130	145		95	129	0.476709
LOC103928134	36	51	59		28	41	0.236207
LOC103928135	1922	1896	2476		1438	2112	0.506932
LOC103928136	1	0.0001	0.0001		1	1	0.183503
LOC103928137	0.0001	1	0.0001		3	0.0001	0.576992
LOC103928138	2	2	1		2	0.0001	0.624366
LOC103928139	4	1	10		9	7	0.380115
LOC103928140	0.0001	0.0001	1		2	0.0001	0.62435
LOC103928141	56	67	85		75	104	0.370623
LOC103928142	0.0001	0.0001	0.0001		0.0001	0.0001	#DIV/0!
LOC103928143	1	0.0001	1		4	1	0.429942
LOC103928144	9	24	15		26	34	0.104807
LOC103928145	130	181	143		182	147	0.619487
LOC103928146	29	44	47		54	40	0.508631
LOC103928147	0.0001	0.0001	0.0001		0.0001	0.0001	#DIV/0!
LOC103928148	0.0001	0.0001	0.0001		0.0001	0.0001	#DIV/0!
LOC103928149	0.0001	0.0001	2		0.0001	0.0001	0.42265
LOC103928150	11	33	25		23	10	0.534588
LOC103928151	0.0001	0.0001	0.0001		0.0001	0.0001	#DIV/0!
LOC103928152	326	438	455		404	392	0.856728
LOC103928153	4	0.0001	2		1	4	0.8148
LOC103928154	21	47	122		44	51	0.654025
LOC103928155	14	46	18		19	12	0.411852
LOC103928156	0.0001	0.0001	0.0001		0.0001	0.0001	#DIV/0!
LOC103928157	0.0001	0.0001	0.0001		0.0001	0.0001	#DIV/0!
LOC103928158	6	12	4		0.0001	6	0.366031
LOC103928159	0.0001	0.0001	0.0001		0.0001	0.0001	#DIV/0!
LOC103928160	0.0001	0.0001	0.0001		0.0001	0.0001	#DIV/0!
LOC103928161	92	138	185		114	102	0.376354
LOC103928162	0.0001	0.0001	0.0001		0.0001	0.0001	#DIV/0!
LOC103928163	31	56	59		44	44	0.651521
LOC103928164	6	4	4		77	6	0.488226
LOC103928165	0.0001	0.0001	5		1	2	0.931257
LOC103928166	0.0001	0.0001	0.0001		0.0001	0.0001	#DIV/0!
LOC103928167	0.0001	0.0001	0.0001		0.0001	0.0001	#DIV/0!
LOC103928168	0.0001	0.0001	0.0001		0.0001	0.0001	#DIV/0!
LOC103928169	1	1	0.0001		3	3	0.0198006
LOC103928170	0.0001	0.0001	0.0001		0.0001	0.0001	#DIV/0!
LOC103928171	134	144	168		189	168	0.147071
LOC103928172	0.0001	0.0001	0.0001		0.0001	0.0001	#DIV/0!
LOC103928173	0.0001	4	0.0001		0.0001	3	0.940141
LOC103928174	0.0001	0.0001	0.0001		0.0001	0.0001	#DIV/0!
LOC103928175	0.0001	0.0001	0.0001		0.0001	0.0001	#DIV/0!
LOC103928176	9	12	338		21	10	0.440751
LOC103928177	0.0001	0.0001	0.0001		0.0001	0.0001	#DIV/0!
LOC103928178	0.0001	2	1		3	1	0.492107
LOC103928179	0.0001	0.0001	0.0001		0.0001	0.0001	#DIV/0!
LOC103928180	974	1259	1303		984	992	0.205539
LOC103928181	0.0001	0.0001	0.0001		0.0001	0.0001	#DIV/0!
LOC103928182	124	188	199		213	241	0.131071
LOC103928183	0.0001	1	0.0001		0.0001	1	0.808768
LOC103928184	0.0001	0.0001	0.0001		0.0001	0.0001	#DIV/0!
LOC103928185	724	830	908		812	762	0.611424
LOC103928186	0.0001	0.0001	0.0001		0.0001	0.0001	#DIV/0!
LOC103928187	102	143	139		116	137	0.934373
LOC103928188	591	785	769		614	778	0.869623
LOC103928189	287	411	360		296	393	0.904349
LOC103928190	1234	1598	1579		1343	1256	0.285249
LOC103928191	244	244	330		436	260	0.544431
LOC103928192	2036	2428	2455		3092	2832	0.0457849
LOC103928193	650	911	861		654	739	0.312903
LOC103928194	1250	1557	1677		1370	1344	0.392118
LOC103928195	650	869	838		790	962	0.489933
LOC103928196	1487	1900	1808		1363	1327	0.0879227
LOC103928197	1471	1798	1777		1373	2148	0.873799
LOC103928198	256	355	352		273	323	0.614325
LOC103928199	1019	1408	1439		1139	1432	0.988497
LOC103928200	342	423	459		318	381	0.304966
LOC103928201	6	6	3		3	5	0.536255
LOC103928202	3067	4055	3936		3722	4571	0.471409
LOC103928203	1131	1436	1799		2186	1955	0.0734256
LOC103928204	1	3	7		2	3	0.58199
LOC103928205	1169	1487	1586		1327	1286	0.483924
LOC103928206	15	19	13		12	18	0.868378
LOC103928207	0.0001	0.0001	0.0001		0.0001	0.0001	#DIV/0!
LOC103928208	107	142	148		113	103	0.190784
LOC103928209	0.0001	0.0001	0.0001		0.0001	0.0001	#DIV/0!
LOC103928210	0.0001	0.0001	1		0.0001	0.0001	0.42265
LOC103928211	0.0001	0.0001	0.0001		0.0001	0.0001	#DIV/0!
LOC103928212	520	593	617		746	660	0.140241
LOC103928213	0.0001	2	0.0001		0.0001	0.0001	0.42265
LOC103928214	1	4	2		1	4	0.933715
LOC103928215	0.0001	0.0001	0.0001		0.0001	0.0001	#DIV/0!
LOC103928216	0.0001	0.0001	0.0001		0.0001	0.0001	#DIV/0!
LOC103928217	0.0001	0.0001	0.0001		0.0001	0.0001	#DIV/0!
LOC103928218	0.0001	0.0001	0.0001		0.0001	0.0001	#DIV/0!
LOC103928219	0.0001	2	3		3	2	0.473326
LOC103928220	29	34	38		46	57	0.141762
LOC103928221	168	246	211		186	227	0.956043
LOC103928222	329	466	450		392	401	0.711128
LOC103928223	7	22	23		10	6	0.207753
LOC103928224	477	660	632		550	453	0.325969
LOC103928225	0.0001	0.0001	0.0001		0.0001	0.0001	#DIV/0!
LOC103928226	0.0001	0.0001	0.0001		0.0001	0.0001	#DIV/0!
LOC103928227	196	209	225		237	261	0.118015
LOC103928228	0.0001	0.0001	0.0001		0.0001	0.0001	#DIV/0!
LOC103928229	449	696	571		831	1258	0.244779
LOC103928230	0.0001	0.0001	0.0001		2	1	0.204845
LOC103928231	8	10	7		10	5	0.797473
LOC103928232	0.0001	0.0001	0.0001		2	1	0.204845
LOC103928233	67	91	90		188	217	0.0324846
LOC103928234	10	12	20		16	26	0.368354
LOC103928235	428	622	576		490	584	0.951142
LOC103928236	491	687	725		568	630	0.688461
LOC103928237	519	669	686		584	643	0.866257
LOC103928238	0.0001	0.0001	0.0001		0.0001	0.0001	#DIV/0!
LOC103928239	3221	3981	4438		3249	3956	0.622522
LOC103928240	0.0001	0.0001	1		0.0001	0.0001	0.42265
LOC103928241	511	591	630		543	669	0.736625
LOC103928242	94	132	162		129	133	0.940377
LOC103928243	84	96	100		86	97	0.821666
LOC103928244	0.0001	0.0001	0.0001		0.0001	0.0001	#DIV/0!
LOC103928245	678	777	1081		778	913	0.99912
LOC103928246	1037	1337	1416		1265	1425	0.601754
LOC103928247	128	202	183		155	209	0.7794
LOC103928248	0.0001	5	0.0001		2	2	0.859997
LOC103928249	0.0001	0.0001	0.0001		0.0001	0.0001	#DIV/0!
LOC103928250	133	205	183		153	276	0.625677
LOC103928251	90	111	138		39	62	0.0420021
LOC103928252	363	372	417		341	330	0.0901343
LOC103928253	15	35	18		32	19	0.776574
LOC103928254	22	38	50		42	37	0.765925
LOC103928255	97	130	136		128	129	0.59935
LOC103928256	144	203	191		147	203	0.909243
LOC103928257	978	1343	1246		1045	1100	0.399162
LOC103928258	35	108	64		29	43	0.257455
LOC103928259	121	206	160		85	152	0.398969
LOC103928260	16	45	18		25	19	0.695914
LOC103928261	145	123	156		128	173	0.757621
LOC103928262	102	126	134		98	130	0.759587
LOC103928263	1160	1412	1652		1374	1567	0.740057
LOC103928264	41	53	46		55	50	0.266652
LOC103928265	56	83	93		58	84	0.741306
LOC103928266	20	12	19		19	17	0.740364
LOC103928267	0.0001	0.0001	0.0001		0.0001	0.0001	#DIV/0!
LOC103928268	54	85	75		60	86	0.926077
LOC103928269	0.0001	1	0.0001		3	0.0001	0.576992
LOC103928270	0.0001	0.0001	0.0001		0.0001	0.0001	#DIV/0!
LOC103928271	2	0.0001	2		3	12	0.397577
LOC103928272	2	4	0.0001		0.0001	4	0.999995
LOC103928273	0.0001	0.0001	0.0001		2	1	0.204845
LOC103928274	0.0001	0.0001	0.0001		0.0001	0.0001	#DIV/0!
LOC103928275	0.0001	0.0001	0.0001		0.0001	0.0001	#DIV/0!
LOC103928276	122	189	158		150	183	0.716996
LOC103928277	478	704	745		608	712	0.868499
LOC103928278	0.0001	0.0001	0.0001		2	0.0001	0.5
LOC103928279	22	34	46		19	28	0.293825
LOC103928280	145	231	202		179	231	0.759153
LOC103928281	183	247	229		169	213	0.413602
LOC103928282	8	5	6		7	4	0.68618
LOC103928283	0.0001	0.0001	0.0001		0.0001	0.0001	#DIV/0!
LOC103928284	0.0001	2	0.0001		2	2	0.183503
LOC103928285	1	8	0.0001		1	4	0.87557
LOC103928286	5	15	13		17	12	0.441811
LOC103928287	43	54	50		31	20	0.0842741
LOC103928288	0.0001	2	1		5	1	0.493372
LOC103928289	100	119	245		110	118	0.465985
LOC103928290	130	187	184		105	170	0.526833
LOC103928291	177	82	110		82	101	0.383746
LOC103928292	1	4	0.0001		0.0001	0.0001	0.299867
LOC103928293	33	90	39		21	16	0.186587
LOC103928294	8	23	10		12	22	0.665793
LOC103928295	0.0001	1	0.0001		1	0.0001	0.808768
LOC103928296	4	1	2		2	5	0.581625
LOC103928297	22	34	32		30	31	0.783987
LOC103928298	53	57	65		48	40	0.0936915
LOC103928299	0.0001	0.0001	0.0001		0.0001	0.0001	#DIV/0!
LOC103928300	0.0001	0.0001	0.0001		0.0001	1	0.5
LOC103928301	0.0001	0.0001	0.0001		0.0001	0.0001	#DIV/0!
LOC103928302	0.0001	0.0001	0.0001		0.0001	0.0001	#DIV/0!
LOC103928303	0.0001	1	0.0001		0.0001	0.0001	0.42265
LOC103928304	0.0001	0.0001	0.0001		0.0001	0.0001	#DIV/0!
LOC103928305	0.0001	0.0001	0.0001		0.0001	0.0001	#DIV/0!
LOC103928306	0.0001	0.0001	0.0001		0.0001	0.0001	#DIV/0!
LOC103928307	0.0001	0.0001	0.0001		0.0001	0.0001	#DIV/0!
LOC103928308	1	4	4		2	4	1
LOC103928309	2	6	9		0.0001	4	0.297501
LOC103928310	0.0001	0.0001	0.0001		0.0001	0.0001	#DIV/0!
LOC103928311	0.0001	0.0001	0.0001		0.0001	0.0001	#DIV/0!
LOC103928312	0.0001	0.0001	0.0001		0.0001	0.0001	#DIV/0!
LOC103928313	0.0001	0.0001	0.0001		0.0001	0.0001	#DIV/0!
LOC103928314	0.0001	0.0001	1		0.0001	0.0001	0.42265
LOC103928315	0.0001	0.0001	0.0001		0.0001	0.0001	#DIV/0!
LOC103928316	7549	8979	10326		10680	9203	0.434944
LOC103928317	0.0001	0.0001	0.0001		0.0001	0.0001	#DIV/0!
LOC103928318	422	586	589		521	584	0.772396
LOC103928319	81	83	93		60	69	0.0554257
LOC103928320	381	550	539		376	465	0.39779
LOC103928321	72	117	88		43	40	0.0593114
LOC103928322	14	18	46		18	18	0.510102
LOC103928323	1227	1600	1580		1355	1748	0.758732
LOC103928324	0.0001	0.0001	0.0001		0.0001	0.0001	#DIV/0!
LOC103928325	26	58	33		23	48	0.844053
LOC103928326	809	1071	1173		962	1111	0.895233
LOC103928327	2994	3181	3729		4221	3345	0.456023
LOC103928328	632	730	771		821	756	0.237376
LOC103928329	165	222	258		184	217	0.679025
LOC103928330	4	1	2		2	0.0001	0.406375
LOC103928331	153	290	211		212	288	0.604783
LOC103928332	132	200	206		137	200	0.808064
LOC103928333	482	579	641		460	528	0.291524
LOC103928334	224	289	285		243	293	0.956037
LOC103928335	863	1153	1192		1447	1634	0.0471919
LOC103928336	1260	1465	2140		1876	1818	0.486364
LOC103928337	0.0001	0.0001	0.0001		1	0.0001	0.5
LOC103928338	0.0001	0.0001	0.0001		0.0001	0.0001	#DIV/0!
LOC103928339	64	76	74		72	79	0.478507
LOC103928340	595	788	784		525	704	0.429265
LOC103928341	0.0001	0.0001	0.0001		0.0001	0.0001	#DIV/0!
LOC103928342	143	231	212		136	204	0.612606
LOC103928343	61	101	132		40	108	0.614784
LOC103928344	267	397	368		375	445	0.303329
LOC103928345	1562	1907	1951		2736	2865	0.00684803
LOC103928346	181	179	242		185	170	0.383998
LOC103928347	889	1528	1174		1412	1572	0.251122
LOC103928348	810	1026	1074		987	952	0.995703
LOC103928349	11	19	24		35	24	0.23015
LOC103928350	147	225	188		181	224	0.649137
LOC103928351	141	207	217		174	185	0.749769
LOC103928352	8	9	12		18	20	0.010108
LOC103928353	8	10	17		10	10	0.603474
LOC103928354	0.0001	1	0.0001		0.0001	0.0001	0.42265
LOC103928355	17	28	25		27	40	0.331411
LOC103928356	801	964	1093		1042	1174	0.244027
LOC103928357	0.0001	0.0001	0.0001		0.0001	0.0001	#DIV/0!
LOC103928358	2	0.0001	0.0001		2	2	0.183503
LOC103928359	3	5	6		1	2	0.0549106
LOC103928360	713	1006	931		931	1282	0.403756
LOC103928361	0.0001	0.0001	0.0001		0.0001	0.0001	#DIV/0!
LOC103928362	0.0001	0.0001	0.0001		1	0.0001	0.5
LOC103928363	0.0001	0.0001	0.0001		0.0001	0.0001	#DIV/0!
LOC103928364	316	506	389		296	386	0.445401
LOC103928365	0.0001	0.0001	0.0001		0.0001	0.0001	#DIV/0!
LOC103928366	53	58	63		54	58	0.608885
LOC103928367	32	47	54		48	37	0.843596
LOC103928368	0.0001	0.0001	0.0001		0.0001	0.0001	#DIV/0!
LOC103928369	0.0001	0.0001	0.0001		0.0001	0.0001	#DIV/0!
LOC103928370	0.0001	0.0001	0.0001		0.0001	1	0.5
LOC103928371	1	1	5		3	1	0.854308
LOC103928372	20	31	20		23	31	0.590272
LOC103928373	142	256	214		232	253	0.369284
LOC103928374	227	288	245		259	311	0.42405
LOC103928375	14	60	25		19	16	0.379934
LOC103928376	1124	1596	1506		1329	1492	0.991909
LOC103928377	26	13	53		40	35	0.623536
LOC103928378	309	460	329		393	443	0.406986
LOC103928379	125	190	197		159	210	0.719006
LOC103928380	376	637	553		379	568	0.725015
LOC103928381	873	1165	1164		806	1756	0.731133
LOC103928382	2796	3937	3307		4323	4239	0.103123
LOC103928383	190	113	99		110	98	0.40095
LOC103928384	57	81	102		61	77	0.52395
LOC103928385	231	286	284		240	269	0.62688
LOC103928386	2019	2235	2163		1910	2618	0.784274
LOC103928387	1991	2353	2830		2098	2673	0.988857
LOC103928388	164	152	208		296	209	0.297204
LOC103928389	9	18	13		24	19	0.117181
LOC103928390	789	1081	1131		997	1123	0.663735
LOC103928391	99	135	155		102	116	0.340728
LOC103928392	0.0001	0.0001	0.0001		0.0001	0.0001	#DIV/0!
LOC103928393	9	24	27		16	13	0.430148
LOC103928394	11	20	17		8	22	0.911438
LOC103928395	10	8	16		0.0001	1	0.0410899
LOC103928396	1	0.0001	1		0.0001	2	0.797117
LOC103928397	732	892	803		735	809	0.577211
LOC103928398	13	22	6		38	5	0.718423
LOC103928399	280	103	126		266	77	0.988399
LOC103928400	0.0001	0.0001	0.0001		0.0001	0.0001	#DIV/0!
LOC103928401	0.0001	0.0001	0.0001		0.0001	0.0001	#DIV/0!
LOC103928402	0.0001	2	1		1	0.0001	0.561136
LOC103928403	0.0001	0.0001	0.0001		0.0001	0.0001	#DIV/0!
LOC103928404	10	11	7		3	3	0.0341757
LOC103928405	0.0001	1	0.0001		0.0001	0.0001	0.42265
LOC103928406	2	10	5		2	3	0.306461
LOC103928407	311	397	485		486	518	0.165748
LOC103928408	49	178	66		50	83	0.53481
LOC103928409	293	361	415		307	466	0.773514
LOC103928410	1	0.0001	2		0.0001	1	0.561136
LOC103928411	16	22	10		16	13	0.721061
LOC103928412	214	290	252		219	217	0.261185
LOC103928413	14	12	8		12	23	0.453654
LOC103928414	468	630	690		655	637	0.530419
LOC103928415	77	118	133		95	119	0.916949
LOC103928416	127	171	165		140	157	0.742783
LOC103928417	2	4	3		2	3	0.561151
LOC103928418	74	269	109		111	93	0.503665
LOC103928419	120	187	198		142	138	0.36494
LOC103928420	3	12	7		7	9	0.829129
LOC103928421	153	103	97		82	115	0.49078
LOC103928422	2	11	9		4	2	0.250577
LOC103928423	15	41	16		18	15	0.472127
LOC103928424	409	532	564		446	524	0.803612
LOC103928425	1	10	4		5	5	1
LOC103928426	132	209	206		167	217	0.804916
LOC103928427	16	39	37		25	45	0.759342
LOC103928428	242	304	259		245	271	0.678688
LOC103928429	357	478	477		509	495	0.246711
LOC103928430	2171	3130	3079		2611	3023	0.953472
LOC103928431	1127	1709	1601		1242	1472	0.606446
LOC103928432	590	700	786		811	844	0.131174
LOC103928433	1	0.0001	0.0001		0.0001	1	0.808768
LOC103928434	185	265	222		239	221	0.827079
LOC103928435	0.0001	0.0001	0.0001		0.0001	0.0001	#DIV/0!
LOC103928436	0.0001	0.0001	0.0001		0.0001	0.0001	#DIV/0!
LOC103928437	0.0001	0.0001	0.0001		0.0001	0.0001	#DIV/0!
LOC103928438	0.0001	0.0001	0.0001		0.0001	0.0001	#DIV/0!
LOC103928439	0.0001	0.0001	0.0001		0.0001	0.0001	#DIV/0!
LOC103928440	0.0001	0.0001	0.0001		0.0001	0.0001	#DIV/0!
LOC103928441	14	79	29		38	25	0.694571
LOC103928442	3180	4298	4562		3959	3043	0.481941
LOC103928443	0.0001	0.0001	1		0.0001	0.0001	0.42265
LOC103928444	2121	2928	3148		2602	1856	0.396333
LOC103928445	440	443	477		470	609	0.427883
LOC103928446	270	434	497		275	351	0.345199
LOC103928447	899	1204	1360		1153	1145	0.97216
LOC103928448	247	352	330		429	303	0.530056
LOC103928449	13	39	30		23	25	0.705659
LOC103928450	696	1014	959		987	1120	0.260994
LOC103928451	457	645	579		475	589	0.747695
LOC103928452	6	6	7		9	8	0.0745362
LOC103928453	2	5	4		8	10	0.0411222
LOC103928454	478	647	715		503	581	0.443562
LOC103928455	283	355	443		342	376	0.980439
LOC103928456	0.0001	0.0001	0.0001		2	1	0.204845
LOC103928457	0.0001	0.0001	0.0001		0.0001	1	0.5
LOC103928458	2606	3140	3525		3022	3288	0.843061
LOC103928459	522	709	658		723	852	0.184417
LOC103928460	274	233	312		131	145	0.020396
LOC103928461	1478	1806	1801		1566	1547	0.329768
LOC103928462	1498	2056	2117		1814	2234	0.679195
LOC103928463	783	995	1067		929	954	0.94374
LOC103928464	487	720	664		698	672	0.475962
LOC103928465	624	859	811		774	925	0.483776
LOC103928466	462	796	773		561	639	0.558818
LOC103928467	33	62	64		49	55	0.931393
LOC103928468	1	4	1		0.0001	1	0.278851
LOC103928469	0.0001	2	0.0001		4	5	0.0194471
LOC103928470	12	24	15		35	30	0.0385831
LOC103928471	575	733	730		781	742	0.253746
LOC103928472	57	78	68		50	76	0.785709
LOC103928473	24	38	24		23	17	0.216848
LOC103928474	263	374	428		297	409	0.980561
LOC103928475	7	17	2		7	8	0.816695
LOC103928476	138	165	192		208	214	0.0934006
LOC103928477	0.0001	3	0.0001		0.0001	0.0001	0.42265
LOC103928478	0.0001	0.0001	0.0001		0.0001	0.0001	#DIV/0!
LOC103928479	107	147	193		155	150	0.901151
LOC103928480	39	63	37		53	59	0.370938
LOC103928481	0.0001	0.0001	0.0001		0.0001	0.0001	#DIV/0!
LOC103928482	34	53	62		32	65	0.956889
LOC103928483	175	203	200		186	100	0.449021
LOC103928484	1159	1360	1475		1341	1395	0.735204
LOC103928485	667	861	875		730	413	0.3619
LOC103928486	5	8	12		13	6	0.804483
LOC103928487	0.0001	0.0001	0.0001		0.0001	0.0001	#DIV/0!
LOC103928488	0.0001	0.0001	0.0001		0.0001	1	0.5
LOC103928489	170	264	244		189	235	0.728592
LOC103928490	412	473	553		365	439	0.260336
LOC103928491	0.0001	0.0001	0.0001		0.0001	0.0001	#DIV/0!
LOC103928492	0.0001	0.0001	0.0001		0.0001	0.0001	#DIV/0!
LOC103928493	0.0001	0.0001	0.0001		1	0.0001	0.5
LOC103928494	183	229	249		161	212	0.396134
LOC103928495	1635	2241	2258		2152	2283	0.494093
LOC103928496	1041	1393	1416		1192	1350	0.937516
LOC103928497	441	683	722		880	846	0.10142
LOC103928498	404	600	533		382	470	0.319343
LOC103928499	437	510	503		435	548	0.910819
LOC103928500	461	597	697		445	579	0.506772
LOC103928501	12	20	21		16	29	0.591067
LOC103928502	0.0001	0.0001	1		1	1	0.183503
LOC103928503	374	621	527		580	585	0.405977
LOC103928504	7	12	17		13	9	0.794369
LOC103928505	0.0001	0.0001	0.0001		0.0001	0.0001	#DIV/0!
LOC103928506	0.0001	0.0001	7		2	2	0.899475
LOC103928507	1147	1555	1643		1469	1580	0.677482
LOC103928508	351	419	477		468	457	0.326606
LOC103928509	588	789	680		624	667	0.571417
LOC103928510	0.0001	0.0001	0.0001		0.0001	0.0001	#DIV/0!
LOC103928511	0.0001	0.0001	0.0001		0.0001	0.0001	#DIV/0!
LOC103928512	8	8	13		18	21	0.0246845
LOC103928513	16	16	34		25	16	0.854308
LOC103928514	30	56	40		26	57	0.980268
[truncated: 40,798 more rows]

## Sheet: young leaf
Genes where expression was least 2-fold different in 'Red zaosu' sport compared to wild type 'Zaosu'
Gene_id	Red Zaosu (Read account)	Zaosu (Read account)	Log2(Red Zaosu/Zaosu)	p value
Novel00004	271.903	1103.35	-2.0207	2.062e-10
Novel00011	19.8776	0.623799	4.9939	6.8601e-05
Novel00015	90.3704	403.719	-2.1594	0.0015216
Novel00022	17.233	78.6877	-2.191	1.8269e-05
Novel00057	181.934	487.021	-1.4206	0.00080996
Novel00064	70.3459	533.18	-2.9221	3.1166e-10
Novel00089	2.97458	38.8891	-3.7086	2.7467e-06
Novel00103	118.269	316.583	-1.4205	4.0375e-05
Novel00123	199.517	1.65854	6.9105	6.9484e-06
Novel00130	59.3056	16.8307	1.8171	0.00096371
Novel00145	84.4027	465.384	-2.4631	1.971e-12
Novel00150	12.469	62.1038	-2.3163	3.56e-05
Novel00170	339.531	1885.82	-2.4736	6.1332e-15
Novel00211	11.4091	50.9146	-2.1579	0.00028057
Novel00246	13.1616	0	Inf	0.00022573
Novel00289	3.38974	48.0639	-3.8257	1.4288e-07
Novel00301	22.5494	70.0299	-1.6349	0.0013557
Novel00304	30.759	120.782	-1.9733	0.0016369
Novel00348	0.984142	16.8699	-4.0994	0.00072539
Novel00349	17.2578	198.218	-3.5218	1.5752e-15
Novel00371	16.5217	89.9585	-2.4449	1.1295e-06
Novel00405	30.7684	0	Inf	4.868e-05
Novel00453	53.106	0.30377	7.4498	0.0017585
Novel00457	8.3021	60.2852	-2.8603	0.0016279
Novel00527	7.74296	35.6548	-2.2031	0.0014538
Novel00595	2.02292	39.6981	-4.2946	2.1139e-07
Novel00621	4.34239	32.4139	-2.9	0.00022054
Novel00624	475.639	1250.24	-1.3943	5.5476e-05
Novel00638	156.945	1071.99	-2.772	5.6284e-17
Novel00641	46.181	386.712	-3.0659	5.2958e-12
Novel00643	3.02872	22.5831	-2.8985	0.0014872
Novel00667	20.1869	71.8703	-1.832	0.00027643
Novel00717	100.993	6.37583	3.9855	8.2624e-10
Novel00739	29.1662	5.01959	2.5387	0.0015401
Novel00745	125.841	361.975	-1.5243	4.5216e-05
Novel00758	55.2228	147.482	-1.4172	0.0003234
Novel00787	2.01259	90.5872	-5.4922	3.7623e-16
Novel00814	0.328047	38.1581	-6.8619	3.8711e-08
Novel00843	15.1367	70.5122	-2.2198	2.8711e-05
Novel00845	98.1235	215.782	-1.1369	0.0015356
Novel00848	55.5799	196.39	-1.8211	2.4471e-06
Novel00858	711.752	247.227	1.5255	3.3579e-06
Novel00876	9.43883	59.3196	-2.6518	6.6769e-06
Novel00911	33.2845	105.207	-1.6603	0.00021537
Novel00926	57.2174	13.0133	2.1365	0.00015415
Novel00935	33.3376	0.669253	5.6385	6.1709e-08
Novel00943	160.757	370.272	-1.2037	0.00031247
Novel00951	1.32302	21.6101	-4.0298	0.00015693
Novel00958	395.791	916.277	-1.211	0.00011583
Novel01098	68.3559	21.7838	1.6498	0.0012249
Novel01109	86.0628	26.8666	1.6796	0.00037678
Novel01164	104.509	231.92	-1.15	0.0011816
Novel01169	186.914	35.9882	2.3768	9.2369e-05
Novel01249	3.72076	48.3547	-3.7	2.0429e-07
Novel01274	68.412	14.5369	2.2345	0.00013736
Novel01292	5.73186	42.9941	-2.9071	2.2548e-05
Novel01296	44.099	9.47856	2.218	0.00052417
Novel01306	46.1328	10.3817	2.1517	0.00047236
LOC103926530	90.9331	284.885	-1.6475	3.2309e-06
LOC103926619	1092.59	2145.5	-0.97356	0.0011702
LOC103926627	3697.98	1675.24	1.1424	0.00014153
LOC103926705	97.5514	30.9715	1.6552	0.00027475
LOC103926765	1524.53	3724.97	-1.2889	0.00030092
LOC103926780	9.02168	72.3787	-3.0041	1.5907e-07
LOC103926860	86.3884	28.8924	1.5801	0.00079865
LOC103926862	103.572	450.665	-2.1214	9.5944e-10
LOC103926864	217.238	778.556	-1.8415	1.3446e-08
LOC103926871	281.296	777.401	-1.4666	0.00015483
LOC103926876	443.871	194.138	1.1931	0.00029087
LOC103926919	5729.36	2231.84	1.3601	6.2957e-06
LOC103926929	25502.3	60939.9	-1.2568	3.237e-05
LOC103926947	638.611	4150.39	-2.7002	8.7597e-18
LOC103927051	476.838	1197.8	-1.3288	5.8259e-05
LOC103927075	133.511	297.11	-1.154	0.00083682
LOC103927080	811.818	326.374	1.3146	2.9999e-05
LOC103927084	39.4595	0.685512	5.847	2.9581e-05
LOC103927102	10690.9	3710.48	1.5267	2.552e-07
LOC103927126	1043.36	384.3	1.4409	4.1278e-06
LOC103927182	1501.04	5510.2	-1.8761	4.8383e-10
LOC103927194	20.4406	197.559	-3.2728	0.00012656
LOC103927216	28.7727	2.80044	3.361	7.3337e-05
LOC103927266	463.414	161.284	1.5227	0.00041232
LOC103927274	35.6691	1.09645	5.0238	5.2977e-06
LOC103927277	82.1952	3.65668	4.4904	0.0003623
LOC103927288	285.198	127.448	1.1621	0.0011532
LOC103927301	1125.22	3908.38	-1.7964	2.771e-09
LOC103927302	97.9055	427.987	-2.1281	6.1077e-06
LOC103927313	41.4782	167.927	-2.0174	0.00039887
LOC103927326	279.46	120.568	1.2128	0.00056445
LOC103927378	111.036	322.38	-1.5377	0.0011634
LOC103927419	10507.9	23116.9	-1.1375	0.00087857
LOC103927433	319.797	876.682	-1.4549	4.7287e-06
LOC103927483	15.5199	72.2272	-2.2184	2.8636e-05
LOC103927498	76.9238	2.63156	4.8694	0.00016217
LOC103927525	233.204	88.3632	1.4001	0.00013512
LOC103927598	129.695	320.572	-1.3055	0.00015043
LOC103927610	34.0284	7.45934	2.1896	0.0015449
LOC103927697	110.183	39.6688	1.4738	0.0007515
LOC103927701	171.427	556.099	-1.6977	2.2514e-07
LOC103927708	266.695	535.188	-1.0049	0.0017791
LOC103927714	195.514	864.424	-2.1445	5.7554e-11
LOC103927821	937.981	325.868	1.5253	9.9845e-07
LOC103927824	73.0757	239.163	-1.7105	4.0446e-06
LOC103927829	48.4396	142.644	-1.5582	0.0001236
LOC103927908	910.121	405.81	1.1653	0.00018249
LOC103927909	8.29078	42.5735	-2.3604	0.0003443
LOC103927949	1417.14	3642.46	-1.3619	6.5214e-06
LOC103927960	181.519	723.635	-1.9951	1.4185e-09
LOC103927966	613.806	1235.93	-1.0097	0.0010362
LOC103927975	529.38	1046.9	-0.98375	0.0015903
LOC103928010	14.1221	53.9297	-1.9331	0.00069591
LOC103928017	2668.68	924.323	1.5297	6.2881e-07
LOC103928032	19.8333	67.64	-1.77	0.00055934
LOC103928096	729.901	1623.98	-1.1538	0.00016021
LOC103928233	361.018	136.246	1.4059	0.00090641
LOC103928322	37.6189	190.69	-2.3417	0.00021372
LOC103928343	630.331	1761.43	-1.4826	1.0219e-06
LOC103928375	5.76187	35.3592	-2.6175	0.00032719
LOC103928402	10.1575	53.548	-2.3983	5.9391e-05
LOC103928538	93.3703	542.532	-2.5387	3.3212e-13
LOC103928565	516.81	1036.94	-1.0046	0.0011181
LOC103928567	4.39554	74.0834	-4.075	3.6411e-06
LOC103928616	59.9663	8.26348	2.8593	1.9583e-06
LOC103928771	782.018	212.546	1.8794	0.0014299
LOC103928784	178.761	440.955	-1.3026	8.9972e-05
LOC103928846	79.671	182.822	-1.1983	0.0014124
LOC103928851	288.762	817.34	-1.5011	2.5743e-06
LOC103928960	10.0949	48.0491	-2.2509	0.00028982
LOC103928970	796.423	369.979	1.1061	0.0004351
LOC103928984	7.61105	50.0325	-2.7167	2.7286e-05
LOC103928993	1327.95	2713.01	-1.0307	0.00055817
LOC103929089	3628.24	1877.38	0.95055	0.0013579
LOC103929121	3.7301	36.2705	-3.2815	2.2043e-05
LOC103929223	2582	7006.59	-1.4402	2.2768e-06
LOC103929232	19.9179	73.1227	-1.8763	0.00019411
LOC103929308	105.935	20.3477	2.3802	5.6957e-07
LOC103929316	419.229	185.4	1.1771	0.00033599
LOC103929477	20352.2	3208.07	2.6654	4.1084e-18
LOC103929487	428.773	49.7675	3.1069	0.0011169
LOC103929537	12.4577	53.7627	-2.1096	0.00028886
LOC103929550	256.724	89.8122	1.5152	0.00025863
LOC103929567	321.627	61.5941	2.3845	0.00021269
LOC103929584	571.95	1233.38	-1.1087	0.00028078
LOC103929591	198.365	29.8699	2.7314	3.9726e-11
LOC103929599	496.519	1761.53	-1.8269	4.4183e-09
LOC103929680	21.1496	433.136	-4.3561	0.00092235
LOC103929684	1697.58	4459.32	-1.3933	5.0397e-05
LOC103929694	677.104	1403.09	-1.0512	0.0013616
LOC103929741	78.6632	23.4748	1.7446	0.00037265
LOC103929771	1742.35	857.992	1.022	0.00074595
LOC103929800	62.3074	203.936	-1.7106	6.0692e-06
LOC103929812	6859.77	14971.1	-1.126	0.00094516
LOC103929867	4593.03	13728.5	-1.5797	1.1674e-07
LOC103929870	228.426	509.413	-1.1571	0.00037392
LOC103929945	93.5377	219.192	-1.2286	0.00068886
LOC103929950	12.108	108.28	-3.1607	5.0463e-10
LOC103929955	284.722	1208.06	-2.0851	8.083e-11
LOC103929982	465.57	1010.69	-1.1183	0.00030023
LOC103930013	65.7438	802.876	-3.6103	4.7532e-24
LOC103930146	125.286	579.368	-2.2093	7.6516e-11
LOC103930152	322.813	1256.16	-1.9602	5.8903e-10
LOC103930167	10.7077	76.4589	-2.836	1.3671e-05
LOC103930171	330.529	1261.84	-1.9327	1.3121e-08
LOC103930201	63.1491	228.074	-1.8527	1.1427e-06
LOC103930211	1203.14	424.786	1.502	0.00060468
LOC103930224	735.426	54.5487	3.753	1.6412e-06
LOC103930270	11995.8	4263.39	1.4925	0.00026656
LOC103930324	222.807	30.8692	2.8516	8.6861e-06
LOC103930371	291.124	854.432	-1.5533	1.0954e-06
LOC103930410	193.745	398.088	-1.0389	0.001586
LOC103930500	104.244	36.3159	1.5213	0.00057042
LOC103930542	310.6	743.516	-1.2593	6.3199e-05
LOC103930568	443.186	1726.43	-1.9618	3.3673e-07
LOC103930596	50.9246	797.605	-3.9692	6.6545e-05
LOC103930623	223.521	480.185	-1.1032	0.00071977
LOC103930665	44.094	395.953	-3.1667	5.2943e-05
LOC103930688	927.739	2025.65	-1.1266	0.00016677
LOC103930694	90.8293	315.615	-1.7969	1.2347e-05
LOC103930704	1106.05	438.767	1.3339	0.0012539
LOC103930747	976.012	352.297	1.4701	2.7241e-06
LOC103930751	1222.85	365.693	1.7415	1.308e-06
LOC103930754	578.419	96.328	2.5861	1.4535e-07
LOC103930858	278.898	674.802	-1.2747	6.4275e-05
LOC103930914	22.2305	76.1207	-1.7757	0.00043667
LOC103930961	67.4463	212.193	-1.6536	1.3935e-05
LOC103930963	345.063	36.1907	3.2532	5.693e-07
LOC103931004	5.06247	31.4881	-2.6369	0.00066912
LOC103931012	13.3084	55.579	-2.0622	0.00030016
LOC103931015	659.265	2423.59	-1.8782	1.2194e-09
LOC103931022	49.4457	153.376	-1.6332	5.2127e-05
LOC103931027	19.1176	61.405	-1.6835	0.0017541
LOC103931071	655.166	1276.38	-0.96213	0.0015835
LOC103931096	1864.33	774.279	1.2677	2.6656e-05
LOC103931159	1675.73	3819.26	-1.1885	6.621e-05
LOC103931242	79.4939	265.816	-1.7415	1.8591e-06
LOC103931252	4.69259	29.3813	-2.6464	0.00088756
LOC103931307	1523.36	475.478	1.6798	1.6351e-05
LOC103931329	0.328047	12.4349	-5.2444	0.0016519
LOC103931381	763.261	190.841	1.9998	0.00075836
LOC103931406	1112.88	3124.03	-1.4891	3.5627e-06
LOC103931434	33753	13582.9	1.3132	7.3604e-06
LOC103931446	1503.76	712.46	1.0777	0.00036644
LOC103931496	29.687	187.471	-2.6588	7.24e-05
LOC103931499	2.36278	50.0069	-4.4036	6.6312e-06
LOC103931531	414.684	198.287	1.0644	0.0012526
LOC103931558	201.834	565.385	-1.4861	6.654e-06
LOC103931681	628.179	1339.24	-1.0922	0.0004746
LOC103931775	108.006	28.5074	1.9217	5.5898e-05
LOC103931812	25.8087	228.407	-3.1457	3.8788e-14
LOC103931876	10.1682	85.834	-3.0775	1.2773e-08
LOC103931879	512.181	2280.24	-2.1545	1.829e-05
LOC103931882	21.4597	223.024	-3.3775	5.6064e-06
LOC103931887	210.149	540.826	-1.3638	2.4947e-05
LOC103931895	189.053	858.243	-2.1826	1.6019e-11
LOC103931904	19.7958	63.9652	-1.6921	0.0014082
LOC103931979	87.5241	218.743	-1.3215	0.00036234
LOC103931986	586.54	5.64818	6.6983	2.349e-47
LOC103932029	86.4031	1.33851	6.0124	4.1399e-08
LOC103932039	88.701	32.6171	1.4433	0.0017053
LOC103932068	12.0406	48.6359	-2.0141	0.00082482
LOC103932085	1886.24	817.49	1.2062	5.0215e-05
LOC103932123	775.903	2212.51	-1.5117	6.691e-07
LOC103932216	3.35726	99.1736	-4.8846	1.8483e-15
LOC103932253	248.729	570.246	-1.197	0.00022993
LOC103932378	2309.77	1043.63	1.1461	0.0012835
LOC103932391	309.562	112.373	1.4619	3.3482e-05
LOC103932404	206.889	453.74	-1.133	0.00064035
LOC103932437	0.328047	12.4856	-5.2502	0.001481
LOC103932445	474.844	1023.75	-1.1083	0.00032876
LOC103932446	195.376	72.8414	1.4234	0.00018005
LOC103932481	1389.85	297.64	2.2233	3.0477e-07
LOC103932488	264.553	637.078	-1.2679	7.3664e-05
LOC103932533	21.9841	145.018	-2.7217	0.00034768
LOC103932546	20.5028	79.9629	-1.9635	0.00015482
LOC103932573	44.9888	271.49	-2.5933	1.7209e-11
LOC103932621	9.04878	64.4512	-2.8324	1.403e-06
LOC103932655	193.326	11.7236	4.0436	2.5068e-18
LOC103932710	4.30793	114.637	-4.7339	0.00064436
LOC103932886	13.6828	77.089	-2.4942	3.1099e-06
LOC103932914	79.761	27.7535	1.523	0.0016331
LOC103932946	1.64024	27.6352	-4.0745	2.2349e-05
LOC103932953	26.0231	79.7501	-1.6157	0.0012254
LOC103933018	5.0413	44.1119	-3.1293	8.0591e-05
LOC103933042	45.0771	190.775	-2.0814	2.3395e-07
LOC103933044	260.712	857.526	-1.7177	7.4471e-08
LOC103933058	19.7993	117.359	-2.5674	4.7675e-08
LOC103933115	721.389	318.009	1.1817	0.00018999
LOC103933138	1112.81	366.307	1.6031	2.802e-07
LOC103933156	1045.24	12.609	6.3732	0.0014689
LOC103933269	15167.5	7113.67	1.0923	0.0014925
LOC103933288	8.26764	37.4334	-2.1788	0.0016659
LOC103933297	84.9659	22.2239	1.9348	9.3302e-05
LOC103933301	3.97988	38.8732	-3.288	0.0001504
LOC103933317	669.652	1401.64	-1.0656	0.00056752
LOC103933325	324.066	709.75	-1.131	0.00037349
LOC103933391	156.904	54.555	1.5241	0.00011043
LOC103933401	398.121	947.869	-1.2515	5.3199e-05
LOC103933426	17.8261	0.685512	4.7007	0.00019998
LOC103933439	6.43913	36.8551	-2.5169	0.00036619
LOC103933472	257.641	82.5927	1.6413	6.5662e-06
LOC103933474	53.4797	182.395	-1.77	6.5423e-06
LOC103933485	70.0762	269.62	-1.9439	9.4982e-06
LOC103933559	15.1825	97.106	-2.6772	1.8146e-06
LOC103933584	34.6301	150.906	-2.1235	7.3503e-06
LOC103933639	808.647	3806.64	-2.2349	5.92e-13
LOC103933670	114.048	14.534	2.9721	8.7115e-07
LOC103933697	5351.52	101.216	5.7244	3.2117e-09
LOC103933785	35.3546	113.847	-1.6871	0.00011074
LOC103933798	18.6566	139.579	-2.9033	2.2127e-05
LOC103933800	366.538	2134.08	-2.5416	0.00087439
LOC103933802	363.149	1904.48	-2.3908	1.0552e-05
LOC103933805	52.5144	376.423	-2.8416	9.7023e-05
LOC103933821	10.9919	101.715	-3.21	5.9372e-10
LOC103933882	5862.49	2945.78	0.99286	0.00075028
LOC103933969	1066.87	394.658	1.4347	3.5137e-06
LOC103934013	12.0588	58.7269	-2.2839	6.7271e-05
LOC103934036	91.3254	17.0942	2.4175	1.6014e-06
LOC103934123	489.893	230.614	1.087	0.0010014
LOC103934197	185.615	81.9837	1.1789	0.0017676
LOC103934266	1709.41	220.348	2.9556	0.00015675
LOC103934272	515.184	1679.11	-1.7045	1.5199e-05
LOC103934300	479.317	207.982	1.2045	0.00024827
LOC103934309	28.2872	153.259	-2.4378	1.9292e-08
LOC103934316	10.5541	48.9545	-2.2136	0.00039111
LOC103934356	593.573	1205.88	-1.0226	0.00071061
LOC103934468	242.854	106.575	1.1882	0.00092518
LOC103934535	356.759	2879.37	-3.0127	1.7624e-05
LOC103934554	1063.25	524.968	1.0182	0.0009348
LOC103934575	103.935	337.474	-1.6991	1.2657e-06
LOC103934602	814.037	2958.38	-1.8616	4.7667e-08
LOC103934613	194.72	462.599	-1.2484	0.00014663
LOC103934628	143.966	43.5137	1.7262	3.279e-05
LOC103934668	115.308	45.218	1.3505	0.0014815
LOC103934676	704.722	276.585	1.3493	0.00062637
LOC103934717	9.22963	58.8248	-2.6721	1.8441e-05
LOC103934736	21.4927	2.54065	3.0806	0.0015378
LOC103934766	303.489	107.965	1.4911	1.9353e-05
LOC103934787	291.597	742.1	-1.3476	2.2686e-05
LOC103934908	1272.92	247.313	2.3637	0.00039826
LOC103934909	1217.66	219.537	2.4716	0.00032548
LOC103934919	6264.98	2830.88	1.1461	9.9594e-05
LOC103934945	11.6579	107.744	-3.2082	3.4191e-06
LOC103934998	108.315	248.992	-1.2009	0.00067907
LOC103934999	65.8873	211.186	-1.6804	8.58e-06
LOC103935074	692.688	1483.43	-1.0987	0.00027875
LOC103935101	1821.58	914.074	0.99481	0.00086981
LOC103935166	75.153	244.044	-1.6992	5.4698e-06
LOC103935173	74.5405	274.812	-1.8823	3.3048e-07
LOC103935202	46.9427	8.3496	2.4911	0.00011309
LOC103935266	304.537	741.993	-1.2848	4.9668e-05
LOC103935281	286.359	576.382	-1.0092	0.0015645
LOC103935328	1320.42	376.35	1.8108	0.00016425
LOC103935351	44.1792	157.011	-1.8294	6.9541e-06
LOC103935391	429.066	134.097	1.6779	6.3717e-07
LOC103935394	587.452	3311.07	-2.4948	1.9288e-06
LOC103935413	287.077	69.4737	2.0469	0.0012198
LOC103935438	64.8272	261.83	-2.014	0.00010909
LOC103935525	74.1946	175.208	-1.2397	0.0012235
LOC103935542	525.276	1146.7	-1.1263	0.00027703
LOC103935586	123.143	22.4952	2.4526	7.9435e-08
LOC103935624	954.986	429.404	1.1531	0.00031971
LOC103935629	90.3345	237.127	-1.3923	0.00012876
LOC103935645	376.731	1166.47	-1.6305	0.000204
LOC103935655	187.887	478.406	-1.3484	5.0336e-05
LOC103935690	928.829	1809.78	-0.96233	0.0012949
LOC103935705	16135.8	119954	-2.8941	1.8827e-13
LOC103935872	36.7385	0.365483	6.6513	0.0001571
LOC103935920	75.2259	2.36031	4.9942	8.4452e-12
LOC103935923	449.279	1011.67	-1.1711	0.00014886
LOC103935952	1017.68	2534.12	-1.3162	1.0761e-05
LOC103935953	185.587	547.62	-1.5611	1.7883e-06
LOC103935970	3530.38	1113.42	1.6648	3.5686e-06
LOC103935995	519.947	232.942	1.1584	0.00040159
LOC103936002	49.1199	5.18847	3.2429	0.00064228
LOC103936020	588.927	20.4922	4.8449	3.2928e-07
LOC103936069	2.98491	30.1012	-3.3341	0.00025998
LOC103936096	94.7967	313.598	-1.726	0.00022746
LOC103936115	171.141	30.2147	2.5019	4.565e-09
LOC103936148	153.186	510.202	-1.7358	6.9756e-07
LOC103936151	434.967	933.875	-1.1023	0.00031237
LOC103936181	52369.1	13451.5	1.961	2.3729e-10
LOC103936194	9.10979	104.383	-3.5183	2.6483e-11
LOC103936200	1523.26	3371.19	-1.1461	0.00012192
LOC103936207	5.68657	33.0232	-2.5379	0.00074464
LOC103936250	4.03501	32.2549	-2.9989	0.00015066
LOC103936269	7.4031	52.0262	-2.813	8.8692e-06
LOC103936303	68.5492	162.186	-1.2424	0.0014879
LOC103936369	0	12.2335	#NAME?	0.00043377
LOC103936387	101.108	234.959	-1.2165	0.00060641
LOC103936390	240.027	483.73	-1.011	0.0016812
LOC103936477	1581.98	775.211	1.0291	0.00063734
LOC103936479	40.8519	236.333	-2.5323	2.5625e-07
LOC103936484	40.3459	124.235	-1.6226	0.00016154
LOC103936547	68.3538	8718.76	-6.995	7.4419e-18
LOC103936572	3.36858	63.9981	-4.2478	4.2076e-10
LOC103936573	233.739	925.601	-1.9855	7.0861e-10
LOC103936574	1.67371	43.4346	-4.6977	1.641e-08
LOC103936579	241.768	84.0091	1.525	2.4181e-05
LOC103936639	124.179	584.099	-2.2338	0.0005997
LOC103936648	323.428	126.747	1.3515	8.8616e-05
LOC103936683	2437.54	5220.45	-1.0988	0.00020155
LOC103936800	21.9366	87.2002	-1.991	5.361e-05
LOC103936863	1979.66	915.623	1.1124	0.00019868
LOC103936878	128.598	305.108	-1.2465	0.00040048
LOC103936919	54.4786	136.682	-1.3271	0.0014017
LOC103936926	118.613	490.408	-2.0477	0.00026615
LOC103936938	0	43.4833	#NAME?	3.0367e-11
LOC103936958	267.907	784.244	-1.5496	1.3971e-06
LOC103936996	0.33937	22.0698	-6.0231	0.00059263
LOC103936997	142.559	302.836	-1.087	0.0013274
LOC103937014	18.4979	0	Inf	8.061e-06
LOC103937055	34.4237	110.536	-1.6831	0.00013583
LOC103937082	787.779	241.318	1.7069	0.00070477
LOC103937115	38.9351	104.317	-1.4218	0.0010856
LOC103937140	36.2389	132.335	-1.8686	1.1789e-05
LOC103937206	44.8461	187.569	-2.0644	1.9754e-07
LOC103937211	6.99826	67.705	-3.2742	5.3305e-08
LOC103937260	206.187	26.5207	2.9588	0.00019786
LOC103937266	7.62138	39.1426	-2.3606	0.00053009
LOC103937353	34.9882	6.21027	2.4941	0.0015097
LOC103937460	278.188	67.1784	2.05	8.1293e-08
LOC103937461	199.652	79.3184	1.3318	0.00033802
LOC103937518	8432.24	4196.54	1.0067	0.0005626
LOC103937530	44.7607	6.2768	2.8341	0.00013083
LOC103937531	20.1372	1.2476	4.0126	0.00032154
LOC103937550	253.676	100.382	1.3375	0.00019872
LOC103937563	162.147	383.851	-1.2432	0.00023782
LOC103937739	7.88396	141.818	-4.169	0.00031059
LOC103937772	117.376	291.747	-1.3136	0.00039746
LOC103937781	591.636	1577.23	-1.4146	3.6222e-06
LOC103937788	2736.71	5707.26	-1.0604	0.00028279
LOC103937807	2832.1	465.579	2.6048	0.0016049
LOC103937828	27.4212	111.929	-2.0292	8.1772e-06
LOC103937987	12571.4	3924.97	1.6794	1.323e-08
LOC103938050	460.424	127.593	1.8514	4.5221e-08
LOC103938058	274.754	61.5953	2.1572	6.4702e-09
LOC103938148	3840.7	1390.39	1.4659	4.9474e-06
LOC103938169	0	15.6419	#NAME?	0.00035289
LOC103938197	82.3236	325.364	-1.9827	3.8109e-08
LOC103938222	228.388	35.0133	2.7055	0.0001888
LOC103938234	727.931	2765.72	-1.9258	2.9693e-10
LOC103938470	363.734	148.152	1.2958	0.00012848
LOC103938500	1024.35	405.497	1.3369	0.00035848
LOC103938503	490.053	223.708	1.1313	0.0005221
LOC103938522	6.06238	138.849	-4.5175	2.4689e-06
LOC103938589	35.4863	97.7897	-1.4624	0.00096333
LOC103938590	126.914	35.3492	1.8441	1.3122e-05
LOC103938613	10407.5	2958.98	1.8145	0.00058553
LOC103938662	87.2302	323.57	-1.8912	1.0367e-07
LOC103938779	106.509	275.293	-1.37	0.0001143
LOC103938782	170.165	451.475	-1.4077	2.5928e-05
LOC103938817	310.851	1638.44	-2.398	4.7792e-14
LOC103938970	3.97004	30.5705	-2.9449	0.0002774
LOC103939041	26.9504	161.317	-2.5815	2.8085e-09
LOC103939094	340.625	828.499	-1.2823	4.8898e-05
LOC103939211	60.2528	231.559	-1.9423	3.1194e-07
LOC103939219	293.407	54.7206	2.4227	0.0010027
LOC103939228	165.357	43.2734	1.934	2.7631e-05
LOC103939250	79.524	11.8876	2.7419	0.00029273
LOC103939374	270.564	1000.58	-1.8868	2.9366e-09
LOC103939397	2.01209	20.6496	-3.3593	0.00098981
LOC103939543	18.1566	66.7313	-1.8779	0.00048932
LOC103939553	275.378	1207.19	-2.1322	2.4284e-11
LOC103939610	4975.37	10076.1	-1.0181	0.00054037
LOC103939725	1423.31	300.912	2.2418	5.4067e-08
LOC103939876	71.8871	187.863	-1.3859	0.0003206
LOC103939885	94.432	220.835	-1.2256	0.00086029
LOC103939886	118.098	362.857	-1.6194	2.9378e-06
LOC103939936	94.0385	291.164	-1.6305	6.877e-05
LOC103939972	54.7491	138.473	-1.3387	0.00095281
LOC103940052	1087.88	444.824	1.2902	4.4583e-05
LOC103940127	3.04103	25.6482	-3.0762	0.00046223
LOC103940130	7.43657	210.793	-4.825	3.5376e-23
LOC103940146	233.709	99.1392	1.2372	0.00063545
LOC103940174	63.0314	230.121	-1.8683	6.2977e-05
LOC103940196	129.339	50.3495	1.3611	0.00095883
LOC103940241	2034.67	382.306	2.412	6.1747e-11
LOC103940325	1334.37	3663.49	-1.4571	1.4651e-06
LOC103940512	1749.99	462.996	1.9183	6.4144e-05
LOC103940516	0	38.5856	#NAME?	0.00035027
LOC103940528	8.25681	124.859	-3.9186	4.6325e-05
LOC103940600	133.549	14.6363	3.1897	1.9269e-11
LOC103940617	86.7657	226.967	-1.3873	0.00075129
LOC103940618	302.128	653.787	-1.1137	0.00048002
LOC103940723	1861.56	844.879	1.1397	0.00081182
LOC103940800	132.869	338.439	-1.3489	7.8223e-05
LOC103940858	34.904	248.954	-2.8344	9.6096e-13
LOC103940859	24.5273	82.848	-1.7561	0.00028295
LOC103940875	196.892	628.47	-1.6744	4.2375e-05
LOC103940899	189.069	80.0025	1.2408	0.00098985
LOC103940910	205.272	538.356	-1.391	2.2202e-05
LOC103940993	562.397	1249.99	-1.1523	0.00017261
LOC103941007	585.98	1719.97	-1.5535	0.00078912
LOC103941107	68.1628	11.9331	2.514	0.00036593
LOC103941108	196.18	443.404	-1.1764	0.00032283
LOC103941140	45.7889	388.455	-3.0847	2.2786e-16
LOC103941262	49.5331	146.502	-1.5645	0.00014069
LOC103941264	33.7776	246.404	-2.8669	9.1043e-13
LOC103941368	2047.69	1067.28	0.94005	0.0015642
LOC103941376	96.8995	34.7047	1.4814	0.0010726
LOC103941411	752.545	2156.63	-1.5189	0.00023594
LOC103941415	5.59945	34.0288	-2.6034	0.00064733
LOC103941477	1572.19	807.571	0.96111	0.0013692
LOC103941493	101.78	478.965	-2.2345	1.0517e-10
LOC103941505	83.9015	26.0414	1.6879	0.00053515
LOC103941518	26.332	1.40022	4.2331	0.00011406
LOC103941544	88.333	245.303	-1.4735	0.00090749
LOC103941696	712.181	1850.15	-1.3773	4.7923e-05
LOC103941805	126298	50900.4	1.3111	1.7771e-05
LOC103941831	12.1405	79.8558	-2.7176	4.5404e-07
LOC103941849	113.249	253.546	-1.1627	0.0010924
LOC103941857	271.349	1405.47	-2.3728	2.2673e-07
LOC103941876	1045.3	2906.44	-1.4753	1.195e-06
LOC103941918	41.4142	9.10976	2.1846	0.00088849
LOC103941976	195.337	885.118	-2.1799	2.6285e-11
LOC103941996	217.983	547.308	-1.3281	4.5914e-05
LOC103942030	42.2373	195.687	-2.212	4.6104e-08
LOC103942054	29.8472	192.148	-2.6866	8.1124e-10
LOC103942137	115.715	258.942	-1.1621	0.00098283
LOC103942189	40.0901	150.195	-1.9055	3.954e-06
LOC103942211	82.4195	434.544	-2.3984	1.1771e-11
LOC103942301	246.968	68.9637	1.8404	7.7504e-07
LOC103942354	527.317	187.694	1.4903	4.7936e-05
LOC103942369	27.1305	103.972	-1.9382	2.3457e-05
LOC103942423	10396.4	19868.2	-0.93437	0.0014032
LOC103942444	66.1542	168.022	-1.3447	0.00063644
LOC103942455	691.087	115.826	2.5769	7.2413e-05
LOC103942459	935.728	170.447	2.4568	0.00036591
LOC103942489	64.8406	264.902	-2.0305	9.6281e-07
LOC103942517	33.9706	94.786	-1.4804	0.0010381
LOC103942528	18.5993	108.134	-2.5395	3.3844e-06
LOC103942707	123.068	496.921	-2.0136	0.0010306
LOC103942752	68.0169	283.401	-2.0589	2.8766e-08
LOC103942817	97.509	450.524	-2.208	1.7656e-10
LOC103942909	29.0922	85.0879	-1.5483	0.00092563
LOC103943001	1211.86	288.629	2.0699	6.5091e-11
LOC103943009	15.4619	1470.95	-6.5719	5.2459e-20
LOC103943069	2.36427	26.2834	-3.4747	0.00014245
LOC103943088	354.693	155.028	1.194	0.00036303
LOC103943123	28.7309	88.3096	-1.62	0.00059005
LOC103943202	228.316	874.82	-1.938	1.6235e-09
LOC103943215	305.866	735.008	-1.2649	6.736e-05
LOC103943230	20.3825	118.62	-2.5409	4.8885e-08
LOC103943338	527.795	1181.02	-1.162	0.00055307
LOC103943340	188.718	5.76829	5.0319	3.1115e-20
LOC103943355	25.24	89.2848	-1.8227	0.00053213
LOC103943393	931.22	433.224	1.104	0.0013815
LOC103943454	132.049	848.48	-2.6838	1.0548e-15
LOC103943495	130.41	598.381	-2.198	6.2756e-11
LOC103943523	360.853	147.413	1.2915	0.00015005
LOC103943543	80.6615	28.2361	1.5143	0.0015505
LOC103943577	56.6241	4.93347	3.5207	0.00032884
LOC103943578	20.2661	975.802	-5.5894	7.4644e-19
LOC103943589	7.10605	169.148	-4.5731	1.0939e-19
LOC103943591	485.974	1042.58	-1.1012	0.00034783
LOC103943598	928.528	286.897	1.6944	8.9097e-08
LOC103943627	2460.97	300.417	3.0342	2.7104e-15
LOC103943671	28.1196	99.113	-1.8175	9.2235e-05
LOC103943687	8.3464	37.9748	-2.1858	0.0011502
LOC103943818	66.8556	20.2616	1.7223	0.0010855
LOC103943905	995.316	380.706	1.3865	7.6455e-06
LOC103943918	586.534	2083.91	-1.829	1.8278e-08
LOC103943979	3103.15	549.93	2.4964	0.0006245
LOC103944005	8.25532	76.0812	-3.2041	1.3071e-05
LOC103944053	508.983	1324.04	-1.3793	0.00014882
LOC103944059	0	28.2623	#NAME?	3.8459e-06
LOC103944081	318.951	663.411	-1.0566	0.00081126
LOC103944083	187.692	451.624	-1.2668	0.00013661
LOC103944084	396.371	2056.73	-2.3754	5.2691e-14
LOC103944109	14.4605	145.887	-3.3347	1.8599e-05
LOC103944110	4.70193	138.521	-4.8807	2.4779e-15
LOC103944112	16.1553	635.921	-5.2988	1.427e-13
LOC103944116	403.28	2212.82	-2.456	1.7136e-11
LOC103944118	121.639	292.625	-1.2664	0.0002859
LOC103944147	59.8647	144.371	-1.27	0.0016519
LOC103944151	166.584	48.8776	1.769	8.9104e-06
LOC103944164	0.656095	18.8795	-4.8468	0.00011897
LOC103944222	664.889	263.224	1.3368	2.9962e-05
LOC103944223	316.926	1.59682	7.6328	7.5781e-08
LOC103944278	2.70018	450.617	-7.3827	5.23e-33
LOC103944324	370.165	14.9157	4.6333	1.1327e-27
LOC103944332	2027.97	804.273	1.3343	0.00043098
LOC103944338	224.408	59.807	1.9077	5.7377e-06
LOC103944349	168.645	47.4094	1.8307	0.0015873
LOC103944355	130.457	48.0462	1.4411	0.00062281
LOC103944374	128.068	335.363	-1.3888	5.6472e-05
LOC103944483	147.046	377.877	-1.3616	7.8284e-05
LOC103944494	152.228	963.354	-2.6618	1.329e-15
LOC103944509	256.015	949.017	-1.8902	3.6199e-09
LOC103944518	461.578	922.621	-0.99916	0.0011717
LOC103944558	121.13	784.316	-2.6949	1.7302e-13
LOC103944567	729.424	325.871	1.1625	0.00021852
LOC103944610	69.2258	166.417	-1.2654	0.00097942
LOC103944676	156.673	364.882	-1.2197	0.00031422
LOC103944694	457.03	1177.89	-1.3658	1.0718e-05
LOC103944715	12872.8	2552.22	2.3345	2.224e-09
LOC103944732	67.4206	299.56	-2.1516	5.1027e-09
LOC103944749	120.959	368.718	-1.608	3.1461e-06
LOC103944818	50.5744	366.987	-2.8592	0.0013542
LOC103944819	101.128	3.74279	4.7559	9.2009e-09
LOC103944951	513.489	1800.56	-1.81	1.065e-07
LOC103945001	6228.57	3021.1	1.0438	0.00037517
LOC103945025	5.68608	50.2047	-3.1423	2.6069e-06
LOC103945076	1109.12	143.358	2.9517	2.4509e-07
LOC103945112	165.594	67.5373	1.2939	0.00086992
LOC103945162	170.877	37.4124	2.1914	2.2452e-05
LOC103945208	72.6628	389.602	-2.4227	1.6181e-11
LOC103945262	789.851	2290.9	-1.5363	3.9605e-07
LOC103945287	19.3945	62.3459	-1.6846	0.0013775
LOC103945318	149.124	18.0052	3.05	0.0004006
LOC103945319	3393.82	1300.68	1.3836	3.8967e-06
LOC103945415	1117.27	450.613	1.31	4.3326e-05
LOC103945446	1302.4	2795.1	-1.1017	0.00025179
LOC103945530	1061.27	2191.05	-1.0458	0.0004968
LOC103945559	59.8743	256.822	-2.1008	2.3015e-08
LOC103945582	1147.52	3247.33	-1.5007	2.2448e-05
LOC103945673	706.742	1482.92	-1.0692	0.00046763
LOC103945678	183.613	603.482	-1.7166	1.6144e-07
LOC103945725	77.0582	269.085	-1.804	0.00012788
LOC103945729	399.516	1632.34	-2.0306	1.0849e-05
LOC103945749	1101.87	4594.42	-2.0599	7.1104e-06
LOC103945801	6.70369	66.4852	-3.31	4.1687e-08
LOC103945809	111.481	304.974	-1.4519	2.7298e-05
LOC103945822	2335.03	645.355	1.8553	0.00086544
LOC103945826	2157.1	1088.66	0.98653	0.00090302
LOC103945827	77.6292	232.165	-1.5805	0.00011216
LOC103945829	2288.56	5385.23	-1.2346	2.7827e-05
LOC103945832	2179.97	1043.33	1.0631	0.001756
LOC103945841	8.42022	36.368	-2.1107	0.0017868
LOC103945853	139.224	539.941	-1.9554	0.0001221
LOC103945880	38.4492	182.346	-2.2456	3.5162e-08
LOC103945885	8963.3	3660.79	1.2919	1.162e-05
LOC103945928	209.255	501.268	-1.2603	0.00012187
LOC103945952	24.6483	184.047	-2.9005	3.1986e-10
LOC103945956	12.4562	48.691	-1.9668	0.00098736
LOC103945977	20.559	111.86	-2.4439	0.0013527
LOC103946021	42.5178	128.663	-1.5975	0.00017052
LOC103946055	4.05617	77.126	-4.249	2.6748e-06
LOC103946101	1422.94	26.8259	5.7291	1.2977e-05
LOC103946150	1489.73	3221.33	-1.1126	0.00070298
LOC103946177	53.1222	7.83296	2.7617	1.0852e-05
LOC103946185	503.433	235.535	1.0959	0.00073798
LOC103946207	2687.22	8128.83	-1.5969	2.6027e-07
LOC103946246	116.25	3.76867	4.947	2.1546e-07
LOC103946251	133.987	446.544	-1.7367	2.6437e-07
LOC103946370	401.805	180.071	1.1579	0.00050258
LOC103946374	2213.99	942.057	1.2328	6.9961e-05
LOC103946419	57.9463	366.546	-2.6612	8.8394e-06
LOC103946433	2273.39	9101.79	-2.0013	3.7717e-11
LOC103946501	121.536	275.751	-1.182	0.00080024
LOC103946555	2941	1432.5	1.0378	0.00048479
LOC103946568	32.6286	128.502	-1.9776	6.4918e-06
LOC103946569	17.8319	108.818	-2.6094	6.8572e-08
LOC103946578	489.419	240.149	1.0271	0.0015417
LOC103946602	529.45	1036.48	-0.96913	0.0014099
LOC103946637	372.766	165.409	1.1722	0.00054604
LOC103946648	10.393	82.7463	-2.9931	0.00048177
LOC103946661	868.817	415.381	1.0646	0.0010048
LOC103946672	834.726	334.254	1.3204	2.7025e-05
LOC103946681	151.521	29.568	2.3574	4.1542e-08
LOC103946689	416.864	809.006	-0.95657	0.0016828
LOC103946704	84.7159	244.984	-1.532	2.8346e-05
LOC103946723	176.143	71.163	1.3076	0.00066921
LOC103946753	226.813	87.9016	1.3675	0.00016655
LOC103946788	1030.98	452.25	1.1888	0.00023171
LOC103946869	243.532	798.271	-1.7128	7.2122e-08
LOC103946870	51.8498	129.419	-1.3196	0.0013138
LOC103946876	74.2525	359.792	-2.2767	4.9908e-10
LOC103946880	2845.02	791.395	1.846	1.448e-09
LOC103946888	13.4861	53.5498	-1.9894	0.00055291
LOC103946899	550.019	142.504	1.9485	8.463e-08
LOC103946902	0.99497	15.7084	-3.9807	0.0014663
LOC103946930	16.4245	103.819	-2.6601	3.3425e-05
LOC103947071	61.7493	191.574	-1.6334	1.9118e-05
LOC103947084	354.119	30.6079	3.5323	7.4478e-06
LOC103947087	0.656095	79.2844	-6.917	2.5731e-06
LOC103947107	167.241	430.136	-1.3629	0.0009283
LOC103947122	101.262	227.467	-1.1676	0.0010638
LOC103947126	2726.89	10335.2	-1.9222	1.1757e-07
LOC103947129	2556.5	1079.4	1.2439	3.7685e-05
LOC103947153	1058.71	274.242	1.9488	0.00037932
LOC103947187	6.73717	40.7413	-2.5963	0.00014831
LOC103947188	48.905	232.764	-2.2508	5.4486e-09
LOC103947199	2.0116	64.3447	-4.9994	0.00014498
LOC103947239	46.9094	130.729	-1.4786	0.00033356
LOC103947242	22.8698	81.1736	-1.8276	0.00020799
LOC103947253	68.456	16.6814	2.0369	0.00012637
LOC103947270	470.113	214.675	1.1309	0.00048252
LOC103947274	44.1775	1.05099	5.3935	1.3e-05
LOC103947287	85.8084	200.687	-1.2258	0.00081714
LOC103947291	6.39977	58.7021	-3.1973	1.2304e-06
LOC103947327	3.04202	22.7324	-2.9016	0.0017016
LOC103947395	122.779	305.126	-1.3133	0.00014671
LOC103947396	3232.54	6233.28	-0.94732	0.0011767
LOC103947408	296.335	767.253	-1.3725	1.7733e-05
LOC103947411	208.573	457.293	-1.1326	0.00053707
LOC103947440	45.0253	205.421	-2.1898	3.3586e-08
LOC103947485	114.914	3.30413	5.1201	1.1948e-17
LOC103947496	358.496	962.373	-1.4246	0.00090398
LOC103947501	117.224	7.97892	3.8769	1.197e-07
LOC103947592	211.444	45.0214	2.2316	1.9414e-08
LOC103947596	491.437	1758.75	-1.8395	2.6194e-09
LOC103947634	102.327	273.021	-1.4158	0.00013727
LOC103947664	83.3133	205.62	-1.3034	0.00048512
LOC103947720	482.02	1030.24	-1.0958	0.00043205
LOC103947721	1262.31	613.881	1.04	0.00061389
LOC103947804	1.01712	15.8462	-3.9616	0.0015471
LOC103947838	1220.28	373.672	1.7074	0.00021767
LOC103947859	463.154	212.842	1.1217	0.00059355
LOC103947917	298.213	1095.63	-1.8774	2.9875e-09
LOC103948012	7.42377	77.1086	-3.3767	2.0939e-06
LOC103948015	4.72359	125.434	-4.7309	1.007e-07
LOC103948019	342.955	819.974	-1.2576	6.2928e-05
LOC103948032	605.834	1224.87	-1.0156	0.00087642
LOC103948039	6.65988	60.5528	-3.1846	2.9224e-07
LOC103948046	31.4075	163.096	-2.3765	2.4728e-08
LOC103948110	429.663	201.897	1.0896	0.0012114
LOC103948111	19.3526	346.145	-4.1608	0.0017256
LOC103948140	7.42624	91.6895	-3.6261	8.7949e-11
LOC103948172	44.7075	150.722	-1.7533	1.7992e-05
LOC103948179	364.808	166.474	1.1318	0.00070168
LOC103948194	25.9129	94.008	-1.8591	8.8112e-05
LOC103948231	20.1052	178.291	-3.1486	1.0271e-09
LOC103948237	2522.28	1105.37	1.1902	0.00048667
LOC103948238	1980.3	739.781	1.4205	2.8695e-06
LOC103948247	3.32428	35.3968	-3.4125	1.7892e-05
LOC103948255	1063.77	51.8499	4.3587	5.1277e-07
LOC103948301	1491.39	3970.21	-1.4126	2.0224e-06
LOC103948365	1.0058	18.1907	-4.1768	0.00040791
LOC103948398	1088.1	2289.68	-1.0733	0.00035876
LOC103948419	3.65381	29.6252	-3.0194	0.00024408
LOC103948429	563.149	236.765	1.2501	0.00010299
LOC103948447	48.7502	154.334	-1.6626	3.8839e-05
LOC103948494	26.4567	83.5498	-1.659	0.00049639
LOC103948513	72.6265	387.039	-2.4139	1.6166e-11
LOC103948515	320.097	123.865	1.3697	7.0262e-05
LOC103948584	3.2918	25.3625	-2.9457	0.00086992
LOC103948587	1014.22	1951.74	-0.94439	0.0014247
LOC103948604	522.987	1051.79	-1.008	0.00094162
LOC103948632	287.372	907.018	-1.6582	2.0896e-07
LOC103948645	476.683	36.2295	3.7178	0.0002513
LOC103948663	664.5	1445.23	-1.121	0.00022203
LOC103948732	104.305	277.5	-1.4117	7.8392e-05
LOC103948735	43.8087	198.986	-2.1834	0.0013729
LOC103948768	102.46	0.30377	8.3979	9.2266e-22
LOC103948787	155.097	487.978	-1.6536	3.5564e-06
LOC103948807	38.7616	203.778	-2.3943	0.00035741
LOC103948809	206.67	1313.45	-2.668	3.9131e-16
LOC103948831	27.4975	2.75498	3.3192	0.00012706
LOC103948866	2.30716	52.9149	-4.5195	1.1692e-05
LOC103948938	71.2521	414.864	-2.5416	3.2975e-09
LOC103949056	24.5165	221.13	-3.1731	4.649e-12
LOC103949085	3763.03	8314.88	-1.1438	0.00011685
LOC103949092	415.697	2314.38	-2.477	1.7541e-09
LOC103949135	417.83	156.109	1.4204	0.0015486
LOC103949154	130.261	11.3987	3.5145	6.3954e-11
LOC103949186	0	9.81338	#NAME?	0.0017916
LOC103949221	8.30946	56.8421	-2.7741	6.585e-06
LOC103949248	1222.33	601.34	1.0234	0.0007334
LOC103949269	91.0054	1.72025	5.7253	8.351e-17
LOC103949281	449.86	110.252	2.0287	1.4606e-07
LOC103949372	519.227	1433.91	-1.4655	1.7704e-06
LOC103949435	1012.27	444.047	1.1888	0.00012184
LOC103949479	29.5263	2.96785	3.3145	9.4691e-05
LOC103949520	52.7852	14.5321	1.8609	0.001112
LOC103949550	226.944	474.528	-1.0642	0.0011753
LOC103949604	698.907	1718.8	-1.2982	2.2664e-05
LOC103949632	12.5967	94.9976	-2.9148	8.1684e-05
LOC103949640	663.612	246.832	1.4268	9.7785e-06
LOC103949643	56.2899	153.727	-1.4494	0.00027458
LOC103949674	203.931	756.659	-1.8916	2.6897e-06
LOC103949686	78.1485	208.974	-1.419	0.00018519
LOC103949689	25.0584	127.629	-2.3486	2.1142e-07
LOC103949735	310.678	132.257	1.2321	0.00039732
LOC103949794	586.688	1484.81	-1.3396	1.1654e-05
LOC103949821	282.853	688.983	-1.2844	5.451e-05
LOC103949832	9447.93	18008.4	-0.9306	0.001564
LOC103949846	78.3554	348.406	-2.1527	0.00050442
LOC103949880	43.917	173.461	-1.9818	0.0010915
LOC103949930	0.338876	19.6962	-5.861	2.6449e-05
LOC103950031	3.36759	65.2848	-4.277	1.4123e-09
LOC103950047	1188.55	478.983	1.3112	1.9732e-05
LOC103950115	77.9565	354.2	-2.1838	1.6227e-06
LOC103950121	18.8565	103.305	-2.4538	3.2845e-07
LOC103950127	630.326	1289.42	-1.0326	0.0010433
LOC103950136	166.105	358.936	-1.1116	0.0010709
LOC103950171	59.3984	171.188	-1.5271	9.9133e-05
LOC103950177	188.362	1114.48	-2.5648	1.4955e-05
LOC103950192	53.4575	271.736	-2.3457	1.2831e-05
LOC103950199	392.308	18.5007	4.4063	1.6693e-26
LOC103950217	84.0937	30.2176	1.4766	0.0013256
LOC103950279	595.064	1167.67	-0.97252	0.0012592
LOC103950316	159.598	428.072	-1.4234	2.2135e-05
LOC103950326	257.028	536.531	-1.0617	0.0010776
LOC103950331	564.094	201.974	1.4818	0.00063388
LOC103950336	166.813	389.706	-1.2242	0.00030954
LOC103950351	806.574	1934.29	-1.2619	2.8119e-05
LOC103950382	688.211	1351.7	-0.97386	0.0012811
LOC103950392	230.793	669.472	-1.5364	2.2622e-06
LOC103950434	459.629	0	Inf	3.4965e-10
LOC103950535	279.401	89.133	1.6483	0.001207
LOC103950549	498.466	994.917	-0.99708	0.0012526
LOC103950550	597.671	1256.47	-1.072	0.00044744
LOC103950574	44.4289	2358.62	-5.7303	6.4433e-14
LOC103950581	200.867	1660.45	-3.0473	1.8836e-20
LOC103950589	51.8171	3.91167	3.7276	9.2269e-08
LOC103950596	314.403	802.559	-1.352	0.00020583
LOC103950611	513.192	166.065	1.6277	9.5675e-06
LOC103950666	308.867	120.035	1.3635	8.8813e-05
LOC103950853	18.3621	1.23134	3.8984	0.0007342
LOC103950854	189.475	55.53	1.7707	0.00055866
LOC103950863	507.397	216.302	1.2301	0.00032411
LOC103950927	670.33	302.054	1.1501	0.00029831
LOC103950987	2029.11	999.671	1.0213	0.00059771
LOC103951021	5842.96	2357.95	1.3092	1.0516e-05
LOC103951042	103.84	272.626	-1.3926	9.9206e-05
LOC103951046	148.996	353.229	-1.2453	0.00027836
LOC103951055	6.59442	48.3469	-2.8741	1.3596e-05
LOC103951068	91.5147	612.666	-2.743	2.8035e-08
LOC103951089	17.139	59.4013	-1.7932	0.00088943
LOC103951140	593.011	3419.29	-2.5276	5.6386e-16
LOC103951222	231.905	565.532	-1.2861	6.2657e-05
LOC103951275	72.5871	194.95	-1.4253	0.00014479
LOC103951276	22.0823	216.928	-3.2962	1.7015e-10
LOC103951279	364.783	794.501	-1.123	0.00034393
LOC103951290	2.99673	85.1192	-4.828	3.1826e-13
LOC103951309	173.458	73.8211	1.2325	0.0011977
LOC103951310	322.105	652.25	-1.0179	0.0013851
LOC103951322	294.458	116.265	1.3406	0.00012123
LOC103951332	5.40134	62.2209	-3.526	2.6481e-08
LOC103951345	1783.04	839.502	1.0867	0.00031257
LOC103951365	433.368	880.072	-1.022	0.00093001
LOC103951376	290.606	82.3606	1.819	0.0017602
LOC103951501	597.918	292.104	1.0335	0.0011427
LOC103951509	894.511	274.605	1.7037	0.0011625
LOC103951514	4140.61	132.743	4.9631	2.9595e-07
LOC103951529	9544.57	3735.53	1.3534	0.00078033
LOC103951571	27.8723	4.35513	2.678	0.00090996
LOC103951596	109.71	247.246	-1.1722	0.0010961
LOC103951601	176.831	417.415	-1.2391	0.0016579
LOC103951618	600.404	1217.15	-1.0195	0.00085818
LOC103951731	1842.65	4000.78	-1.1185	0.00019527
LOC103951819	70.5321	166.721	-1.2411	0.0013265
LOC103951889	126.038	323.019	-1.3578	8.658e-05
LOC103951956	106.786	287.681	-1.4297	9.6812e-05
LOC103951996	156.577	526.911	-1.7507	1.679e-07
LOC103952010	0	10.2583	#NAME?	0.0015316
LOC103952024	172.051	363.614	-1.0796	0.0011905
LOC103952025	151.737	39.9515	1.9252	0.00015403
LOC103952059	18309	39096.1	-1.0945	0.00022051
LOC103952098	116.969	303.395	-1.3751	8.9706e-05
LOC103952108	1938.22	648.888	1.5787	0.00079151
LOC103952121	68.9113	1.97856	5.1222	2.873e-05
LOC103952136	96.4976	243.08	-1.3329	0.00026243
LOC103952152	1471.29	688.372	1.0958	0.00031318
LOC103952161	2471.77	5934.41	-1.2636	0.00063963
LOC103952243	1140.6	3384.86	-1.5693	4.3322e-05
LOC103952267	30.8858	132.976	-2.1062	7.4754e-06
LOC103952273	1176.25	541.512	1.1191	0.00026318
LOC103952293	439.303	114.076	1.9452	1.7068e-05
LOC103952304	634.887	1481.25	-1.2222	5.9745e-05
LOC103952329	1034.64	360.455	1.5212	4.1296e-05
LOC103952339	547.829	1190.38	-1.1196	0.0002209
LOC103952388	309.591	704.289	-1.1858	0.00018131
LOC103952389	17.0499	118.128	-2.7925	5.5185e-09
LOC103952392	596.157	1363.69	-1.1938	9.9709e-05
LOC103952407	10.5531	391.96	-5.215	0.0001138
LOC103952446	81.9784	1.6456	5.6386	9.381e-06
LOC103952457	635.103	205.161	1.6302	5.7803e-07
LOC103952474	101.53	28.1467	1.8509	5.1513e-05
LOC103952514	12.0996	80.9526	-2.7421	3.174e-07
LOC103952577	1810.2	525.828	1.7835	2.3477e-08
LOC103952666	2.29633	52.4814	-4.5144	0.00098173
LOC103952758	36.3752	120.704	-1.7304	5.9556e-05
LOC103952761	443.149	1178.28	-1.4108	5.1053e-06
LOC103952762	1068.19	3876.95	-1.8597	0.00041956
LOC103952763	32.0507	121.768	-1.9257	1.4204e-05
LOC103952773	1455.91	3531.46	-1.2783	1.9251e-05
LOC103952828	631.437	1285.8	-1.026	0.00077364
LOC103952908	325.014	878.391	-1.4344	5.8538e-06
LOC103952957	35.1691	126.544	-1.8473	2.0835e-05
LOC103952981	59.815	142.191	-1.2492	0.0017408
LOC103952998	637.132	1500.55	-1.2358	5.4707e-05
LOC103953029	112.588	548.684	-2.2849	2.4046e-11
LOC103953078	854.542	2236.01	-1.3877	3.7837e-06
LOC103953098	6.9776	67.952	-3.2837	1.7382e-06
LOC103953120	433.363	165.696	1.387	3.0372e-05
LOC103953236	499.047	247.397	1.0123	0.0017466
LOC103953267	100.457	252.84	-1.3316	0.000244
LOC103953269	221.259	463.984	-1.0683	0.0011088
LOC103953275	1075.63	2274.69	-1.0805	0.00026332
LOC103953281	4554.89	8781.46	-0.94704	0.001275
LOC103953414	514.002	1336.46	-1.3786	0.00084775
LOC103953469	767.139	1761.48	-1.1992	7.9665e-05
LOC103953488	64.5977	10.7003	2.5938	6.5777e-06
LOC103953513	666.443	1388.91	-1.0594	0.0010984
LOC103953562	1684.27	414.486	2.0227	4.8968e-07
LOC103953702	0.656095	15.8075	-4.5906	0.00058838
LOC103953736	2.37361	24.0288	-3.3396	0.00040272
LOC103953774	7.73115	55.1973	-2.8358	4.1961e-06
LOC103953841	114.638	340.147	-1.5691	0.00024251
LOC103953842	743.314	1758.66	-1.2424	4.7434e-05
LOC103953860	263.014	631.532	-1.2637	8.0761e-05
LOC103953866	731.981	241.502	1.5998	8.1859e-05
LOC103953881	4985.27	2511.32	0.98923	0.00073197
LOC103953934	2225.88	6708.09	-1.5915	1.2237e-07
LOC103953938	7.62138	62.678	-3.0398	4.1028e-05
LOC103954037	120.965	272.011	-1.1691	0.00086992
LOC103954039	415.639	18.9649	4.4539	1.0965e-10
LOC103954057	119.272	284.293	-1.2531	0.00037431
LOC103954060	286.1	600.09	-1.0687	0.0014952
LOC103954068	2376.54	548.782	2.1146	1.1984e-05
LOC103954079	5.34819	31.5414	-2.5601	0.00085466
LOC103954089	641.455	2236.41	-1.8018	3.243e-09
LOC103954119	568.432	1474.97	-1.3756	7.38e-06
LOC103954142	460.068	198.491	1.2128	0.00023624
LOC103954148	375.853	1251.51	-1.7354	0.00016817
LOC103954153	2.34113	52.0103	-4.4735	3.8611e-08
LOC103954157	53.649	7.48706	2.8411	0.00071899
LOC103954169	1098.41	2768.39	-1.3336	9.6921e-06
LOC103954218	17.86	75.0701	-2.0715	6.2177e-05
LOC103954267	41553.9	102876	-1.3078	8.9506e-06
LOC103954276	1031.15	2139.61	-1.0531	0.00046357
LOC103954279	56.5756	184.826	-1.7079	1.1731e-05
LOC103954285	32.7423	91.695	-1.4857	0.0012761
LOC103954297	130.243	440.986	-1.7595	2.5451e-07
LOC103954313	31.213	91.3407	-1.5491	0.00080007
LOC103954322	2214.25	5505.69	-1.3141	0.00017491
LOC103954336	154.33	37.9989	2.022	0.00013859
LOC103954455	2590.94	767.264	1.7557	7.4111e-06
LOC103954478	197.896	74.7497	1.4046	0.00016694
LOC103954486	660.56	2669.55	-2.0148	7.7416e-11
LOC103954584	8.90207	60.9072	-2.7744	3.1995e-06
LOC103954753	715.124	2568.36	-1.8446	2.3731e-06
LOC103954761	3.02921	34.2741	-3.5001	1.8252e-05
LOC103954890	2074.05	995.316	1.0592	0.00039469
LOC103954904	40.0039	111.456	-1.4783	0.00058727
LOC103954909	31.6156	110.325	-1.803	0.00020252
LOC103954932	402.762	815.34	-1.0175	0.00090664
LOC103954962	1582.16	760.725	1.0564	0.0011266
LOC103954963	946.056	367.506	1.3642	1.3387e-05
LOC103954990	2968.96	16721.6	-2.4937	3.5781e-16
LOC103955071	32.2649	118.189	-1.8731	2.2265e-05
LOC103955111	3355.27	7308.02	-1.1231	0.00014208
LOC103955114	115.013	2580.09	-4.4876	3.0087e-38
LOC103955119	27.7002	121.904	-2.1378	1.6973e-06
LOC103955130	41787.7	8202.19	2.349	6.6111e-08
LOC103955168	129.052	342.056	-1.4063	4.7617e-05
LOC103955179	188.104	70.1267	1.4235	0.00018406
LOC103955268	1153.34	2675.81	-1.2142	5.0483e-05
LOC103955272	216.394	710.046	-1.7143	1.0776e-07
LOC103955278	1201.97	2380.23	-0.98571	0.00091521
LOC103955317	51.4861	152.803	-1.5694	0.00010691
LOC103955370	98.1964	258.166	-1.3946	8.5896e-05
LOC103955377	129.269	11.0218	3.5519	4.7611e-11
LOC103955394	30.2937	115.881	-1.9356	0.0011174
LOC103955464	65.0822	186.589	-1.5195	7.7456e-05
LOC103955492	66.1275	197.432	-1.578	0.0013062
LOC103955585	427.067	908.461	-1.089	0.00045428
LOC103955664	3351.41	574.432	2.5446	1.2534e-08
LOC103955785	6.38548	32.6186	-2.3528	0.0014616
LOC103955858	30.2366	84.2383	-1.4782	0.0016348
LOC103955887	1797.87	691.989	1.3775	0.00019524
LOC103955940	728.511	1713.12	-1.2336	4.9979e-05
LOC103955971	4083.07	8024.02	-0.97467	0.00098079
LOC103956029	627.307	1459.82	-1.2186	6.681e-05
LOC103956122	61.6256	157.32	-1.3521	0.00059873
LOC103956134	17.4916	0.60754	4.8475	0.00024397
LOC103956169	82.3308	377.826	-2.1982	7.5208e-10
LOC103956203	115.822	303.105	-1.3879	8.6832e-05
LOC103956221	556.982	188.471	1.5633	6.719e-06
LOC103956252	130.27	479.976	-1.8815	4.5225e-07
LOC103956271	110.683	287.359	-1.3764	9.3518e-05
LOC103956358	1169.55	3538.17	-1.5971	1.3776e-07
LOC103956372	2417.09	4708.32	-0.96194	0.0011776
LOC103956380	150.912	354.096	-1.2304	0.00025998
LOC103956411	34.4522	0.623799	5.7874	0.00014527
LOC103956423	701.196	347.215	1.014	0.0012227
LOC103956428	22.7704	79.6773	-1.807	0.00025329
LOC103956492	125.412	523.241	-2.0608	0.00025127
LOC103956503	62.8543	169.11	-1.4279	0.00026716
LOC103956538	9.0773	40.6482	-2.1629	0.00088214
LOC103956574	204.139	504.888	-1.3064	7.2278e-05
LOC103956578	532.4	251.502	1.0819	0.00082836
LOC103956596	1197.14	2951.31	-1.3018	1.2125e-05
LOC103956669	410.381	6915.08	-4.0747	1.071e-34
LOC103956697	4938.86	2547.84	0.95491	0.0009452
LOC103956720	81.5459	324.474	-1.9924	3.0033e-05
LOC103956721	193.046	0	Inf	7.8363e-06
LOC103956750	104.428	362.879	-1.797	2.4424e-07
LOC103956765	1262.67	569.8	1.148	0.00016804
LOC103956768	726.023	1558.04	-1.1016	0.00027865
LOC103956805	194.848	487.606	-1.3234	6.3218e-05
LOC103956861	16.4007	99.9792	-2.6079	1.6201e-07
LOC103956865	5.2714	45.2505	-3.1017	7.2396e-06
LOC103956908	78.3006	181.808	-1.2153	0.0011844
LOC103956932	33.5633	135.144	-2.0095	3.2381e-06
LOC103956981	181.793	398.852	-1.1336	0.00056025
LOC103957013	126.502	311.807	-1.3015	0.00020763
LOC103957052	1789.62	536.791	1.7372	0.00093994
LOC103957228	41.8026	7.83628	2.4154	0.0013428
LOC103957339	64.1288	193.877	-1.5961	3.5781e-05
LOC103957364	142.282	344.084	-1.274	0.00023292
LOC103957382	7.11001	71.8539	-3.3371	1.8488e-05
LOC103957386	201.336	496.63	-1.3026	5.7147e-05
LOC103957411	137.018	347.149	-1.3412	0.00085408
LOC103957413	439.579	881.315	-1.0035	0.0011282
LOC103957464	52.5726	10.3282	2.3477	0.00010902
LOC103957488	3027.91	951.834	1.6695	0.00012009
LOC103957519	1221.52	464.2	1.3959	9.5579e-05
LOC103957521	58.19	145.141	-1.3186	0.0010295
LOC103957591	235.811	808.003	-1.7767	1.3479e-05
LOC103957704	50.5265	7.83961	2.6882	2.2058e-05
LOC103957788	186.289	77.7246	1.2611	0.00084757
LOC103957850	138.562	363.813	-1.3927	8.8952e-05
LOC103957875	544.503	1974.97	-1.8588	3.3349e-06
LOC103957901	1552.06	732.837	1.0826	0.00042768
LOC103957904	736.805	363.492	1.0194	0.0013122
LOC103957921	50.5317	131.069	-1.3751	0.00070453
LOC103958037	240.432	516.541	-1.1033	0.00067995
LOC103958094	16.5023	60.1806	-1.8666	0.00074543
LOC103958125	74.6813	212.057	-1.5056	6.2106e-05
LOC103958138	626.119	215.598	1.5381	6.7122e-05
LOC103958142	13.9635	115.142	-3.0437	6.3759e-10
LOC103958150	45.4095	170.076	-1.9051	0.00017214
LOC103958237	342.222	708.729	-1.0503	0.00087383
LOC103958283	115.186	765.344	-2.7321	6.917e-11
LOC103958285	164.394	435.54	-1.4056	2.3269e-05
LOC103958333	149.741	338.589	-1.1771	0.00057668
LOC103958399	404.892	197.532	1.0354	0.001791
LOC103958405	663.512	1738.56	-1.3897	5.461e-06
LOC103958474	204.531	27.1966	2.9108	4.4523e-05
LOC103958529	11.1834	49.9386	-2.1588	0.00032266
LOC103958539	8305.54	3364.16	1.3038	2.6363e-05
LOC103958549	74.7748	314.094	-2.0706	4.2539e-05
LOC103958567	408.154	13.5983	4.9076	5.5132e-10
LOC103958628	224.22	46.4981	2.2697	6.6552e-06
LOC103958668	2258.62	10813.6	-2.2593	1.1038e-13
LOC103958674	14.0935	59.0857	-2.0678	0.00021646
LOC103958732	490.507	979.274	-0.99744	0.0012171
LOC103958767	112.913	26.5451	2.0887	4.3541e-06
LOC103958781	427.804	108.431	1.9802	8.3336e-09
LOC103958818	137.456	54.2435	1.3415	0.00099262
LOC103958882	816.515	363.278	1.1684	0.00020203
LOC103958921	81.379	202.439	-1.3148	0.00039327
LOC103959046	1000.22	417.196	1.2615	4.245e-05
LOC103959091	199.712	598.739	-1.584	1.0515e-06
LOC103959094	92.2784	268.129	-1.5389	0.00014008
LOC103959225	7317.15	15246.2	-1.0591	0.0002952
LOC103959245	53.8113	137.114	-1.3494	0.00096548
LOC103959247	506.595	1475.58	-1.5424	1.9415e-05
LOC103959260	21.0012	1.60014	3.7142	0.0003939
LOC103959437	241.37	536.794	-1.1531	0.00041
LOC103959439	1057.15	2286.38	-1.1129	0.0002802
LOC103959443	205.98	761.484	-1.8863	4.9136e-09
LOC103959453	504.772	247.706	1.027	0.0015049
LOC103959467	652.184	3.0133	7.7578	9.3655e-14
LOC103959471	5.93882	39.7956	-2.7444	0.00010019
LOC103959484	305.59	99.7024	1.6159	0.00021948
LOC103959532	8.30061	100.154	-3.5929	2.2263e-07
LOC103959631	31.0348	124.271	-2.0015	0.0013428
LOC103959638	95.6899	36.5724	1.3876	0.0017503
LOC103959843	438.111	150.851	1.5382	7.9024e-06
LOC103959904	1574.98	3108.37	-0.98083	0.00093698
LOC103959905	55.9011	13.9556	2.002	0.00048487
LOC103959917	489.991	1809.33	-1.8846	1.4723e-08
LOC103959931	10901.1	37.8089	8.1715	5.8092e-09
LOC103960006	139.189	40.6796	1.7747	2.7237e-05
LOC103960009	23.9131	79.929	-1.7409	0.00035891
LOC103960090	286.36	899.423	-1.6512	6.0598e-05
LOC103960097	52.3587	308.248	-2.5576	1.3286e-11
LOC103960230	243.399	535.333	-1.1371	0.00041541
LOC103960279	2126.33	938.787	1.1795	0.00066055
LOC103960333	7.10166	38.3544	-2.4332	0.00040103
LOC103960405	615.793	266.525	1.2082	0.00015791
LOC103960432	537.242	1567.3	-1.5446	4.3153e-07
LOC103960493	59.0181	350.319	-2.5694	3.682e-12
LOC103960554	958.278	391.443	1.2916	0.00045036
LOC103960580	407.336	54.2726	2.9079	2.4172e-15
LOC103960673	111.797	259.981	-1.2175	0.00064375
LOC103960746	168.704	9.55948	4.1414	0.00011329
LOC103960749	1032.97	270.287	1.9342	1.1293e-06
LOC103960775	16.7804	58.8129	-1.8094	0.00096408
LOC103960817	242.03	11.2635	4.4255	1.4244e-07
LOC103960823	132.804	13.5558	3.2923	0.00052363
LOC103960834	40.2807	116.508	-1.5323	0.0003325
LOC103960885	14.4851	177.355	-3.614	2.6606e-13
LOC103960894	2096.29	881.291	1.2501	2.8519e-05
LOC103960976	68.5795	165.845	-1.274	0.0010204
LOC103961009	11.2629	62.7901	-2.479	1.8247e-05
LOC103961022	105.585	10.8204	3.2866	1.7354e-06
LOC103961126	251.5	1137.45	-2.1772	3.0177e-09
LOC103961140	4127.43	67.6255	5.9315	0.00029297
LOC103961142	58.4177	168.16	-1.5254	9.7216e-05
LOC103961149	6.96677	43.3322	-2.6369	0.00010031
LOC103961180	44.9029	351.801	-2.9699	7.6777e-06
LOC103961181	518.957	1011.98	-0.96349	0.0016746
LOC103961186	1320.27	2925.81	-1.148	0.00013626
LOC103961188	148.447	849.068	-2.5159	4.6844e-14
LOC103961194	120.983	1647.56	-3.7675	2.2424e-28
LOC103961320	787.666	398.564	0.98277	0.0015642
LOC103961352	402.624	172.97	1.2189	0.00024634
LOC103961361	29.0016	0.320029	6.5018	0.00045786
LOC103961370	246.147	14.3714	4.0982	3.0555e-06
LOC103961428	896.297	161.487	2.4726	1.7952e-09
LOC103961432	191.392	10.5865	4.1762	1.1762e-18
LOC103961454	1762.21	905.676	0.96032	0.0015156
LOC103961457	196.319	77.4615	1.3416	0.00038631
LOC103961471	54.5881	651.012	-3.576	6.8214e-23
LOC103961478	447.644	2009.23	-2.1662	5.8987e-12
LOC103961491	56.1976	516.672	-3.2007	1.3422e-18
LOC103961492	686.465	2555.78	-1.8965	2.485e-05
LOC103961516	162.859	747.987	-2.1994	2.3189e-11
LOC103961532	154.145	513.185	-1.7352	2.0065e-07
LOC103961537	128.625	1399.59	-3.4438	0.0001147
LOC103961574	732.743	311.265	1.2352	0.00044005
LOC103961600	103.073	282.097	-1.4525	3.6554e-05
LOC103961610	315.005	844.841	-1.4233	6.9611e-06
LOC103961632	66.723	612.495	-3.1984	2.2971e-19
LOC103961644	94.5971	386.091	-2.0291	7.1484e-07
LOC103961683	1005.89	480.588	1.0656	0.00055985
LOC103961684	332.194	861.521	-1.3749	1.3831e-05
LOC103961715	574.744	1178.23	-1.0356	0.00073143
LOC103961722	410.882	170.666	1.2675	0.00049819
LOC103961743	14487.4	34674.3	-1.2591	1.985e-05
LOC103961773	403.914	980.797	-1.2799	0.00011704
LOC103961788	1998.68	4186.4	-1.0667	0.00033255
LOC103961900	63.047	154.535	-1.2934	0.00092909
LOC103961936	176.099	68.9785	1.3522	0.00040083
LOC103961947	518.592	208.343	1.3156	5.7241e-05
LOC103961948	109.026	315.572	-1.5333	1.3224e-05
LOC103961967	30.0359	127.551	-2.0863	1.9911e-06
LOC103961968	98.7596	325.27	-1.7196	0.00039444
LOC103961973	48.4364	499.15	-3.3653	1.924e-06
LOC103962016	8.38675	52.0875	-2.6348	2.3126e-05
LOC103962059	392.058	962.101	-1.2951	3.298e-05
LOC103962093	107.058	309.254	-1.5304	4.3013e-05
LOC103962100	842.804	366.545	1.2012	0.0013327
LOC103962123	767.299	1827.13	-1.2517	3.6886e-05
LOC103962152	285.36	54.6492	2.3845	2.4729e-06
LOC103962162	151.305	2360.07	-3.9633	1.2158e-31
LOC103962177	1407.85	2838.87	-1.0118	0.00067749
LOC103962244	616.241	209.213	1.5585	1.6835e-06
LOC103962286	152.974	42.5846	1.8449	6.7439e-06
LOC103962349	311.659	737.49	-1.2427	0.00010456
LOC103962358	464.371	907.125	-0.96602	0.0017427
LOC103962366	351.957	881.974	-1.3253	2.5214e-05
LOC103962409	136.919	19.3828	2.8205	8.0544e-05
LOC103962472	54.122	164.816	-1.6066	0.00069205
LOC103962567	513.116	2119.38	-2.0463	3.8255e-11
LOC103962581	44.3127	536.837	-3.5987	8.2117e-15
LOC103962641	611.521	92.7327	2.7213	4.8608e-10
LOC103962643	1895.14	429.896	2.1402	2.3231e-09
LOC103962656	7.63369	45.2327	-2.5669	0.0001002
LOC103962683	1238.18	2689.9	-1.1193	0.00018793
LOC103962694	710.688	125.572	2.5007	0.0001332
LOC103962713	29.1136	5.18847	2.4883	0.0015224
LOC103962760	76.988	177.399	-1.2043	0.0014844
LOC103962858	20.3195	196.57	-3.2741	0.00020448
LOC103962892	449.476	1186.91	-1.4009	7.8377e-06
LOC103962915	1.01712	17.6463	-4.1168	0.00050427
LOC103962916	441.31	981.844	-1.1537	0.0013371
LOC103962924	151.058	62.6903	1.2688	0.0012771
LOC103962926	539.174	1155.08	-1.0992	0.00095654
LOC103962934	9.31675	50.3562	-2.4343	8.0631e-05
LOC103963033	54.7838	4.79858	3.5131	3.7124e-05
LOC103963158	350.338	987.636	-1.4952	1.6758e-06
LOC103963160	788.306	224.213	1.8139	8.4161e-07
LOC103963194	97.1904	3.59312	4.7575	1.055e-06
LOC103963212	339.739	778.307	-1.1959	0.00015633
LOC103963229	112.705	261.525	-1.2144	0.00062819
LOC103963244	67.051	14.0447	2.2552	0.0010475
LOC103963289	0.338876	24.456	-6.1733	1.6408e-06
LOC103963291	299.88	34.0983	3.1366	0.0010442
LOC103963311	193.407	688.997	-1.8329	1.972e-08
LOC103963329	37.9874	0.365483	6.6996	1.1389e-09
LOC103963335	82.6703	198.726	-1.2653	0.00087766
LOC103963420	384.982	1243.68	-1.6918	6.6597e-08
LOC103963447	188.017	6.87952	4.7724	5.6179e-14
LOC103963457	2.67852	22.2125	-3.0519	0.0012142
LOC103963506	127.436	315.593	-1.3083	0.00015378
LOC103963512	230.397	90.0764	1.3549	0.00019712
LOC103963514	282.534	677.34	-1.2615	8.7873e-05
LOC103963537	9.40585	342.31	-5.1856	2.7271e-05
LOC103963571	598.519	2315.97	-1.9521	2.2684e-10
LOC103963656	178.525	19.6249	3.1854	0.00059831
LOC103963704	574.667	1188.42	-1.0482	0.00065712
LOC103963738	348.499	814.708	-1.2251	0.00075661
LOC103963858	464.661	181.429	1.3568	3.9085e-05
LOC103963893	286.258	782.287	-1.4504	0.0011488
LOC103963931	281.323	712.208	-1.3401	0.00041553
LOC103963940	120.957	401.967	-1.7326	4.5026e-07
LOC103963941	391.201	843.437	-1.1084	0.00042725
LOC103963951	7594.36	14865.8	-0.969	0.0014487
LOC103963996	424.822	909.766	-1.0986	0.00039361
LOC103964001	6.90032	86.9895	-3.6561	5.251e-07
LOC103964029	200.748	1005.53	-2.3245	7.585e-13
LOC103964030	292.83	610.941	-1.061	0.00077648
LOC103964032	106.757	231.059	-1.1139	0.0017076
LOC103964041	848.03	1643.96	-0.95499	0.0015568
LOC103964059	1.35649	19.8182	-3.8689	0.00041612
LOC103964197	115.524	35.1138	1.7181	0.00012617
LOC103964212	471.148	1063.84	-1.175	0.0001352
LOC103964268	494.897	3149.18	-2.6698	2.975e-17
LOC103964274	49.9484	147.898	-1.5661	0.00068848
LOC103964345	76.5863	19.9741	1.939	0.00077118
LOC103964349	281.822	761.476	-1.434	7.3059e-06
LOC103964373	256.343	15.2886	4.0675	3.1172e-06
LOC103964439	1.67272	35.4035	-4.4036	0.00020613
LOC103964483	0	27.0972	#NAME?	6.3602e-08
LOC103964546	995.046	6879.54	-2.7895	6.1098e-19
LOC103964547	89.062	1803.93	-4.3402	3.2662e-35
LOC103964554	209.343	95.8058	1.1277	0.0015125
LOC103964605	1550.79	3911.47	-1.3347	2.1356e-05
LOC103964647	351.04	1261.05	-1.8449	3.8255e-09
LOC103964650	458.182	965.415	-1.0752	0.00052316
LOC103964674	96.0047	253.805	-1.4025	0.00043635
LOC103964698	36217.1	69538.9	-0.94115	0.0013352
LOC103964708	540.805	1475.66	-1.4482	0.00058222
LOC103964742	607.623	1332	-1.1323	0.00053088
LOC103964745	6767.23	118.542	5.8351	0.00041476
LOC103964888	115.434	319.395	-1.4683	3.0559e-05
LOC103964928	170.837	356.362	-1.0607	0.0018001
LOC103964984	1181.51	2457.21	-1.0564	0.00045826
LOC103965000	118.127	294.889	-1.3198	0.0016051
LOC103965045	92.2859	216.413	-1.2296	0.0007354
LOC103965099	312.395	921.974	-1.5614	0.00019008
LOC103965102	854.989	1836.12	-1.1027	0.00095764
LOC103965123	52.0922	253.535	-2.283	0.00024533
LOC103965172	0.677751	17.3034	-4.6742	0.00030394
LOC103965197	113.128	272.333	-1.2674	0.00034817
LOC103965217	4198.97	1192.92	1.8155	7.0354e-07
LOC103965224	494.86	194.468	1.3475	4.4956e-05
LOC103965384	361.42	162.041	1.1573	0.00061643
LOC103965401	34.4849	128.854	-1.9017	9.7488e-06
LOC103965424	57.1515	191.719	-1.7461	7.9741e-06
LOC103965477	54.9565	438.511	-2.9963	3.9988e-16
LOC103965542	596.995	247.966	1.2676	0.0012943
LOC103965591	105.933	315.834	-1.576	0.0017656
LOC103965675	780.784	58.8458	3.7299	2.697e-19
LOC103965758	81.4566	294.711	-1.8552	3.2573e-07
LOC103965822	3294.76	866.855	1.9263	3.5065e-05
LOC103965859	767.513	331.782	1.21	8.7373e-05
LOC103965863	178.255	412.791	-1.2115	0.00072281
LOC103965914	5.37084	203.973	-5.2471	3.0777e-10
LOC103966032	511.717	1078.8	-1.076	0.00049983
LOC103966035	186.859	27.3344	2.7732	6.4806e-09
LOC103966078	5147.24	1729.86	1.5731	2.6014e-05
LOC103966081	584.488	194.551	1.587	1.0696e-06
LOC103966082	456.9	205.073	1.1557	0.00044955
LOC103966123	328.255	63.7368	2.3646	4.72e-10
LOC103966167	47.2078	268.547	-2.5081	0.00028427
LOC103966249	85.0154	381.762	-2.1669	1.0071e-09
LOC103966326	5895.5	3035.03	0.95791	0.0010944
LOC103966330	11238.5	2147.35	2.3878	5.9626e-11
LOC103966350	290.374	91.4511	1.6668	2.7525e-06
LOC103966394	23.8683	140.347	-2.5558	1.1231e-08
LOC103966550	107.536	25.5654	2.0726	7.0549e-06
LOC103966606	7.00959	35.5506	-2.3425	0.0010261
LOC103966608	2167.6	319.012	2.7644	4.5059e-06
LOC103966623	99.4495	391.406	-1.9766	1.5897e-08
LOC103966715	25.2538	105.64	-2.0646	9.3209e-06
LOC103966724	78.6307	199.478	-1.3431	0.00038297
LOC103966725	213.854	11.8825	4.1697	6.8861e-07
LOC103966755	13.4232	0.320029	5.3904	0.00080776
LOC103966760	26.8926	2.32779	3.5302	0.0002785
LOC103966772	472.607	37.5314	3.6545	1.3751e-07
LOC103966773	89.4016	207.449	-1.2144	0.00087253
LOC103966774	3751.55	1384.67	1.4379	0.0002252
LOC103966782	78.5438	5.96489	3.7189	4.7799e-06
LOC103966814	513.346	29.4006	4.126	0.00011657
LOC103966815	175.164	32.0129	2.452	2.3594e-08
LOC103966821	335.785	1152.1	-1.7787	1.0149e-05
LOC103966828	187.007	31.0558	2.5902	0.0006701
LOC103966936	231.403	677.105	-1.549	1.613e-06
LOC103966943	2816.23	7602.76	-1.4328	0.00060976
LOC103966946	4762.07	21530	-2.1767	1.4558e-09
LOC103966949	131.361	293.952	-1.162	0.0008053
LOC103966965	303.841	74.4301	2.0294	2.5096e-08
LOC103967018	4383.38	1305.9	1.747	7.6083e-09
LOC103967028	172.359	65.7135	1.3912	0.00030621
LOC103967032	224.412	62.697	1.8397	6.4899e-06
LOC103967046	168.311	536.161	-1.6715	1.5839e-05
LOC103967087	120.737	318.981	-1.4016	6.4051e-05
LOC103967120	96.1475	261.806	-1.4452	0.00040557
LOC103967148	52.418	500.657	-3.2557	4.6555e-14
LOC103967162	260.073	1238.29	-2.2514	2.1638e-12
LOC103967181	402.265	878.916	-1.1276	0.00034227
LOC103967190	183.743	395.719	-1.1068	0.00084858
LOC103967236	1487.94	369.509	2.0096	1.5883e-10
LOC103967239	947.186	4817.64	-2.3466	1.8259e-10
LOC103967264	483.615	1130.79	-1.2254	7.2785e-05
LOC103967326	1831.74	3923.51	-1.0989	0.00047826
LOC103967331	629.333	1393.61	-1.1469	0.00081643
LOC103967341	7676.44	3691.75	1.0561	0.00039163
LOC103967351	972.856	2150.16	-1.1441	0.00051914
LOC103967362	37.7972	2.87362	3.7173	0.0001913
LOC103967378	1702.42	536.004	1.6673	1.8997e-05
LOC103967388	354.007	63.184	2.4861	7.0785e-11
LOC103967398	92.3095	267.918	-1.5372	2.0115e-05
LOC103967423	166.015	3043.91	-4.1965	0.0017212
LOC103967432	1.356	22.2335	-4.0353	0.00013613
LOC103967526	9.75555	438.706	-5.4909	2.729e-29
LOC103967560	340.774	790.578	-1.2141	0.00011938
LOC103967564	908.737	123.081	2.8843	1.0257e-05
LOC103967606	275.667	36.0706	2.934	2.2218e-08
LOC103967608	56.9868	138.144	-1.2775	0.001674
LOC103967646	3562.54	8724.72	-1.2922	0.00042968
LOC103967660	145.156	42.0746	1.7866	8.9263e-05
LOC103967715	435.574	916.029	-1.0725	0.00043378
LOC103967767	72.4702	383.649	-2.4043	3.7541e-09
LOC103967839	205.506	696.233	-1.7604	5.7523e-08
LOC103967924	4.36355	182.821	-5.3888	9.5562e-12
LOC103967952	18.6788	86.6621	-2.214	1.0195e-05
LOC103967955	4058.9	15378.7	-1.9218	1.9678e-07
LOC103967970	153.383	335.756	-1.1303	0.00086823
LOC103968101	51.5405	10.541	2.2897	0.00019075
LOC103968106	882.452	426.976	1.0474	0.00072674
LOC103968112	129.361	605.805	-2.2275	0.0013107
LOC108865294	55.8944	307.782	-2.4611	4.9512e-11
LOC108865345	63.2733	319.872	-2.3378	9.4512e-10
LOC108865351	25.6247	0	Inf	4.6399e-05
LOC108865362	820.569	3197.99	-1.9625	0.00021719
LOC108865399	2247.49	805.348	1.4806	0.00021335
LOC108865500	8.00555	40.4228	-2.3361	0.00041331
LOC108865518	182.675	1013.57	-2.4721	5.7329e-14
LOC108865549	828.597	207.908	1.9947	1.7162e-05
LOC108865682	185.513	506.614	-1.4494	8.3662e-06
LOC108865732	467.283	1178.38	-1.3344	1.2805e-05
LOC108865828	76.1474	14.1977	2.4231	0.00010982
LOC108865849	130.699	41.7168	1.6475	0.0014372
LOC108865880	19.881	94.2471	-2.2451	4.0495e-06
LOC108865967	27.862	96.2853	-1.789	0.0001002
LOC108865975	222.261	501.918	-1.1752	0.00027754
LOC108866089	7.40607	36.1859	-2.2886	0.0010188
LOC108866295	576.948	2304.84	-1.9982	9.885e-11
LOC108866552	10.3039	108.362	-3.3946	4.8454e-11
LOC108866591	34.1303	5.38654	2.6636	0.00028374
LOC108866648	280.298	597.993	-1.0932	0.00059419
LOC108866901	55.2313	2.75498	4.3254	0.00023315
LOC108866985	26.8099	0.365483	6.1968	4.1232e-07
LOC108867045	142.491	830.433	-2.543	6.4451e-05
LOC108867497	49.6251	239.314	-2.2698	4.1084e-09
LOC108867522	99.5844	267.556	-1.4259	6.229e-05
LOC108867685	372.151	734.777	-0.98142	0.0016708
LOC108867778	65.4019	167.143	-1.3537	0.00052929
LOC108867810	0	12.2875	#NAME?	0.00067582
LOC108867926	3.34742	34.2564	-3.3553	2.8805e-05
LOC108868137	90.0354	0.365483	7.9445	4.2341e-15
LOC108868150	198.969	465.547	-1.2264	0.00019549
LOC108868260	22.1675	79.3636	-1.84	0.00020156
LOC108868479	1.34566	32.7679	-4.6059	8.7013e-07
LOC108868510	144.779	355.23	-1.2949	0.00012311
LOC108868580	606.76	105.785	2.52	2.4922e-10
LOC108868676	9.08863	42.9032	-2.2389	0.00044782

## Sheet: mature leaf
Genes where expression was least 2-fold different in 'Red zaosu' sport compared to wild type 'Zaosu'
Gene_id	Red Zaosu (Read account)	Zaosu (Read account)	Log2(Red Zaosu/Zaosu)	p value
LOC103926524	73.2628	102.599	-0.485859	1.21055e-06
LOC103926530	5.76175	22.0867	-1.9386	3.07278e-05
LOC103926531	86.8935	47.5148	0.870871	0.000272
LOC103926546	72.9353	31.4806	1.21215	2.81743e-05
LOC103926560	0.972602	4.53879	-2.22239	1.23404e-05
LOC103926566	40.7325	116.055	-1.51056	0.000142708
LOC103926569	3244.62	5060.19	-0.641145	2.93039e-05
LOC103926616	214.71	451.146	-1.07121	8.70138e-06
LOC103926617	412.311	941.01	-1.19048	4.03303e-06
LOC103926619	911.437	772.368	0.238855	5.76464e-05
LOC103926627	2730.08	1345.34	1.02097	7.51409e-06
LOC103926632	546.134	784.34	-0.522224	5.02964e-05
LOC103926636	9.33781	4.98017	0.906891	0.000104789
LOC103926661	6.85016	18.5933	-1.44057	0.000111938
LOC103926665	3.402	9.72001e-06	18.417	2.64622e-05
LOC103926667	72.4799	88.8568	-0.293901	8.00442e-05
LOC103926670	9.3752e-06	2.50005	-18.0247	5.64718e-06
LOC103926676	209.242	137.553	0.605188	4.50788e-05
LOC103926683	75.5208	110.237	-0.545667	0.000194332
LOC103926696	307.575	258.674	0.249804	7.08163e-05
LOC103926705	139.835	56.5088	1.30718	9.51115e-06
LOC103926757	525.758	819.751	-0.640786	7.20156e-06
LOC103926768	0.928796	2.47679	-1.41504	9.31121e-05
LOC103926787	8119.5	5553.47	0.548001	1.86192e-05
LOC103926795	123.568	223.425	-0.854489	8.21696e-06
LOC103926801	2.33423	0.622466	1.90688	0.000192724
LOC103926807	88.3171	47.2319	0.902933	1.05152e-05
LOC103926820	5.84312	3.24618	0.847997	2.76319e-05
LOC103926832	112.358	198.278	-0.819428	0.000494424
LOC103926833	4.75147	12.9873	-1.45066	5.28732e-06
LOC103926858	1477.45	628.364	1.23344	4.54776e-06
LOC103926906	49.9987	67.325	-0.429251	2.15404e-05
LOC103926919	527.883	353.833	0.57715	3.72389e-05
LOC103926922	102.819	30.7495	1.74147	2.86392e-06
LOC103926933	10.8708	3.95303	1.45943	7.11919e-05
LOC103926936	1.91661	9.58303e-06	17.6096	4.39567e-05
LOC103926938	235.54	322.449	-0.453098	0.00038307
LOC103926946	123.422	75.8577	0.702229	9.52146e-05
LOC103926947	306.777	863.314	-1.49269	1.8501e-05
LOC103926987	10.4871	5.16756	1.02106	5.28415e-05
LOC103926990	445.568	647.278	-0.538742	4.83259e-05
LOC103926999	2622.15	1539.65	0.768148	0.000171309
LOC103927001	40.4435	13.6398	1.56809	1.72821e-05
LOC103927027	52.0886	29.9904	0.796467	1.02499e-05
LOC103927031	0.467728	2.80634	-2.58495	3.14718e-05
LOC103927040	96.8248	30.0381	1.68859	4.38129e-05
LOC103927060	1.48742	4.297	-1.53051	0.000231301
LOC103927067	160.567	125.21	0.358828	0.000101213
LOC103927075	367.519	484.11	-0.397517	0.000207474
LOC103927077	86.1205	167.381	-0.958704	2.17213e-05
LOC103927078	499.933	907.45	-0.860083	1.4933e-05
LOC103927081	1690.35	557.363	1.60063	1.71216e-06
LOC103927084	109.682	2.15063	5.67243	3.34361e-08
LOC103927086	123.752	184.182	-0.57368	1.044e-05
LOC103927094	9.15662	14.4578	-0.658963	0.000492985
LOC103927096	8.20905	18.6716	-1.18556	2.18706e-05
LOC103927102	8153.52	3722.72	1.13107	4.29318e-07
LOC103927103	144.134	224.532	-0.63951	1.89884e-05
LOC103927108	352.533	464.843	-0.398985	8.86296e-05
LOC103927125	6.3315	1.29877	2.2854	0.000291503
LOC103927159	39.7092	101.327	-1.35147	6.46833e-05
LOC103927182	1411.96	2271.54	-0.685967	4.16351e-05
LOC103927186	19.8169	26.4225	-0.415037	6.42987e-05
LOC103927192	5.49631	11.3257	-1.04307	5.53523e-05
LOC103927206	128.919	156.819	-0.282639	2.78105e-05
LOC103927207	1019.21	1689.54	-0.729181	0.000250905
LOC103927250	188.279	374.055	-0.990374	8.40985e-06
LOC103927257	5092.04	2122.38	1.26256	4.48753e-06
LOC103927259	217.302	146.474	0.569056	0.000957753
LOC103927266	690.075	399.689	0.787876	4.97743e-05
LOC103927268	3.24242	0.308809	3.39229	2.56428e-05
LOC103927277	6.91177	0.307196	4.49182	4.37702e-05
LOC103927279	1241.18	862.449	0.525199	3.22168e-05
LOC103927286	2.84504	0.94835	1.58496	0.000286083
LOC103927318	68.1125	113.368	-0.735028	2.88927e-05
LOC103927320	1310.29	820.762	0.674848	3.7707e-05
LOC103927336	205.611	263.385	-0.357254	6.11454e-05
LOC103927351	290.528	157.331	0.884873	2.67609e-05
LOC103927355	740.95	1516.62	-1.03341	9.66775e-06
LOC103927369	81.9302	57.6546	0.50696	0.000361788
LOC103927378	164.287	260.571	-0.665456	0.000409742
LOC103927385	178.062	265.213	-0.57477	0.000366597
LOC103927387	0.471241	5.969	-3.66295	1.90417e-05
LOC103927413	257.319	134.675	0.934081	1.07675e-05
LOC103927419	5996.64	3981.39	0.590884	1.3915e-05
LOC103927421	1292.08	784.084	0.720618	6.62687e-06
LOC103927431	293.837	144.762	1.02133	3.43759e-05
LOC103927440	243.379	362.741	-0.575736	2.73822e-05
LOC103927447	3.65567	0.609285	2.58495	7.07175e-05
LOC103927449	7.04062	3.755	0.906891	6.62431e-05
LOC103927457	5.17214	0.31347	4.04437	1.5402e-05
LOC103927464	3122.15	1629.01	0.938548	4.73494e-06
LOC103927491	110.303	138.438	-0.327771	5.15198e-05
LOC103927500	15.2857	33.0418	-1.11211	0.000121568
LOC103927541	1.92162	0.320276	2.58493	3.50423e-05
LOC103927545	1406.39	1058.31	0.41023	0.000312072
LOC103927559	213.915	33.32	2.68257	4.86779e-07
LOC103927568	15.5741	7.78705	1	0.000133629
LOC103927583	3.22799	12.9119	-2	2.54211e-05
LOC103927598	163.989	213.46	-0.38037	7.75849e-05
LOC103927610	52.4284	10.9226	2.26303	7.16279e-08
LOC103927611	203.344	176.328	0.205657	6.89408e-06
LOC103927622	6.94753	0.992507	2.80735	4.02972e-06
LOC103927630	615.104	143.296	2.10184	3.29307e-06
LOC103927653	646.65	294.166	1.13635	4.7341e-06
LOC103927667	43.101	28.4182	0.600904	0.000113075
LOC103927699	0.486274	5.83523	-3.58495	4.95137e-06
LOC103927725	6.3387	2.27543	1.47805	1.19029e-05
LOC103927727	6.65828	50.7297	-2.92961	5.03308e-07
LOC103927745	64.8878	100.194	-0.626783	1.13701e-05
LOC103927747	794.32	551.3	0.526882	0.000137983
LOC103927771	1.91668	5.75004	-1.58496	1.73637e-05
LOC103927777	2.88994	0.32111	3.1699	5.728e-05
LOC103927830	72.8193	38.588	0.916168	1.55552e-05
LOC103927834	6894.77	5408.31	0.350324	2.96967e-05
LOC103927836	1025.08	587.14	0.803961	2.51277e-05
LOC103927861	89.7621	58.9301	0.607101	4.42834e-05
LOC103927867	615.036	376.77	0.706985	4.67336e-05
LOC103927871	34.7007	20.0076	0.794416	5.00167e-05
LOC103927872	1.823	9.11498e-06	17.6096	4.31607e-05
LOC103927882	46.8689	23.9653	0.967682	3.78792e-05
LOC103927889	10.5758	24.9973	-1.24101	2.41866e-05
LOC103927895	133.625	284.277	-1.0891	5.99207e-05
LOC103927897	181.043	397.639	-1.13513	5.96651e-05
LOC103927901	1155.41	792.406	0.5441	9.28481e-06
LOC103927909	217.517	474.101	-1.12407	1.65031e-06
LOC103927912	141.518	175.07	-0.30695	6.91915e-05
LOC103927938	20.0786	34.2426	-0.770132	2.71442e-05
LOC103927949	2437.44	3774.29	-0.630835	2.4995e-05
LOC103927960	1249.99	1931.84	-0.628063	7.00103e-05
LOC103927964	92.1626	132.463	-0.523337	3.90038e-05
LOC103927965	2229.48	1573.85	0.502414	3.48833e-05
LOC103928017	275.487	179.563	0.617496	0.000198983
LOC103928022	50.1962	27.6161	0.862072	2.78882e-06
LOC103928039	548.577	317.765	0.787732	1.71394e-05
LOC103928050	1.43529	9.56859e-06	17.1946	1.38324e-05
LOC103928095	24.9641	55.049	-1.14086	5.00114e-06
LOC103928169	2.74325	0.609614	2.16992	6.40336e-06
LOC103928192	2851.87	2220.58	0.360971	3.18714e-05
LOC103928196	1250.24	1609.67	-0.364555	0.00227179
LOC103928212	642.827	527.307	0.285787	4.40457e-05
LOC103928220	51.1583	33.4433	0.613252	3.85992e-05
LOC103928227	231.5	195.241	0.245756	0.000180667
LOC103928229	996.939	545.954	0.868725	6.07733e-05
LOC103928230	1.41017	9.40114e-06	17.1946	2.983e-05
LOC103928232	1.3964	9.30932e-06	17.1946	0.000110493
LOC103928233	200.525	81.8603	1.29254	7.27229e-05
LOC103928251	49.7773	111.383	-1.16197	3.00276e-05
LOC103928273	1.39947	9.32977e-06	17.1946	2.25028e-05
LOC103928287	24.2322	46.5638	-0.942285	2.5683e-05
LOC103928298	40.0606	53.1107	-0.406817	9.35451e-05
LOC103928319	62.1411	82.5337	-0.409435	6.53216e-05
LOC103928321	40.6513	90.445	-1.15374	0.000800539
LOC103928335	1473.25	1022.65	0.526687	5.47534e-05
LOC103928345	2573.56	1660.26	0.632354	7.79918e-06
LOC103928352	18.1884	9.25374	0.974909	8.01586e-06
LOC103928359	1.39379	4.33624	-1.63743	4.92407e-05
LOC103928395	0.458442	10.3913	-4.50249	2.63474e-05
LOC103928404	2.86461	8.91213	-1.63743	3.3466e-05
LOC103928452	8.08151	6.02152	0.424498	7.29053e-05
LOC103928453	8.68867	3.53983	1.29546	1.74739e-05
LOC103928456	1.46801	9.7867e-06	17.1946	1.60513e-05
LOC103928460	126.74	250.724	-0.984233	5.06494e-05
LOC103928469	4.37708	0.648463	2.75487	2.45794e-05
LOC103928470	32.3104	16.9008	0.934905	0.000192999
LOC103928512	19.1927	9.51432	1.01238	0.000247869
LOC103928515	101.761	13.0814	2.9596	4.44102e-06
LOC103928524	257.542	55.7095	2.20881	0.000184099
LOC103928529	9.28024	112.014	-3.59337	3.26528e-06
LOC103928539	10.8504	9.43516	0.201634	3.19681e-05
LOC103928542	603.971	818.202	-0.437978	0.000240614
LOC103928583	11.7206	3.43805	1.76939	5.68612e-05
LOC103928601	510.326	723.753	-0.504079	0.000194344
LOC103928616	52.7932	18.8327	1.48712	4.23238e-07
LOC103928625	9.04544	1.90431	2.24793	9.72171e-06
LOC103928650	6043.36	3323.32	0.862725	0.00218386
LOC103928656	37.7882	20.6118	0.874469	7.40496e-05
LOC103928680	18.616	12.0924	0.622437	1.80644e-05
LOC103928708	162.669	225.823	-0.473252	0.000768231
LOC103928713	9882.39	5364.55	0.881402	2.82177e-05
LOC103928748	442.607	731.466	-0.724765	9.8561e-05
LOC103928755	5.96855	1.22432	2.2854	2.74724e-06
LOC103928764	1.88238	0.627461	1.58496	4.41663e-05
LOC103928771	576.625	242.908	1.24723	4.30247e-05
LOC103928781	39.8272	15.1723	1.39232	0.00264703
LOC103928793	216.785	139.28	0.638278	1.17813e-05
LOC103928802	961.947	685.719	0.488341	5.46019e-05
LOC103928804	138.757	165.187	-0.251539	0.000196949
LOC103928809	82.1237	53.09	0.629357	0.000157866
LOC103928810	358.599	521.779	-0.541067	0.000105557
LOC103928839	190.854	130.302	0.550611	3.46388e-05
LOC103928842	2.40881	0.321181	2.90686	2.07648e-05
LOC103928847	51.0404	27.0955	0.913585	2.89087e-06
LOC103928851	507.838	355.886	0.512951	3.16426e-05
LOC103928858	13.7865	26.9165	-0.965235	1.60177e-05
LOC103928864	791.512	458.833	0.786641	7.37298e-05
LOC103928887	349.645	231.149	0.597069	5.79314e-05
LOC103928904	478.588	254.568	0.910733	4.03844e-05
LOC103928936	468.156	318.409	0.556108	7.2639e-05
LOC103928954	1212.73	784.913	0.627651	4.42512e-05
LOC103928966	10.5392	17.4126	-0.724366	3.55875e-05
LOC103928970	600.934	366.219	0.714499	3.02111e-05
LOC103928972	27.4873	16.9921	0.693897	7.2623e-05
LOC103928979	125.543	61.9029	1.0201	4.68924e-05
LOC103928984	38.8695	236.027	-2.60224	2.5475e-06
LOC103928988	186.617	404.419	-1.11577	0.000202863
LOC103929020	10.4627	21.5596	-1.04307	0.000111849
LOC103929027	135.264	50.5243	1.42073	7.16387e-06
LOC103929035	37.9179	52.1371	-0.459432	8.56727e-05
LOC103929045	27.8423	10.3458	1.42824	4.30683e-05
LOC103929047	7.30628	1.94834	1.90689	0.0001398
LOC103929060	1.38078	9.20521e-06	17.1946	0.000174411
LOC103929065	83.5866	131.079	-0.649093	2.77357e-05
LOC103929070	170.558	211.258	-0.30874	7.81994e-05
LOC103929071	1704.27	1070.74	0.670538	4.64981e-06
LOC103929081	5.31785	1.61147	1.72247	8.80856e-05
LOC103929089	4304.68	2524.01	0.770186	0.000103945
LOC103929130	2.48085	12.9004	-2.37851	1.79675e-05
LOC103929137	84.1922	42.7938	0.976284	5.81063e-06
LOC103929139	15.2934	2.78061	2.45943	3.72284e-05
LOC103929151	68.8211	31.9873	1.10535	1.29374e-05
LOC103929182	1289.69	553.478	1.22043	2.63311e-06
LOC103929183	237.144	425.109	-0.842073	3.43458e-05
LOC103929184	267.207	195.83	0.448358	5.70853e-05
LOC103929187	1162.42	886.627	0.39073	9.17909e-05
LOC103929197	135.836	86.3528	0.65355	7.49665e-05
LOC103929204	173.385	128.469	0.432558	0.000894246
LOC103929209	13.879	29.7408	-1.09954	2.24403e-05
LOC103929223	5164.81	6862.27	-0.409968	5.91206e-05
LOC103929224	0.494396	2.63675	-2.41502	2.31542e-05
LOC103929232	40.9984	53.4079	-0.381485	7.51112e-05
LOC103929246	127.826	164.259	-0.361795	4.09433e-05
LOC103929281	1799.09	1247.45	0.528293	5.77844e-05
LOC103929332	2485.41	1785.69	0.477002	1.86988e-05
LOC103929339	1.42797	9.51982	-2.73697	3.2714e-05
LOC103929340	172.342	110.615	0.639728	5.77583e-05
LOC103929358	17.148	32.3363	-0.915111	1.84047e-05
LOC103929371	52.5812	28.5968	0.878694	1.19029e-05
LOC103929433	9876.07	13772.3	-0.479759	1.3488e-05
LOC103929446	487.485	866.64	-0.830075	2.95292e-05
LOC103929449	1866.36	2931.36	-0.651344	0.000480785
LOC103929458	3.33154	7.61494	-1.19265	9.12156e-05
LOC103929477	2631.31	348.37	2.91709	3.36155e-05
LOC103929485	280.212	209.669	0.418404	4.71955e-05
LOC103929487	335.131	100.665	1.73516	1.097e-05
LOC103929529	1697.52	3232.93	-0.929417	2.77311e-05
LOC103929537	7.38137	40.9051	-2.47032	6.09337e-05
LOC103929549	243.558	382.449	-0.651002	5.08888e-05
LOC103929550	138.33	61.9012	1.16008	4.66252e-05
LOC103929567	161.888	52.53	1.62378	0.000156819
LOC103929575	130.34	111.45	0.225881	5.96216e-05
LOC103929578	727.112	930.153	-0.35529	0.000147166
LOC103929584	1003.38	1302.12	-0.375992	8.78094e-05
LOC103929599	2026.83	1271.05	0.673204	4.94642e-05
LOC103929611	14.4522	23.1235	-0.678072	0.000182098
LOC103929618	7.13723	13.0056	-0.865699	0.000211007
LOC103929630	75.2136	45.9369	0.71134	1.36149e-05
LOC103929654	255.12	181.419	0.491853	0.000343677
LOC103929680	4.21646	50.2851	-3.57603	2.33666e-06
LOC103929681	1090.62	722.833	0.593413	7.04728e-05
LOC103929684	13366.6	28526.2	-1.09365	0.000153779
LOC103929687	2903.06	1905.33	0.607532	8.24347e-06
LOC103929694	1946.16	2963.47	-0.606658	0.000166953
LOC103929713	1188.68	590.382	1.00964	0.000220707
LOC103929728	267.642	400.249	-0.580594	0.000517728
LOC103929759	23.0827	19.2356	0.263034	7.65526e-05
LOC103929764	1361.7	950.03	0.519363	6.41803e-05
LOC103929766	40.1328	34.844	0.203872	9.22646e-05
LOC103929768	482.263	391.772	0.299805	6.48078e-05
LOC103929771	1366.34	885.776	0.625306	6.76009e-05
LOC103929797	41.3075	64.6687	-0.646663	1.45417e-05
LOC103929806	28.9384	92.4163	-1.67516	1.30064e-05
LOC103929808	245.386	372.436	-0.601941	1.82929e-05
LOC103929811	384.006	166.403	1.20645	3.46746e-05
LOC103929817	84.0991	50.3321	0.740613	3.21318e-05
LOC103929840	21.7135	8.31581	1.38466	2.67688e-05
LOC103929854	2567.08	4482.55	-0.80419	0.000609826
LOC103929870	1170.42	2539.05	-1.11727	0.000316266
LOC103929894	1.42032	9.46877e-06	17.1946	2.15693e-05
LOC103929901	13.8299	5.4048	1.35548	1.25261e-05
LOC103929916	33.0745	52.3268	-0.661831	9.91222e-05
LOC103929934	1350.88	234.923	2.52365	1.01404e-06
LOC103929947	27.771	50.4348	-0.860837	6.05169e-05
LOC103929950	9.13373	39.884	-2.12653	1.76156e-05
LOC103929953	79.0931	60.638	0.383329	6.21648e-05
LOC103929964	23.1017	11.7048	0.980891	4.33425e-05
LOC103929979	93.4957	42.4104	1.14048	0.00115282
LOC103930015	11.8932	15.8576	-0.415037	8.3457e-06
LOC103930055	244.204	504.369	-1.04639	2.50787e-05
LOC103930057	11.1497	6.1943	0.847997	0.00113538
LOC103930058	47.9692	39.3348	0.286304	9.08507e-06
LOC103930065	14.6167	9.13541	0.678072	2.3492e-06
LOC103930077	1798.46	2151.76	-0.258755	0.000116534
LOC103930081	9.6604	4.90687	0.97728	7.74638e-05
LOC103930119	32.0551	24.1984	0.405639	1.7243e-05
LOC103930127	40.6842	64.901	-0.673772	8.45172e-05
LOC103930146	134.782	343.562	-1.34994	5.16861e-06
LOC103930148	0.46347	2.47182	-2.41502	1.73625e-05
LOC103930167	55.6339	108.07	-0.957936	0.000244211
LOC103930171	2323.34	3144.16	-0.436478	3.69088e-05
LOC103930172	50.4503	93.6027	-0.891688	0.00115831
LOC103930192	17.1469	28.0883	-0.712019	2.05936e-05
LOC103930193	640.867	225.598	1.50627	5.88451e-06
LOC103930197	9.323e-06	1.24307	-17.0247	5.71101e-05
LOC103930201	91.2588	402.375	-2.14051	3.91635e-06
LOC103930211	1353.38	658.158	1.04006	6.55582e-05
LOC103930217	18.4254	13.8585	0.410933	0.000281642
LOC103930219	5.23197	11.4152	-1.12553	6.75969e-05
LOC103930222	99.1525	83.2026	0.253021	3.50268e-06
LOC103930223	2559.87	1682.88	0.605136	9.82944e-05
LOC103930224	1585.05	461.492	1.78015	2.30567e-06
LOC103930258	1394.43	1092.23	0.352396	5.4503e-05
LOC103930262	159.379	434.376	-1.44648	5.58664e-05
LOC103930270	15910.6	8000.17	0.991884	9.21876e-06
LOC103930274	27.1349	40.4724	-0.576789	5.25608e-05
LOC103930302	9.55275	17.5134	-0.874469	8.97336e-06
LOC103930309	465.856	357.705	0.381113	5.49493e-05
LOC103930313	0.483294	9.66579	-4.32191	5.93385e-05
LOC103930321	4.40995	8.49324	-0.945552	0.000317658
LOC103930322	6.3037	3.23267	0.963474	1.0641e-05
LOC103930326	123.364	29.5464	2.06187	9.51275e-06
LOC103930327	909.482	675.152	0.429833	6.40911e-05
LOC103930333	3.94983	6.2539	-0.662965	5.20487e-05
LOC103930348	35.3321	67.7995	-0.940294	5.71898e-06
LOC103930352	29.6003	11.9695	1.30625	0.000947657
LOC103930362	29.0048	80.833	-1.47865	3.83326e-06
LOC103930364	76.8486	117.243	-0.609416	7.83393e-05
LOC103930370	2436.66	1935.06	0.332528	3.58797e-05
LOC103930371	217.523	374.126	-0.782357	4.71158e-05
LOC103930372	183.945	85.223	1.10996	2.09226e-05
LOC103930376	23.8755	3.1834	2.90689	4.12282e-06
LOC103930398	48.1018	97.4735	-1.01892	4.30202e-05
LOC103930404	359.446	809.039	-1.17044	0.000111978
LOC103930413	2.46974	9.87895	-2	5.08084e-05
LOC103930416	159.866	289.519	-0.856792	3.36012e-05
LOC103930423	3.42321	1.30408	1.39232	2.80484e-05
LOC103930431	177.868	275.143	-0.62937	6.20539e-05
LOC103930432	74.9041	51.1923	0.549117	6.19179e-05
LOC103930433	534.573	1327.68	-1.31245	3.57506e-05
LOC103930445	148.096	101.027	0.551796	6.08963e-05
LOC103930475	71.0488	105.293	-0.567528	0.000188332
LOC103930500	97.4652	43.8436	1.15252	7.25684e-05
LOC103930501	4.48574	1.99366	1.16993	9.25664e-05
LOC103930511	4.5525	1.821	1.32193	0.000147318
LOC103930512	70.066	114.597	-0.709781	5.6657e-06
LOC103930526	29.5861	20.0422	0.561879	4.50418e-05
LOC103930527	219.798	142.91	0.621073	0.00023798
LOC103930529	66.8889	50.8686	0.394992	0.000333969
LOC103930532	83.8359	139.563	-0.735277	0.000117646
LOC103930536	84.7616	143.443	-0.758992	6.99062e-05
LOC103930540	10.698	4.21438	1.34395	5.54267e-05
LOC103930551	46.5327	24.4214	0.930098	3.76161e-05
LOC103930555	17.4423	42.8407	-1.29639	0.0047829
LOC103930567	34.4804	10.8367	1.66985	0.000116899
LOC103930586	1907.26	1524.56	0.323106	3.78198e-05
LOC103930603	9.58617	7.30374	0.392317	2.90523e-05
LOC103930624	157.859	112.646	0.486838	0.0458426
LOC103930626	1.49082	13.583	-3.18762	2.43675e-05
LOC103930633	1375.23	930.069	0.564266	3.15915e-05
LOC103930642	4620.79	2944.52	0.650106	0.0130526
LOC103930649	0.484072	2.9044	-2.58495	9.97386e-05
LOC103930653	1.83021	0.305041	2.58493	1.88456e-05
LOC103930654	46.8343	22.4414	1.0614	1.52293e-05
LOC103930656	9.29309e-06	1.85862	-17.6096	0.000112509
LOC103930691	2.28985	4.88502	-1.09311	5.80525e-05
LOC103930707	135.392	207.501	-0.615977	6.10582e-05
LOC103930715	6053.13	2911.35	1.05599	1.74211e-05
LOC103930719	819.652	516.185	0.667122	3.35224e-05
LOC103930721	5.00224	0.909502	2.45943	2.54347e-05
LOC103930724	488.774	320.861	0.607222	0.000372746
LOC103930725	589.358	1106.33	-0.908566	8.66904e-05
LOC103930730	0.977442	5.21302	-2.41504	1.33702e-06
LOC103930738	411.696	262.871	0.647223	5.34102e-06
LOC103930747	631.084	323.242	0.965217	6.46598e-06
LOC103930751	4265.96	2134.89	0.998708	4.4696e-05
LOC103930754	1008.25	276.365	1.86721	1.32093e-06
LOC103930764	79.1698	99.5847	-0.330973	6.25666e-06
LOC103930766	9.88663	0.313868	4.97725	6.97908e-06
LOC103930771	9.38416	22.061	-1.2332	4.57655e-05
LOC103930775	125.662	155.127	-0.303896	4.6782e-05
LOC103930781	166.013	59.6453	1.47681	5.11348e-07
LOC103930788	135.138	218.482	-0.693074	3.4338e-06
LOC103930792	214.939	244.63	-0.186676	4.04526e-05
LOC103930806	2044.35	1084.16	0.915065	4.06296e-05
LOC103930816	569.918	361.838	0.655411	2.42017e-05
LOC103930835	7.79988	2.44702	1.67243	2.87422e-05
LOC103930859	104.371	232.138	-1.15326	2.90428e-05
LOC103930865	27054.8	18679.7	0.53441	2.57723e-05
LOC103930885	1.42737	3.48912	-1.28951	2.09726e-05
LOC103930901	0.941665	6.90554	-2.87447	4.68174e-05
LOC103930914	247.426	389.884	-0.656046	3.97798e-05
LOC103930917	465.14	277.077	0.747377	2.55677e-05
LOC103930925	4.58132	24.1283	-2.39689	0.000274613
LOC103930934	213.027	491.094	-1.20496	3.08748e-06
LOC103930938	2223.22	1179.75	0.914174	2.04687e-06
LOC103930943	215.393	198.207	0.119967	0.000300645
LOC103930966	133.457	92.6526	0.526467	0.000378226
LOC103930983	13.9864	3.10809	2.16993	1.05035e-05
LOC103930988	725.003	532.089	0.44632	4.37084e-05
LOC103931008	270.879	531.155	-0.971482	4.61686e-05
LOC103931022	182.128	358.071	-0.975293	0.000120001
LOC103931036	43.4735	16.4233	1.40439	6.26551e-05
LOC103931044	373.961	179.893	1.05575	3.87542e-05
LOC103931056	2.80649	0.311839	3.1699	3.96348e-05
LOC103931064	2.7996	0.933204	1.58496	8.40891e-05
LOC103931079	195.353	279.585	-0.517203	5.92264e-05
LOC103931080	142.62	255.796	-0.842817	0.000424777
LOC103931088	82.307	66.1504	0.315264	0.000203907
LOC103931093	1.48246	9.88307e-06	17.1946	4.70576e-05
LOC103931096	1245.98	791.812	0.654057	4.51798e-05
LOC103931111	553.574	362.603	0.610385	6.34807e-05
LOC103931117	9.65697	22.6862	-1.23217	4.48103e-05
LOC103931123	9.54066e-06	1.27209	-17.0247	0.000222534
LOC103931125	101.073	457.349	-2.1779	4.55161e-05
LOC103931133	2.75268	0.305859	3.1699	0.000360559
LOC103931137	2862.59	1820.14	0.653276	6.27467e-05
LOC103931144	4014.67	671.506	2.57981	1.21606e-05
LOC103931157	5.5244	13.811	-1.32193	4.06517e-05
LOC103931172	73.5005	39.5772	0.893085	4.49762e-05
LOC103931191	1375.9	958.514	0.521509	4.02182e-05
LOC103931193	584.431	142.342	2.03767	1.08452e-05
LOC103931215	12.7478	4.57612	1.47805	9.2809e-05
LOC103931217	1179.33	834.559	0.498875	5.36005e-05
LOC103931219	5.49303	1.99746	1.45943	0.000262856
LOC103931227	1649.8	1168.64	0.497452	8.19183e-05
LOC103931231	122.89	158.937	-0.371094	9.83913e-05
LOC103931235	155.005	56.8965	1.4459	5.15663e-05
LOC103931242	603.055	314.273	0.940273	7.77521e-06
LOC103931249	54.3459	68.8708	-0.341721	4.01039e-05
LOC103931252	5.93227	0.988715	2.58496	1.77683e-05
LOC103931259	128.799	73.5996	0.807355	4.66483e-05
LOC103931276	501.964	67.9303	2.88546	1.3211e-06
LOC103931285	292.793	181.046	0.693524	2.33587e-06
LOC103931295	3972.71	2845.6	0.48139	4.3521e-05
LOC103931304	1563.26	1138.79	0.457051	1.8106e-05
LOC103931307	1608.81	428.953	1.9071	1.03511e-06
LOC103931310	334.324	519.433	-0.63569	0.000352656
LOC103931314	134.416	19.6407	2.77479	7.51498e-05
LOC103931315	1932.01	1402.41	0.462189	4.58767e-05
LOC103931322	675.872	356.288	0.923705	7.2209e-06
LOC103931329	2.82818	0.628488	2.16992	6.29713e-05
LOC103931332	5799.04	4543.44	0.352027	3.51663e-05
LOC103931335	3414.46	4183.63	-0.293099	2.51446e-06
LOC103931349	50.277	76.9318	-0.613681	0.000121901
LOC103931359	450.06	778.21	-0.790042	3.64049e-05
LOC103931378	14.2141	25.0657	-0.818393	1.8515e-05
LOC103931381	2221.16	725.532	1.6142	2.67997e-05
LOC103931384	3350.73	2222.44	0.592333	7.54723e-05
LOC103931395	96.6727	67.4885	0.518467	5.27165e-06
LOC103931397	2.38114	0.317491	2.90686	2.35094e-05
LOC103931418	3.94334	9.20113	-1.22239	4.28685e-05
LOC103931434	13033.6	4906.21	1.40955	6.09914e-05
LOC103931440	100.38	141.895	-0.499354	3.76124e-05
LOC103931446	1568.25	1210.15	0.373969	7.09991e-05
LOC103931451	136.019	240.758	-0.823778	4.80559e-05
LOC103931481	21.3433	18.7562	0.186413	6.22878e-06
LOC103931488	106.725	319.522	-1.58202	9.58089e-07
LOC103931522	10.9387	42.8433	-1.96963	3.33562e-05
LOC103931532	124.886	230.105	-0.88168	1.04172e-05
LOC103931543	67.6052	86.2494	-0.351379	5.73923e-06
LOC103931556	56.1786	125.465	-1.1592	2.30831e-05
LOC103931558	169.532	291.162	-0.780269	2.79475e-05
LOC103931560	3173.96	1447.25	1.13297	4.70209e-06
LOC103931583	1.46359	9.75727e-06	17.1946	1.6521e-05
LOC103931587	103.083	43.1588	1.25608	1.50173e-05
LOC103931615	9.78358e-06	3.58731	-18.4841	1.33928e-05
LOC103931616	9.27471e-06	1.23663	-17.0247	4.73923e-05
LOC103931637	44.4295	87.5569	-0.978705	5.49456e-05
LOC103931645	11.9551	6.37606	0.906891	5.13759e-05
LOC103931675	3.89834	0.649729	2.58495	4.04514e-05
LOC103931701	9.10174	5.15765	0.819428	5.4472e-05
LOC103931710	268.714	173.053	0.634851	5.40743e-06
LOC103931761	1976.58	3398.15	-0.781742	3.97802e-05
LOC103931766	83.9776	203.434	-1.27649	2.53146e-05
LOC103931798	4.21542	1.87352	1.16993	3.05385e-05
LOC103931801	1.49391	9.95942e-06	17.1946	1.58555e-05
LOC103931810	33.6434	86.9505	-1.36987	3.10075e-05
LOC103931823	95.2055	62.4734	0.607802	0.000742428
LOC103931834	93.7605	144.65	-0.625511	2.21825e-05
LOC103931844	4.71292	20.4227	-2.11548	8.69144e-05
LOC103931853	48.1662	17.982	1.42146	7.80959e-05
LOC103931899	6.23299	1.59821	1.96347	2.95592e-05
LOC103931950	11.1008	5.14821	1.10852	1.75969e-05
LOC103931969	14146.6	11620.6	0.283775	0.00021532
LOC103931986	1190.53	163.369	2.86539	3.31877e-07
LOC103931989	13.7882	60.2243	-2.12691	1.37793e-05
LOC103931991	92.4542	30.66	1.59238	0.000109094
LOC103931993	11.509	6.75197	0.769387	5.10478e-05
LOC103932006	83.0789	103.428	-0.316071	0.000274916
LOC103932014	10.6564	5.16674	1.04439	0.000296801
LOC103932017	104.642	41.7321	1.32623	4.93995e-05
LOC103932029	49.9848	21.7755	1.19878	2.7604e-05
LOC103932036	568.028	472.168	0.266661	5.27173e-05
LOC103932098	81.9164	54.6109	0.584963	3.78921e-05
LOC103932108	709.79	509.804	0.477449	0.000119047
LOC103932123	233.169	446.989	-0.938864	0.000912188
LOC103932127	1272.71	2782.49	-1.12847	7.77206e-05
LOC103932141	104.591	53.8361	0.958116	5.32734e-05
LOC103932156	70.9823	44.7285	0.666263	4.61739e-05
LOC103932160	33.4496	83.9338	-1.32726	5.34085e-05
LOC103932167	971.373	1759.81	-0.857324	5.39944e-05
LOC103932176	5.44071	22.7521	-2.06413	3.41978e-05
LOC103932182	4090.49	3157	0.373723	2.09959e-05
LOC103932185	1022.58	548.612	0.89836	5.22329e-06
LOC103932189	129.707	72.6997	0.83523	2.4795e-05
LOC103932198	10.5385	2.23545	2.23704	0.000165982
LOC103932216	42.0683	158.189	-1.91085	1.46971e-05
LOC103932228	1114.51	722.997	0.624349	2.56638e-05
LOC103932232	14.4685	3.32609	2.12102	4.68414e-06
LOC103932233	1.46375	9.75834e-06	17.1946	7.55813e-05
LOC103932250	13.3886	3.50653	1.93289	6.93723e-05
LOC103932253	2694.44	3613.85	-0.423553	0.00030608
LOC103932292	1.47877	9.85845e-06	17.1946	5.1164e-05
LOC103932307	20.4649	11.6942	0.807355	2.22246e-05
LOC103932310	5.13817	9.34214	-0.862496	2.26493e-05
LOC103932315	366.911	220.082	0.737389	5.66351e-05
LOC103932341	15.8268	9.91171	0.67516	4.44121e-05
LOC103932349	3032.3	1903.63	0.67166	6.28834e-06
LOC103932378	140.443	377.983	-1.42833	0.000244553
LOC103932397	281.75	234.333	0.265857	0.00276973
LOC103932399	805.373	1167.55	-0.535757	7.47609e-05
LOC103932416	381.164	260.609	0.548529	1.3416e-05
LOC103932421	73.3587	52.0011	0.496426	0.000137318
LOC103932445	452.963	783.897	-0.791271	4.89459e-05
LOC103932478	1.92049	0.320088	2.58493	2.60125e-05
LOC103932490	11.6478	5.28034	1.14136	6.45292e-05
LOC103932499	0.460779	3.37901	-2.87445	7.18012e-06
LOC103932505	55.7849	32.1041	0.797116	8.69628e-05
LOC103932521	46.3351	29.9146	0.631256	0.000271669
LOC103932539	26.9076	73.3551	-1.44689	3.48432e-05
LOC103932548	15.2233	30.774	-1.01543	0.000105098
LOC103932553	6.06815	29.8739	-2.29956	9.2624e-05
LOC103932568	211.406	124.243	0.76685	1.61328e-05
LOC103932572	330.129	130.293	1.34127	2.44412e-05
LOC103932573	103.903	260.758	-1.32747	1.26555e-05
LOC103932599	992.54	481.001	1.04508	5.25712e-06
LOC103932655	299.65	68.8851	2.12102	2.61265e-07
LOC103932657	314.647	263.855	0.253989	8.49556e-05
LOC103932667	8.45185	1.56516	2.43296	9.32906e-06
LOC103932708	2.93041	6.51202	-1.152	2.06895e-05
LOC103932709	9.59481	41.2577	-2.10434	9.1657e-05
LOC103932710	5.22086	56.9548	-3.44746	4.58701e-06
LOC103932712	10.5463	59.3036	-2.49139	4.00421e-05
LOC103932713	16.8275	73.2491	-2.12199	4.44879e-05
LOC103932752	273.298	186.604	0.550494	5.04177e-05
LOC103932756	938.803	596.424	0.654485	9.80607e-06
LOC103932771	30.4581	7.73539	1.97728	0.000189764
LOC103932778	146.934	267.267	-0.863111	3.87735e-05
LOC103932785	2.47411	9.89645e-06	17.9316	8.3336e-06
LOC103932805	237.857	166.214	0.517058	3.12031e-05
LOC103932806	33.3634	19.7003	0.760049	5.65156e-05
LOC103932815	298.1	714.015	-1.26016	3.9869e-06
LOC103932828	20.143	13.1235	0.618129	1.05643e-05
LOC103932829	1355.48	796.365	0.767303	5.07678e-05
LOC103932830	1.41591	9.4394e-06	17.1946	1.45205e-05
LOC103932832	84.594	50.1298	0.754888	9.5397e-05
LOC103932894	12.9275	5.74556	1.16993	3.52989e-05
LOC103932924	22.3862	1.52287	3.87774	8.87417e-08
LOC103932934	76.4862	130.378	-0.769425	6.2431e-05
LOC103932953	58.8033	93.599	-0.670597	3.96689e-05
LOC103932959	1215.26	886.885	0.454448	6.03149e-05
LOC103932966	265.763	37.436	2.82764	1.31728e-06
LOC103932983	0.495435	3.30287	-2.73695	7.23069e-05
LOC103932995	442.032	297.226	0.572592	1.83593e-05
LOC103933002	287.647	186.031	0.628758	5.14166e-05
LOC103933003	10.9509	6.69222	0.710493	9.30276e-06
LOC103933004	4.42735	0.983858	2.16992	0.000190954
LOC103933006	5.98215	21.9346	-1.87447	3.02502e-05
LOC103933008	45.2951	7.93046	2.51388	8.66748e-06
LOC103933029	146.981	72.4392	1.02078	6.27231e-06
LOC103933042	26.6643	19.3355	0.463656	3.2979e-05
LOC103933057	129.037	285.431	-1.14536	7.91498e-05
LOC103933075	136.322	90.5714	0.589895	9.55964e-06
LOC103933091	3.80454	9.82839	-1.36923	6.78432e-05
LOC103933092	1185.56	1486.47	-0.326325	2.27949e-05
LOC103933095	2731.2	2075.67	0.395956	4.46e-05
LOC103933108	6.89037	3.06239	1.16993	0.000120177
LOC103933136	144.812	81.8362	0.823367	2.61942e-05
LOC103933138	1561.44	999.66	0.643368	1.18683e-05
LOC103933139	1277.91	1710.09	-0.420293	0.000107094
LOC103933144	1.9854	9.92702e-06	17.6096	8.57086e-05
LOC103933155	38.8602	0.327941	6.88871	0.00024649
LOC103933156	219.428	15.7296	3.80219	2.76282e-05
LOC103933158	1877.86	201.974	3.21685	0.000226216
LOC103933163	7.60487	0.633743	3.58496	7.71931e-07
LOC103933165	59.216	9.25249e-06	22.6096	4.35235e-07
LOC103933173	3.96582	1.32194	1.58496	2.67578e-05
LOC103933175	22.5507	17.9126	0.332196	0.000440458
LOC103933183	11.6207	30.059	-1.37109	1.91679e-05
LOC103933185	4.77407	1.27309	1.90689	0.000494128
LOC103933235	2382.78	1818.66	0.38977	4.33418e-05
LOC103933246	1317.3	2753.68	-1.06378	0.000224076
LOC103933247	833.681	1030.98	-0.306448	4.01815e-05
LOC103933248	4380.68	7529.27	-0.781354	0.000171053
LOC103933257	367.645	876.958	-1.25419	0.000317514
LOC103933260	1192.71	1774.18	-0.572914	0.000560341
LOC103933263	758.458	1719.85	-1.18114	3.58925e-05
LOC103933267	92.3032	301.096	-1.70577	6.6513e-05
LOC103933269	1909.19	459.397	2.05515	6.84639e-06
LOC103933270	130.748	84.2051	0.634811	4.65836e-05
LOC103933303	1090.6	736.775	0.565822	9.51586e-05
LOC103933304	0.965343	4.50494	-2.22239	0.000122002
LOC103933305	167.311	313.893	-0.907741	0.000104228
LOC103933308	8.74641	251.054	-4.84316	3.16181e-07
LOC103933309	171.36	27.7622	2.62583	4.29082e-06
LOC103933312	25.8381	71.0939	-1.46023	3.67827e-06
LOC103933313	988.009	1370.76	-0.47238	1.06893e-05
LOC103933321	20.6739	29.7579	-0.525461	6.44293e-05
LOC103933328	8.73666	2.26506	1.94753	6.98428e-05
LOC103933352	9.81599	2.80457	1.80735	5.89838e-06
LOC103933354	64.9643	35.6846	0.864345	8.65368e-06
LOC103933355	2.91402	0.323786	3.1699	0.000222716
LOC103933380	1261.83	883.453	0.514288	6.52572e-05
LOC103933404	25.3909	6.30623	2.00946	2.4519e-05
LOC103933408	76.3544	31.6064	1.27249	6.01039e-05
LOC103933426	7.70021	2.2459	1.77761	0.000167292
LOC103933439	0.932818	10.5719	-3.5025	9.1364e-06
LOC103933451	66.1553	40.7345	0.699605	9.23162e-05
LOC103933461	30.083	24.7558	0.281182	3.31861e-05
LOC103933491	8.75874	2.91958	1.58496	2.77675e-05
LOC103933501	1.39096	4.32742	-1.63743	6.85638e-05
LOC103933533	15.5095	1.87994	3.04439	0.000120233
LOC103933570	112.91	80.2256	0.49304	0.000117576
LOC103933573	26.9208	55.0793	-1.03279	1.12815e-06
LOC103933602	279.021	373.894	-0.422257	5.38104e-05
LOC103933613	13.9166	40.63	-1.54574	1.07147e-05
LOC103933616	612.293	371.144	0.722242	0.000140795
LOC103933626	134.196	62.5918	1.10029	2.20047e-05
LOC103933635	9.82842	1.63807	2.58496	5.27314e-05
LOC103933642	699.589	557.664	0.32711	1.27849e-05
LOC103933647	1078.91	1346.84	-0.320006	0.000333908
LOC103933667	200.683	94.3046	1.08952	0.000219536
LOC103933670	31.7458	11.0557	1.52177	0.000123684
LOC103933675	323.846	251.779	0.363151	8.7595e-05
LOC103933678	1.98653	8.60828	-2.11548	8.90323e-05
LOC103933679	6.0065	2.77223	1.11548	4.45355e-05
LOC103933697	5057.72	985.257	2.35991	9.9442e-07
LOC103933704	70.7581	127.397	-0.84836	0.000128896
LOC103933715	7.18857	33.8661	-2.23607	4.89474e-05
LOC103933718	22.2922	10.6153	1.07039	4.86226e-05
LOC103933745	5.29708	1.60517	1.72247	3.58732e-05
LOC103933755	76.163	46.4671	0.71288	0.000242099
LOC103933773	572.427	393.554	0.540531	8.89074e-05
LOC103933783	761.378	526.558	0.532022	1.32026e-05
LOC103933785	203.777	474.239	-1.21862	6.33342e-05
LOC103933798	17.1048	35.7933	-1.06529	2.407e-05
LOC103933805	748.62	1251.25	-0.741064	6.17811e-05
LOC103933821	0.914236	6.7044	-2.87447	5.00207e-06
LOC103933833	1916.15	1278.38	0.583893	7.01677e-05
LOC103933869	9.99829e-06	1.3331	-17.0247	0.000188698
LOC103933881	95.5729	66.656	0.519867	1.54899e-05
LOC103933882	3750.5	2315.32	0.695872	1.77292e-05
LOC103933887	96.2498	48.9773	0.974669	4.5224e-07
LOC103933915	1715.42	1361.63	0.333227	0.000218675
LOC103933941	111.008	163.846	-0.561676	3.34336e-05
LOC103933943	10.9604	2.65708	2.04439	0.000101867
LOC103933952	21.2097	34.064	-0.683526	1.20396e-05
LOC103933960	4.80602	0.961211	2.32192	0.00034606
LOC103933965	34.2167	78.072	-1.1901	0.000100232
LOC103933977	198.761	165.474	0.264429	0.000146339
LOC103933980	894.723	653.124	0.454084	1.80096e-05
LOC103933998	1718.49	658.566	1.38374	7.27282e-06
LOC103933999	607.612	458.349	0.406704	0.000579796
LOC103934003	290.882	366.738	-0.334314	7.40239e-05
LOC103934009	152.828	173.859	-0.186012	0.000111442
LOC103934019	436.923	187.723	1.21878	0.00237511
LOC103934036	52.2126	19.8905	1.39232	4.65912e-05
LOC103934042	33.816	27.794	0.282934	7.80675e-05
LOC103934044	790.8	510.295	0.631983	8.09477e-05
LOC103934050	11.4115	21.872	-0.938599	1.8852e-05
LOC103934051	2.87104	0.957017	1.58496	0.000930837
LOC103934062	93.3836	42.6805	1.12959	5.19151e-05
LOC103934097	74.3264	94.1796	-0.34154	0.0134301
LOC103934107	1050.22	526.145	0.997157	7.78218e-07
LOC103934123	648.672	458.852	0.49946	4.55979e-05
LOC103934129	197.601	106.627	0.890017	0.00101667
LOC103934135	369.636	243.344	0.60311	3.11873e-05
LOC103934136	83.17	47.7546	0.800422	8.30658e-05
LOC103934146	394.744	259.06	0.607628	3.10725e-05
LOC103934149	668.063	346.299	0.947967	8.98809e-06
LOC103934154	9.26775	4.63388	1	3.076e-05
LOC103934156	235.511	160.225	0.555698	6.1351e-05
LOC103934159	54.3992	20.9962	1.37346	3.68079e-05
LOC103934162	1.44269	9.61792e-06	17.1946	2.10134e-05
LOC103934170	89.4343	121.454	-0.44151	0.00103356
LOC103934171	5028.63	3171.15	0.665159	4.3806e-05
LOC103934172	21.8604	7.13176	1.61599	5.0855e-05
LOC103934188	1.92498	3.84995	-1	0.000352022
LOC103934196	493.24	263.709	0.903342	8.41599e-05
LOC103934241	157.8	71.3168	1.14579	1.00932e-05
LOC103934255	405.343	284.987	0.508251	9.42063e-05
LOC103934266	834.248	150.603	2.46973	7.61255e-07
LOC103934271	701.251	526.729	0.412871	7.09149e-05
LOC103934277	554.459	390.02	0.507531	9.86945e-05
LOC103934281	66.4248	88.8993	-0.420451	5.06002e-05
LOC103934282	51.3393	27.5089	0.900165	6.7213e-05
LOC103934301	1198.2	886.406	0.434825	4.1541e-05
LOC103934304	373.094	555.795	-0.575013	6.16334e-05
LOC103934305	42.8423	34.3346	0.319372	2.88444e-05
LOC103934309	154.413	229.852	-0.573915	6.74277e-05
LOC103934327	252.437	109.374	1.20666	2.14161e-05
LOC103934349	2116.57	973.094	1.12108	1.65784e-05
LOC103934356	359.386	74.4207	2.27176	5.1571e-07
LOC103934363	16.3668	20.8305	-0.347923	0.000273873
LOC103934375	27.173	19.3435	0.490326	4.00084e-05
LOC103934400	79.7625	131.999	-0.726746	5.25633e-06
LOC103934413	130.239	85.6075	0.605354	2.46749e-05
LOC103934423	330.642	165.947	0.994546	6.43019e-06
LOC103934427	10.0075	5.7619	0.796467	4.5806e-05
LOC103934453	74.4537	47.7389	0.641179	2.36149e-05
LOC103934474	36.2097	21.2039	0.772048	8.10757e-05
LOC103934475	8.19058	2.89079	1.5025	0.00109369
LOC103934476	8.83242	17.045	-0.94847	3.50363e-05
LOC103934477	2181.32	1443.51	0.595619	1.43947e-05
LOC103934507	474.805	256.677	0.887382	6.7299e-06
LOC103934513	489.7	360.933	0.44017	0.00178771
LOC103934521	120.397	96.5011	0.319177	9.38187e-05
LOC103934525	86.5347	52.4732	0.721699	0.000108586
LOC103934533	942.458	698.456	0.432259	0.000181257
LOC103934535	408.168	928.923	-1.1864	1.33083e-05
LOC103934554	1315.77	944.128	0.478856	1.71416e-05
LOC103934558	289.998	193.332	0.584963	7.94421e-05
LOC103934575	54.7105	97.583	-0.834813	6.50242e-05
LOC103934583	90.402	56.0782	0.688913	5.86415e-06
LOC103934586	45.0287	65.9762	-0.551099	4.75752e-05
LOC103934596	424.307	294.224	0.528193	4.61478e-05
LOC103934630	19.3398	11.3209	0.77259	8.20728e-05
LOC103934637	4.59926	9.19851e-06	18.9316	5.97134e-05
LOC103934652	30.0275	42.3339	-0.495527	2.64208e-05
LOC103934661	6.08779	11.239	-0.884523	3.99129e-05
LOC103934668	12.8976	5.95275	1.11548	8.59361e-05
LOC103934676	521.598	146.952	1.82759	4.83582e-06
LOC103934677	11.6785	2.80283	2.05889	7.10956e-05
LOC103934680	1.49565	9.971e-06	17.1946	1.48475e-05
LOC103934699	9.12519	15.3687	-0.752072	4.63382e-05
LOC103934714	108.503	172.197	-0.666321	2.67605e-05
LOC103934719	277.422	178.721	0.634375	2.86211e-05
LOC103934749	14.8757	30.6812	-1.04439	3.74412e-05
LOC103934752	5576.89	3723.9	0.582649	0.000805426
LOC103934754	183.89	110.334	0.736966	0.000301047
LOC103934759	5599.95	10943.3	-0.966567	1.24264e-05
LOC103934766	89.7437	37.4332	1.26149	1.1804e-07
LOC103934775	26194.9	15021.1	0.802297	7.62088e-05
LOC103934813	95.3775	81.4683	0.22741	3.45699e-06
LOC103934822	32.6179	12.4259	1.39232	1.48459e-05
LOC103934823	147.749	176.786	-0.258851	3.13183e-05
LOC103934831	1560.03	3287.47	-1.07541	0.000105689
LOC103934842	1.83829	9.19147e-06	17.6096	4.98872e-05
LOC103934853	315.177	668.075	-1.08385	6.71372e-07
LOC103934908	667.139	139.95	2.25308	9.63446e-07
LOC103934909	211.461	47.3066	2.16027	8.09318e-06
LOC103934919	6745.51	5399.96	0.32098	0.000167135
LOC103934934	39.653	19.5118	1.02308	0.00108434
LOC103934945	33.8038	84.7476	-1.32599	0.000833139
LOC103934969	610.988	1525.42	-1.31999	0.000215498
LOC103934985	69.6021	181.327	-1.38139	7.84993e-06
LOC103935000	6.45762	13.2227	-1.03395	6.87749e-06
LOC103935001	1662.84	2685.97	-0.691797	3.70217e-05
LOC103935016	0.491683	1.96671	-1.99999	1.41822e-05
LOC103935049	22.6027	16.2985	0.471752	5.30632e-05
LOC103935050	14.0253	7.41568	0.919382	8.17098e-05
LOC103935051	1390.43	864.762	0.685152	2.30511e-05
LOC103935059	2.84774	7.27757	-1.35364	5.77446e-05
LOC103935078	17.3517	44.6646	-1.36405	1.77671e-06
LOC103935081	254.469	410.057	-0.688334	2.70663e-05
LOC103935085	255.718	469.943	-0.877929	0.000257161
LOC103935094	80.7452	59.7421	0.434628	2.74806e-05
LOC103935103	235.768	141.852	0.73298	0.000121398
LOC103935105	206.722	311.962	-0.59368	4.24674e-05
LOC103935106	205.58	122.136	0.751212	4.59004e-05
LOC103935113	6.75482	1.92995	1.80735	0.000662859
LOC103935120	94.6091	65.3965	0.532766	2.66705e-05
LOC103935129	3.37635	6.75269	-1	1.33725e-05
LOC103935131	1.37376	9.15841e-06	17.1946	6.02997e-05
LOC103935148	52.8982	26.2064	1.0133	2.63982e-05
LOC103935176	213.513	372.936	-0.804604	4.15669e-05
LOC103935190	45.1308	11.9702	1.91467	5.47492e-05
LOC103935202	24.4382	4.79181	2.3505	3.71401e-06
LOC103935204	81.5805	43.1234	0.919753	9.06916e-07
LOC103935206	72.7567	47.2607	0.622437	3.59989e-05
LOC103935220	48.9103	24.213	1.01436	5.7681e-05
LOC103935224	12.318	24.9645	-1.01911	8.11499e-05
LOC103935247	12.7224	42.722	-1.74761	4.72639e-05
LOC103935250	118.934	81.2713	0.549339	6.07743e-05
LOC103935253	21.9383	70.4685	-1.68353	0.000296965
LOC103935260	149.93	208.465	-0.475519	3.26411e-05
LOC103935261	66.1399	35.7252	0.888579	1.65289e-05
LOC103935266	678.61	1005.49	-0.567241	5.17337e-05
LOC103935268	42.5755	23.3377	0.867362	6.5079e-05
LOC103935274	656.211	963.81	-0.554589	8.5995e-05
LOC103935278	3056.09	2321.31	0.396749	9.16632e-05
LOC103935286	0.478979	11.8147	-4.62448	0.000148861
LOC103935293	154.005	262.592	-0.769846	0.00313733
LOC103935297	2.32226	0.619274	1.90688	6.61848e-05
LOC103935312	15.1434	27.8394	-0.878438	2.26638e-05
LOC103935321	108.057	269.23	-1.31704	5.53931e-05
LOC103935327	4.3495	11.2765	-1.3744	0.000244459
LOC103935328	1847.11	720.726	1.35774	6.43048e-06
LOC103935350	244.937	103.597	1.24143	2.62434e-06
LOC103935352	54.628	74.1266	-0.440349	0.000154312
LOC103935354	0.939832	14.724	-3.96962	2.73342e-06
LOC103935355	835.924	547.331	0.610958	2.09336e-05
LOC103935359	5.72106	0.63568	3.16991	1.08013e-05
LOC103935399	569.36	435.586	0.386383	7.54278e-05
LOC103935407	153.036	105.576	0.535596	0.000659842
LOC103935408	3.81772	0.954433	2	0.00012743
LOC103935409	0.469924	2.81951	-2.58495	0.000147717
LOC103935410	104.47	67.6846	0.626185	0.000975431
LOC103935413	395.975	137.578	1.52516	1.03559e-06
LOC103935418	117.4	73.6039	0.673577	1.51888e-05
LOC103935429	13.4735	38.1748	-1.5025	8.42237e-06
LOC103935435	16.1109	45.2406	-1.48958	5.97211e-05
LOC103935439	609.523	348.743	0.805514	6.82849e-05
LOC103935442	51.2843	26.3748	0.959358	1.85854e-06
LOC103935451	1.98278	0.660929	1.58496	2.99281e-05
LOC103935452	3.64891	7.90597	-1.11548	4.81957e-05
LOC103935454	333.002	189.432	0.813849	0.000445465
LOC103935456	744.159	1107.47	-0.573588	0.000113948
LOC103935480	275.748	334.212	-0.277414	0.000254425
LOC103935486	4.72821	2.52171	0.906891	1.60505e-05
LOC103935525	56.4411	307.013	-2.44348	8.24939e-05
LOC103935530	4585.01	2447.6	0.905556	1.09882e-05
LOC103935532	108.996	18.5592	2.55407	2.40915e-06
LOC103935536	26.9793	65.8424	-1.28716	2.39502e-06
LOC103935549	0.495276	2.31126	-2.22238	3.39722e-05
LOC103935554	220.843	118.464	0.89858	4.79371e-05
LOC103935561	453.163	319.716	0.503238	2.43192e-05
LOC103935570	565.327	181.845	1.63638	1.85295e-05
LOC103935586	48.7524	7.07956	2.78374	3.38445e-06
LOC103935642	17.2096	34.4193	-1	3.69226e-05
LOC103935681	144.668	127.333	0.184139	4.80106e-05
LOC103935684	1209.26	939.066	0.364826	0.0112789
LOC103935705	181.875	567.158	-1.6408	2.16121e-05
LOC103935714	159.196	121.662	0.387926	0.000117434
LOC103935744	2.40152	0.960609	1.32193	1.41475e-05
LOC103935762	481.356	375.959	0.356527	5.1397e-05
LOC103935783	128.388	188.551	-0.554441	2.40378e-05
LOC103935785	57.1977	31.6688	0.852896	0.000156154
LOC103935810	3.6408	0.910204	2	2.86805e-05
LOC103935833	2.73693	0.304109	3.1699	2.78598e-05
LOC103935841	94.3875	116.768	-0.306978	0.000160986
LOC103935843	788.567	436.263	0.854036	0.000483034
LOC103935855	1653.13	2805.57	-0.763097	1.67231e-05
LOC103935861	2.9826	9.94202e-06	18.1946	4.13392e-05
LOC103935873	11.4014	1.26682	3.16993	1.51505e-05
LOC103935876	15863.6	1258.88	3.65551	6.84663e-05
LOC103935879	1368.31	1015.12	0.430746	5.44826e-05
LOC103935886	35.5759	22.4352	0.665133	1.196e-05
LOC103935891	31.758	7.78383	2.02857	1.96662e-06
LOC103935898	22.5516	79.1606	-1.81155	3.79205e-05
LOC103935902	12.274	5.75816	1.09192	6.16639e-05
LOC103935912	1.44382	9.62549e-06	17.1946	2.45431e-05
LOC103935926	1.49279	5.63942	-1.91754	0.000154273
LOC103935939	80.1138	53.4092	0.584963	7.25872e-05
LOC103935950	99.3647	65.9292	0.591816	8.4024e-05
LOC103935970	6893.77	2857.56	1.27051	7.49444e-06
LOC103935994	631.623	743.141	-0.234574	4.91633e-05
LOC103935995	420.849	245.917	0.775132	1.23992e-05
LOC103936002	26.5393	6.5529	2.01792	4.7669e-06
LOC103936020	3996.37	2202.18	0.859757	4.71884e-05
LOC103936022	151.451	205.974	-0.443607	5.65317e-05
LOC103936025	3.26099	12.1123	-1.89308	0.00187854
LOC103936032	22.8206	4.96101	2.20163	6.24048e-05
LOC103936034	1531.01	2020.62	-0.400313	6.66726e-05
LOC103936051	5.98778	12.6409	-1.078	0.000102688
LOC103936068	63.7593	49.4893	0.365517	9.81782e-05
LOC103936089	426.799	704.644	-0.723338	5.3674e-05
LOC103936090	2378.95	1694.1	0.489812	0.000296881
LOC103936097	298.805	130.501	1.19514	2.03404e-05
LOC103936115	133.65	71.4625	0.903202	2.11694e-05
LOC103936120	989.158	1530.54	-0.629769	5.47564e-05
LOC103936123	15.1629	22.4285	-0.564785	1.50506e-06
LOC103936126	9.45524e-06	1.89105	-17.6096	0.000344571
LOC103936129	566.331	933.488	-0.720985	6.32676e-05
LOC103936163	281.685	213.426	0.400348	0.00113666
LOC103936164	10.8014	2.81777	1.9386	3.48981e-05
LOC103936165	612.739	215.21	1.50952	7.77174e-06
LOC103936180	5.62239	1.24942	2.16993	4.60602e-05
LOC103936181	94719.4	26992.7	1.81109	1.78887e-07
LOC103936205	2833.33	3734.91	-0.398574	6.28893e-05
LOC103936209	92.1139	55.8824	0.721024	1.30204e-05
LOC103936212	43.4655	30.2941	0.520832	6.99817e-05
LOC103936230	3.31231	6.94007	-1.06711	0.000137549
LOC103936269	4.4037	15.9838	-1.85982	1.92544e-05
LOC103936272	42.5681	84.4839	-0.988902	0.000145086
LOC103936281	447.367	871.433	-0.961932	4.25703e-05
LOC103936285	884.183	528.829	0.741543	2.76728e-05
LOC103936297	436.949	260.875	0.744108	8.63421e-05
LOC103936298	957.28	710.631	0.42984	4.72857e-05
LOC103936306	192.626	94.6394	1.02529	2.37797e-05
LOC103936310	31.5153	60.5946	-0.943138	0.000124615
LOC103936315	332.147	760.487	-1.1951	0.000284058
LOC103936316	63.8234	99.9406	-0.646984	5.35145e-05
LOC103936318	455.493	749.891	-0.719253	6.00656e-05
LOC103936320	17617.2	12935	0.445702	0.00125042
LOC103936322	295.275	127.509	1.21146	0.000223783
LOC103936324	227.306	119.347	0.929473	1.06019e-05
LOC103936347	5.1935	1.57379	1.72247	0.00013116
LOC103936369	12.7829	85.5238	-2.74211	1.75635e-05
LOC103936371	25.0534	32.4767	-0.374396	1.86049e-05
LOC103936372	226.638	116.611	0.958693	3.992e-05
LOC103936374	1371.84	493.787	1.47415	3.01242e-05
LOC103936386	5.90278	8.85417	-0.584963	0.000118549
LOC103936388	341.88	243.264	0.490968	4.2778e-05
LOC103936401	350.188	625.959	-0.837938	4.50762e-05
LOC103936412	7.3327	3.66635	1	0.00130839
LOC103936415	207.437	132.862	0.642746	2.83144e-05
LOC103936424	2.28577	0.304776	2.90686	3.05248e-05
LOC103936428	15.9684	4.86656	1.71425	6.77356e-06
LOC103936453	4.35518	1.93563	1.16993	3.65132e-05
LOC103936460	4570.78	2957.21	0.628206	6.24662e-05
LOC103936472	259.682	557.981	-1.10347	1.5441e-06
LOC103936477	2518.16	2055.25	0.293057	7.36464e-05
LOC103936503	1890.52	989.328	0.934261	1.28032e-05
LOC103936515	52.0649	30.1024	0.790432	2.19071e-05
LOC103936530	253.402	154.806	0.71097	2.82362e-05
LOC103936531	4551.57	3059.75	0.572953	3.97186e-05
LOC103936535	578.889	494.262	0.228012	5.15043e-05
LOC103936547	570.721	2980.91	-2.38489	3.88441e-05
LOC103936548	32.7523	19.9633	0.714246	5.82682e-06
LOC103936560	1.40195	9.34632e-06	17.1946	2.44994e-05
LOC103936567	310.544	171.303	0.858247	1.4977e-05
LOC103936593	159.543	66.592	1.26053	1.95838e-05
LOC103936594	1700.02	766.826	1.14858	4.04888e-05
LOC103936596	49.8069	18.887	1.39895	5.2818e-05
LOC103936601	30.5729	19.4693	0.651052	0.000366747
LOC103936608	5.06075	1.84027	1.45943	6.70982e-05
LOC103936623	45.3723	25.927	0.807355	5.70604e-06
LOC103936629	3.85312	9.63279e-06	18.6096	3.89428e-05
LOC103936648	373.49	249.655	0.581136	2.22588e-05
LOC103936650	8.30449	13.3523	-0.685127	0.000102227
LOC103936671	95.3776	65.8106	0.535332	5.75389e-05
LOC103936690	1165.45	833.336	0.483919	0.000374124
LOC103936697	236.194	364.538	-0.626092	1.74334e-05
LOC103936711	58.1622	102.43	-0.816486	4.33124e-05
LOC103936757	164.946	117.726	0.486559	2.09354e-05
LOC103936759	5.54337	14.4743	-1.38466	0.000254566
LOC103936784	22.5012	40.0022	-0.830075	4.77575e-06
LOC103936796	1.47077	9.80512e-06	17.1946	2.85801e-05
LOC103936807	221.313	357.077	-0.690145	6.60057e-05
LOC103936814	24.9188	1.66126	3.90689	5.66805e-06
LOC103936821	237.609	147.538	0.687501	1.59529e-05
LOC103936829	156.813	268.822	-0.777608	0.00087577
LOC103936845	1.82001	9.10007e-06	17.6096	4.29133e-05
LOC103936846	73.6872	25.3651	1.53857	2.31196e-05
LOC103936847	5725.52	2910.69	0.976047	1.25617e-06
LOC103936852	3206.19	6342.99	-0.984304	0.000817252
LOC103936863	7687.17	5085.75	0.595993	0.000122921
LOC103936869	11.2618	5.87572	0.938599	8.65604e-05
LOC103936878	72.0766	109.358	-0.601451	7.1724e-05
LOC103936899	82.8964	63.9089	0.375291	1.15902e-05
LOC103936904	23.704	37.1828	-0.649503	2.34076e-05
LOC103936905	1083.78	1437.82	-0.407816	0.000110256
LOC103936911	0.49191	3.6073	-2.87445	3.93895e-05
LOC103936926	397.755	728.33	-0.872711	0.000143037
LOC103936951	82.2042	108.644	-0.402326	4.56538e-05
LOC103936958	243.481	64.61	1.91398	0.000124586
LOC103936964	144.032	121.03	0.251023	6.52376e-05
LOC103936969	2.37756	8.24221	-1.79355	2.92313e-06
LOC103936997	210.337	402.397	-0.935919	4.04613e-05
LOC103937001	1876.41	1243.05	0.594096	2.88103e-05
LOC103937008	13.9501	32.5501	-1.22239	8.87674e-05
LOC103937014	71.3017	0.990305	6.16992	6.2801e-05
LOC103937027	3.97005	0.330844	3.58493	2.28281e-05
LOC103937028	40.1516	22.5092	0.834941	8.23197e-05
LOC103937062	175.249	219.29	-0.323438	7.00811e-05
LOC103937064	0.46557	4.65565	-3.32191	4.28072e-05
LOC103937073	289.334	213.061	0.441471	9.02693e-05
LOC103937082	924.122	348.797	1.4057	7.37131e-07
LOC103937087	168.301	72.8321	1.2084	9.09527e-05
LOC103937089	94.6252	61.0914	0.631256	9.19716e-05
LOC103937112	1.44537	9.63578e-06	17.1946	1.91341e-05
LOC103937115	51.9018	65.4952	-0.335603	8.80377e-05
LOC103937123	9.76825	5.27175	0.889817	5.85718e-05
LOC103937128	64.709	52.8608	0.291766	5.4178e-05
LOC103937131	949.109	665.078	0.51305	7.22407e-06
LOC103937135	13.8094	20.8675	-0.59561	7.17599e-05
LOC103937173	1235.58	717.866	0.783401	7.79865e-05
LOC103937179	106.042	37.8133	1.48767	5.01979e-06
LOC103937206	267.685	619.239	-1.20996	5.28351e-05
LOC103937210	17.139	98.0733	-2.51658	4.03698e-05
LOC103937211	8.66526	36.1813	-2.06193	3.93171e-05
LOC103937226	14.0054	3.54159	1.98351	2.83441e-06
LOC103937245	1664.66	929.324	0.840973	7.54466e-06
LOC103937255	4214.48	3340.89	0.335121	0.00123153
LOC103937257	28.3225	13.8465	1.03242	0.000630608
LOC103937260	572.927	61.5116	3.21942	2.34957e-06
LOC103937262	132.528	270.902	-1.03148	4.63032e-05
LOC103937275	11.0122	13.0869	-0.249028	2.5952e-05
LOC103937277	23.686	69.5397	-1.5538	5.05468e-05
LOC103937312	285.495	381.599	-0.418592	6.6724e-05
LOC103937320	1365.34	1991.43	-0.544542	1.80191e-05
LOC103937326	14.9228	5.13472	1.53916	0.000387084
LOC103937329	457.355	237.216	0.947113	3.48724e-05
LOC103937333	12.4491	45.3273	-1.86434	0.000191044
LOC103937337	13.3567	7.98332	0.742504	8.40918e-05
LOC103937339	32.3666	17.391	0.896164	4.60347e-05
LOC103937343	74.4474	95.2307	-0.355204	4.60768e-05
LOC103937352	81.2704	110.578	-0.444268	3.23511e-05
LOC103937373	68.3975	24.4277	1.48543	7.57898e-05
LOC103937382	267.646	401.702	-0.585802	5.71306e-05
LOC103937407	593.124	113.15	2.3901	3.26598e-06
LOC103937419	68.2779	80.922	-0.245112	0.00015394
LOC103937422	75.6722	63.6225	0.250227	2.82674e-05
LOC103937431	12.8761	1.32063	3.2854	1.4853e-05
LOC103937439	19.3088	3.37138	2.51785	5.93816e-06
LOC103937457	157.277	126.087	0.318888	4.40487e-05
LOC103937461	528.371	397.222	0.411607	0.000144258
LOC103937466	676.212	524.482	0.366582	0.00026329
LOC103937499	4.31878	6.3982	-0.567041	1.67847e-05
LOC103937500	259.647	357.218	-0.46025	9.21325e-05
LOC103937516	79.4977	11.5934	2.77761	9.23297e-05
LOC103937518	42455.5	23945.1	0.826224	1.13e-05
LOC103937529	4.30438	1.91306	1.16993	3.87456e-05
LOC103937530	48.9147	11.9462	2.03372	6.79745e-05
LOC103937556	1.94095	3.23492	-0.736966	3.26218e-05
LOC103937563	322.638	552.382	-0.775748	4.55748e-05
LOC103937586	248.294	151.786	0.71001	8.2994e-06
LOC103937614	605.261	243.218	1.31531	1.16729e-05
LOC103937615	50.1927	19.7584	1.34501	1.31572e-05
LOC103937616	11.006	4.28012	1.36257	2.47185e-05
LOC103937630	385.76	156.023	1.30595	6.49708e-06
LOC103937650	221.572	171.25	0.371672	7.50467e-05
LOC103937651	263.4	177.54	0.569109	1.04776e-05
LOC103937686	1.99489	4.65474	-1.22239	5.45297e-05
LOC103937718	123.825	93.0327	0.412495	1.97628e-05
LOC103937735	169.759	233.87	-0.462214	2.94465e-05
LOC103937739	7.38978	52.3442	-2.82443	5.1329e-06
LOC103937740	10.6389	14.8299	-0.479168	2.51752e-05
LOC103937743	0.471973	3.14645	-2.73695	0.000273479
LOC103937745	232.239	382.081	-0.71827	1.43411e-05
LOC103937757	43.3442	24.2462	0.838081	0.000121152
LOC103937779	2649.71	1312.06	1.014	3.2249e-06
LOC103937781	1374.17	2651.84	-0.948433	6.31543e-05
LOC103937789	9.84775	21.3368	-1.11548	2.91498e-05
LOC103937806	546.291	440.767	0.309655	8.02121e-05
LOC103937808	92.4009	42.2496	1.12897	3.66805e-06
LOC103937817	254.601	184.701	0.463045	5.56984e-05
LOC103937828	34.8444	15.4864	1.16993	3.1137e-05
LOC103937839	3.671	0.917753	2	4.09738e-05
LOC103937878	34.8044	91.2649	-1.39079	9.83458e-06
LOC103937879	2.31266	4.93368	-1.09311	5.2896e-05
LOC103937891	12.2224	33.8968	-1.47162	6.07782e-06
LOC103937915	50.0414	37.6855	0.409113	0.000277631
LOC103937923	39.7178	26.4785	0.584963	4.66426e-05
LOC103937935	116.448	29.5267	1.97959	2.25806e-06
LOC103937938	8661.44	10801.3	-0.318525	0.000188261
LOC103937939	9.19509	19.6162	-1.09311	5.10915e-06
LOC103937964	1376.87	986.91	0.480407	2.15385e-05
LOC103937971	376.602	606.963	-0.688569	0.000152343
LOC103937984	2.44141	0.325528	2.90686	2.88087e-05
LOC103938006	7.53787	14.4476	-0.938599	0.000148984
LOC103938023	502.784	418.366	0.265173	0.000108143
LOC103938031	55.8843	284.078	-2.34577	5.68557e-05
LOC103938083	53.0569	24.2014	1.13245	0.000167457
LOC103938086	72.6719	24.3763	1.57592	1.73234e-05
LOC103938087	1170.27	536.15	1.12614	7.82501e-06
LOC103938090	249.604	90.0966	1.4701	5.5104e-06
LOC103938091	5.97985	1.32886	2.16992	6.90106e-05
LOC103938092	124.834	48.443	1.36565	3.24536e-07
LOC103938093	68.6987	20.1516	1.76939	2.68375e-06
LOC103938096	186.484	32.9898	2.49896	2.72249e-05
LOC103938126	187.74	154.466	0.281449	0.000108055
LOC103938136	231.585	144.44	0.681074	7.4979e-05
LOC103938148	3918.12	1962.21	0.997681	4.71753e-06
LOC103938172	1635.6	835.067	0.969856	5.29478e-05
LOC103938191	9.58862e-06	2.23735	-17.832	1.92248e-05
LOC103938200	2131.43	1699.65	0.326586	3.32347e-05
LOC103938209	87.3549	62.9079	0.473645	0.000159911
LOC103938222	471.979	317.253	0.573088	2.38892e-05
LOC103938227	209.556	117.326	0.836816	2.87312e-05
LOC103938228	89.886	48.4952	0.890255	5.06674e-05
LOC103938234	1770.23	2464.79	-0.477524	5.18311e-05
LOC103938252	27.1749	18.7523	0.535209	2.68509e-05
LOC103938295	1017.13	1524.14	-0.583485	4.22162e-05
LOC103938296	1.40724	10.3198	-2.87447	0.000130666
LOC103938317	1.43436	9.56241e-06	17.1946	1.68133e-05
LOC103938341	551.524	676.273	-0.294183	3.0873e-05
LOC103938357	48.07	27.3339	0.814444	5.04554e-05
LOC103938369	19.2071	31.8556	-0.729911	6.25671e-05
LOC103938388	396.282	281.078	0.495556	7.81352e-05
LOC103938416	421.214	610.455	-0.535332	8.24693e-05
LOC103938434	390.488	228.976	0.770084	2.28519e-05
LOC103938453	360.293	559.905	-0.636014	3.23676e-05
LOC103938454	94.0084	154.069	-0.712718	0.000180581
LOC103938477	69.1296	137.928	-0.996536	5.36807e-05
LOC103938480	306.519	163.607	0.905741	7.22092e-06
LOC103938484	5.12504	3.10608	0.722466	3.0053e-05
LOC103938490	46.4994	15.34	1.59991	1.2585e-05
LOC103938496	1118.31	697.794	0.680443	3.40032e-05
LOC103938513	2039.69	1575.69	0.372368	3.94059e-05
LOC103938525	29.8763	12.9464	1.20645	2.37523e-05
LOC103938529	1701.61	1208.22	0.494018	3.71292e-05
LOC103938530	37.8753	21.863	0.792767	0.000408395
LOC103938531	2871.55	1549.01	0.890478	5.92086e-05
LOC103938551	232.723	188.019	0.307734	2.19481e-05
LOC103938552	714.311	1066.2	-0.577848	0.000148914
LOC103938571	2369.11	550.448	2.10567	2.5016e-05
LOC103938574	363.99	474.019	-0.381046	2.52655e-05
LOC103938578	9.2002	18.7232	-1.02509	0.000419785
LOC103938581	1034.48	606.008	0.771491	2.40053e-05
LOC103938587	94.144	128.893	-0.453234	1.53683e-05
LOC103938590	15.5473	5.83026	1.41504	1.49118e-05
LOC103938612	3.29685	1.25594	1.39232	4.7026e-05
LOC103938621	266.363	742.502	-1.479	5.59778e-05
LOC103938628	76.387	39.2672	0.960002	1.05223e-05
LOC103938632	165.961	20.1466	3.04224	1.4364e-06
LOC103938639	1810.8	3710.12	-1.03484	0.00151991
LOC103938660	2599.85	1882.3	0.465934	4.87775e-05
LOC103938663	11.0138	6.38484	0.786596	3.32259e-05
LOC103938665	441.544	286.178	0.625647	1.13967e-05
LOC103938668	84.2912	40.8968	1.04339	5.60306e-05
LOC103938695	14.1327	7.59824	0.895303	3.10014e-05
LOC103938712	599.19	220.033	1.44529	4.68913e-05
LOC103938725	1128.34	833.416	0.437089	1.40202e-05
LOC103938739	1061.6	651.025	0.70546	2.94195e-05
LOC103938741	127.458	103.087	0.306171	7.18443e-05
LOC103938744	2824.81	1659.53	0.767378	0.000287608
LOC103938745	642.253	473.136	0.440886	0.000242286
LOC103938746	4.81939	17.9924	-1.90046	1.47489e-06
LOC103938750	526.182	903.436	-0.779859	3.07555e-05
LOC103938758	624.778	462.547	0.433746	5.78764e-05
LOC103938771	1755.02	780.866	1.16834	7.08842e-06
LOC103938777	709.484	1093.52	-0.624137	8.87337e-05
LOC103938782	415.028	652.209	-0.652127	0.000145982
LOC103938789	709.649	498.518	0.509461	7.26661e-06
LOC103938790	5006.62	2356.29	1.08732	0.000202913
LOC103938800	9.25375e-06	2.15921	-17.832	0.00769231
LOC103938805	19.3688	22.2741	-0.201634	0.00110339
LOC103938811	7421.84	4600.71	0.68992	2.92538e-05
LOC103938813	0.952428	8.88928	-3.22239	3.52007e-05
LOC103938814	34.9383	93.7984	-1.42475	2.36204e-05
LOC103938817	1022.2	3398.27	-1.73313	1.60614e-05
LOC103938818	2981.36	2124.62	0.488761	4.53552e-05
LOC103938826	70.9943	10.4824	2.75974	0.000114312
LOC103938829	184.828	129.639	0.511678	0.000230896
LOC103938836	1793.33	1108.74	0.693723	1.84777e-06
LOC103938842	9.54675	1.21229	2.97728	1.04683e-05
LOC103938843	434.569	122.618	1.82541	0.000185491
LOC103938845	1.93419	0.322372	2.58493	3.87902e-05
LOC103938887	314.716	432.197	-0.457638	0.000227678
LOC103938903	66.8204	36.4475	0.874469	4.36421e-05
LOC103938905	3.72479	8.07039	-1.11548	6.1795e-05
LOC103938906	1.48699	3.9653	-1.41504	0.000179096
LOC103938922	22.3674	14.9116	0.584963	8.16884e-05
LOC103938928	3.41255	1.62502	1.07039	0.000188976
LOC103938949	43.4169	6.53588	2.7318	4.18936e-07
LOC103938968	590.31	747.348	-0.340307	0.000185683
LOC103938977	575.487	779.773	-0.43827	0.00025155
LOC103938980	1.90779	7.94914	-2.05889	3.73391e-06
LOC103938988	183.845	77.7232	1.24207	5.61761e-06
LOC103938995	24.8682	15.3035	0.70044	2.65929e-05
LOC103939012	53.3724	25.5458	1.06301	1.4747e-05
LOC103939023	12.3416	27.6452	-1.1635	3.45928e-05
LOC103939041	31.9843	11.1388	1.52177	1.57838e-05
LOC103939042	148.286	36.4378	2.02487	4.96197e-06
LOC103939044	126.765	56.8469	1.15701	5.64112e-06
LOC103939046	72.3491	29.0048	1.31868	1.19837e-05
LOC103939047	54.4209	22.4448	1.27778	0.000105237
LOC103939048	4.57089	0.914181	2.32192	7.86759e-05
LOC103939054	433.668	719.199	-0.729799	8.73598e-05
LOC103939055	26.7034	15.9607	0.742504	1.27755e-05
LOC103939056	24.4278	38.7587	-0.665999	2.69203e-05
LOC103939077	1203.43	1539.87	-0.355664	0.00116119
LOC103939078	27.305	100.118	-1.87447	3.17859e-05
LOC103939083	3.33404	0.635058	2.39231	8.01149e-06
LOC103939088	109.242	205.02	-0.908237	1.36565e-07
LOC103939096	2.36438	0.315257	2.90686	3.95655e-05
LOC103939137	227.939	138.145	0.722466	5.1742e-05
LOC103939138	18.3835	8.57897	1.09954	4.04185e-05
LOC103939143	49.1177	30.8917	0.669027	3.51884e-05
LOC103939147	55.1467	32.9282	0.743952	2.46238e-05
LOC103939148	1.39656	9.31041e-06	17.1946	2.1097e-05
LOC103939155	46.2413	61.6551	-0.415037	0.000238041
LOC103939156	98.227	69.7626	0.493667	3.89521e-05
LOC103939157	465.127	635.109	-0.44938	5.61085e-05
LOC103939167	11.4633	2.65816	2.10852	0.000324543
LOC103939174	10.4889	4.32875	1.27684	1.11205e-05
LOC103939178	148.908	58.3578	1.35142	0.000167411
LOC103939185	30.3073	9.01447	1.74935	6.439e-07
LOC103939198	1.43315	9.55433e-06	17.1946	2.10809e-05
LOC103939200	400.012	296.096	0.433976	7.27336e-05
LOC103939219	219.585	46.4088	2.24231	2.8745e-06
LOC103939221	474.345	541.252	-0.190364	7.19131e-05
LOC103939228	178.702	43.2026	2.04836	0.000154281
LOC103939231	491.996	279.734	0.814594	1.34501e-05
LOC103939233	37.2887	13.3857	1.47805	0.000125139
LOC103939240	9.29076	4.64538	1	6.10351e-05
LOC103939248	468.097	352.971	0.407258	0.000113775
LOC103939249	1308.76	1789.21	-0.451119	6.61823e-05
LOC103939254	75.5991	51.0455	0.566584	9.51729e-05
LOC103939290	70.2156	37.9378	0.888154	4.68074e-05
LOC103939304	352.284	251.697	0.485051	7.62919e-05
LOC103939322	242.802	177.407	0.452715	1.9446e-06
LOC103939331	6.4885	0.998234	2.70043	0.000195591
LOC103939352	9.34131	4.91648	0.925999	0.00013584
LOC103939356	67.1446	49.0107	0.454176	4.64894e-05
LOC103939359	18.5392	6.33818	1.54844	1.30979e-05
LOC103939365	5.54917	18.1889	-1.71272	5.69724e-05
LOC103939394	220.309	270.818	-0.297791	0.000128868
LOC103939425	70.8708	13.3091	2.41278	7.65647e-08
LOC103939444	9.95255	1.65876	2.58496	0.000168707
LOC103939454	6.65493	11.7254	-0.817136	0.000154048
LOC103939457	6.50357	1.54847	2.07039	6.51836e-05
LOC103939466	183.288	113.797	0.687648	6.11967e-06
LOC103939474	79.0996	23.051	1.77884	8.27905e-06
LOC103939481	964.361	750.491	0.361739	0.000997144
LOC103939484	2.76915	5.84599	-1.078	0.000272817
LOC103939512	2032	225.15	3.17394	2.31274e-08
LOC103939531	166.188	112.362	0.564671	2.42914e-05
LOC103939539	16.6878	2.29049	2.86507	8.99128e-06
LOC103939546	60.738	155.591	-1.35709	2.65618e-05
LOC103939596	17.941	7.05372	1.3468	1.27451e-05
LOC103939615	16.1399	4.30398	1.90689	7.91399e-05
LOC103939617	98.3881	127.969	-0.379237	3.77247e-05
LOC103939642	677.216	516.723	0.390224	0.000133127
LOC103939645	11.6785	18.8153	-0.688056	7.22749e-05
LOC103939669	150.223	33.5983	2.16065	1.36315e-05
LOC103939671	666.543	408.423	0.706633	3.11999e-05
LOC103939672	5.41321	2.29651	1.23704	1.85958e-05
LOC103939688	9.85747	22.8443	-1.21254	0.000166963
LOC103939692	127.862	79.8745	0.678785	0.00011335
LOC103939697	23.7682	64.3722	-1.43741	9.90708e-05
LOC103939702	11.2507	26.5641	-1.23947	9.35194e-05
LOC103939704	9.3239e-06	1.55398	-17.3466	2.16199e-05
LOC103939715	3.41244	0.325	3.39229	3.97393e-05
LOC103939718	34.9605	102.551	-1.55254	7.41525e-05
LOC103939757	1.47766	9.85109e-06	17.1946	2.04216e-05
LOC103939799	229.102	288.127	-0.330715	0.000122026
LOC103939807	1559.04	1204.45	0.372278	5.90055e-05
LOC103939829	9.87476e-06	3.29159	-18.3466	2.83357e-05
LOC103939830	12.9878	5.87542	1.14439	4.25737e-05
LOC103939832	8.41659	5.61106	0.584963	2.06943e-05
LOC103939849	55.6968	33.7556	0.722466	6.1747e-05
LOC103939854	247.32	206.51	0.260169	4.37465e-05
LOC103939876	99.3156	217.094	-1.12823	0.000451182
LOC103939882	175.338	53.2193	1.72012	1.04626e-05
LOC103939885	199.016	277.681	-0.480547	8.22527e-07
LOC103939898	2.89033	0.321154	3.1699	0.00017236
LOC103939900	39.1396	28.7354	0.4458	7.69245e-06
LOC103939902	3314.58	4799.66	-0.534104	0.00883024
LOC103939923	12.385	18.9597	-0.614346	7.25766e-05
LOC103939939	252.925	373.589	-0.562744	2.16475e-05
LOC103939948	697.393	582.031	0.260875	0.000117617
LOC103939969	10.8924	7.59169	0.520832	0.000180384
LOC103939979	192.795	232.859	-0.272385	0.00341763
LOC103939990	98.1629	126.938	-0.37087	0.000150691
LOC103940004	6.49436	3.33044	0.963474	2.23289e-05
LOC103940011	1.36453	9.09684e-06	17.1946	1.91847e-05
LOC103940026	3.22626	1.22905	1.39232	0.000664046
LOC103940035	110.163	148.183	-0.427749	0.000148173
LOC103940052	1108.26	728.288	0.605721	2.34719e-05
LOC103940079	101.987	134.161	-0.395585	4.74102e-05
LOC103940125	88.9863	17.828	2.31944	4.92919e-07
LOC103940127	47.6609	277.387	-2.54102	2.69829e-05
LOC103940130	97.0939	350.053	-1.85012	5.45619e-05
LOC103940141	665.419	338.066	0.97696	2.78568e-05
LOC103940152	55.3146	13.9876	1.98351	4.54414e-06
LOC103940156	2.42055	0.645482	1.90688	9.93991e-05
LOC103940159	12.4813	3.994	1.64386	1.14243e-05
LOC103940160	3.35991	9.59975e-06	18.417	2.70525e-06
LOC103940185	16.2387	1.31222	3.62936	1.02681e-06
LOC103940188	267.676	126.877	1.07706	2.36185e-05
LOC103940193	37.0202	11.883	1.63941	6.84507e-06
LOC103940196	301.804	199.554	0.596837	2.69011e-05
LOC103940197	343.669	425.307	-0.307484	9.41501e-06
LOC103940203	74.1502	122.219	-0.720945	5.86106e-05
LOC103940204	31.6528	21.4265	0.562936	4.27282e-05
LOC103940210	21.6661	6.23722	1.79647	8.33231e-05
LOC103940218	2.28413	10.9638	-2.26303	2.45703e-05
LOC103940222	3683.26	2557.97	0.525982	2.6494e-05
LOC103940241	1752.98	381.837	2.19878	1.17913e-07
LOC103940245	231.736	560.963	-1.27542	3.51648e-05
LOC103940251	23.5564	12.8775	0.871267	5.1965e-05
LOC103940255	153.622	115.095	0.416565	5.38475e-05
LOC103940273	109.238	63.1585	0.790432	1.37391e-05
LOC103940284	2270.44	1457.72	0.639258	0.000311255
LOC103940303	8935.27	5751.81	0.635496	2.16584e-05
LOC103940312	83.6376	40.759	1.03703	4.51593e-05
LOC103940322	1104.32	871.513	0.341569	5.26762e-05
LOC103940323	8.3762	4.27022	0.971986	0.000140252
LOC103940334	40.1347	9.33366	2.10434	1.82947e-05
LOC103940348	117.698	67.1639	0.809335	5.43319e-07
LOC103940355	803.976	641.301	0.32615	5.36383e-05
LOC103940357	47.8019	9.10512	2.39232	9.46044e-07
LOC103940361	31.6274	6.11158	2.37156	2.50676e-05
LOC103940363	266.827	79.873	1.74012	2.99392e-05
LOC103940369	2909.08	1963.22	0.567344	3.26601e-05
LOC103940371	12624.5	7197.07	0.810742	1.27158e-05
LOC103940376	95.1597	23.7899	2	2.08005e-06
LOC103940377	224.053	76.49	1.5505	1.40166e-06
LOC103940427	5.96474	3.31374	0.847997	0.000115554
LOC103940450	3.81889	18.1397	-2.24793	0.0166726
LOC103940459	9.29147e-06	1.23886	-17.0247	3.37574e-05
LOC103940462	2737.33	1989.96	0.460031	6.31033e-05
LOC103940469	2.29616	6.73541	-1.55254	1.62636e-05
LOC103940477	21.8496	10.7665	1.02106	6.65004e-05
LOC103940481	171.517	305.577	-0.833181	3.50201e-05
LOC103940511	3.46294	15.171	-2.13124	1.6173e-05
LOC103940512	3062.92	1372.86	1.15772	2.25808e-07
LOC103940524	60.4324	121.182	-1.00378	0.000198821
LOC103940533	1046.5	295.615	1.82378	1.30222e-06
LOC103940540	7.2866	2.91464	1.32193	3.04052e-05
LOC103940549	21.0177	16.2928	0.367371	3.2074e-05
LOC103940559	22.3169	12.233	0.867362	6.8193e-05
LOC103940561	68.6065	99.9092	-0.542273	0.000216618
LOC103940594	120.18	159.599	-0.409255	3.60504e-05
LOC103940597	100.173	83.3157	0.265838	4.95259e-05
LOC103940606	220.944	255.23	-0.208123	4.25964e-05
LOC103940618	1082.67	1898.43	-0.810207	0.000282117
LOC103940624	117.972	83.4635	0.499233	8.76937e-05
LOC103940628	34.4047	70.139	-1.02761	0.000264915
LOC103940630	108.185	40.8594	1.40475	1.39973e-05
LOC103940640	2295.59	4436.3	-0.95049	7.53852e-05
LOC103940646	1986.98	745.355	1.41458	1.41318e-05
LOC103940650	523.075	380.534	0.458993	1.97225e-05
LOC103940655	224.608	300.402	-0.419483	3.15589e-05
LOC103940668	461.084	1424.91	-1.62777	2.78172e-06
LOC103940690	18.0567	9.7604	0.887525	3.37196e-05
LOC103940692	68.2765	37.4669	0.865772	4.75269e-05
LOC103940723	1398.13	551.436	1.34223	2.52485e-06
LOC103940746	73.1038	33.5664	1.12293	4.31284e-05
LOC103940747	8.98539	20.493	-1.18948	0.000252542
LOC103940748	113.375	64.5067	0.813587	4.3633e-05
LOC103940755	98.1156	156.681	-0.675273	2.60859e-05
LOC103940765	345.974	227.34	0.605811	5.87588e-05
LOC103940767	13.3784	3.82241	1.80735	0.000708587
LOC103940782	181.893	92.1061	0.981721	6.47048e-05
LOC103940789	571.858	411.47	0.474868	4.40247e-05
LOC103940800	178.778	238.691	-0.41697	2.42546e-05
LOC103940828	212.113	146.601	0.53294	0.000212506
LOC103940829	297.063	151.425	0.972166	3.4674e-06
LOC103940831	16.3767	5.95518	1.45943	5.54617e-05
LOC103940848	114.813	73.0628	0.652077	1.36315e-05
LOC103940858	207.139	325.528	-0.652182	0.000134766
LOC103940888	2038.39	1241.82	0.714966	0.000115937
LOC103940905	1.90525	0.317548	2.58493	5.41904e-05
LOC103940933	26.4872	35.9584	-0.441033	6.4557e-05
LOC103940956	517.042	356.623	0.535882	0.000366178
LOC103940958	5.99675	0.922581	2.70043	0.000349208
LOC103940989	1176.43	861.273	0.449872	8.4388e-05
LOC103940992	169.269	228.75	-0.434455	5.21653e-05
LOC103941028	10.6641	6.4631	0.722466	0.000331345
LOC103941034	61.4718	85.3775	-0.473931	0.000126753
LOC103941035	671.223	775.031	-0.20746	3.8454e-05
LOC103941062	211.607	159.709	0.405938	3.2011e-05
LOC103941086	6.46811	3.38806	0.932886	2.58189e-05
LOC103941092	9.88191e-06	1.97638	-17.6096	0.00279256
LOC103941102	5.63728	2.50546	1.16993	5.07761e-05
LOC103941106	84.045	133.686	-0.66961	4.91673e-05
LOC103941137	323.793	239.368	0.435839	2.06403e-05
LOC103941138	81.5671	64.4121	0.340655	0.000165384
LOC103941141	17.0565	6.17284	1.46632	4.59637e-05
LOC103941142	3.23819	1.542	1.07039	3.90158e-05
LOC103941164	107.934	211.469	-0.970296	1.40861e-05
LOC103941172	51.2264	90.0052	-0.813122	2.70845e-05
LOC103941179	3.49733	0.333085	3.39229	5.15073e-05
LOC103941183	3.73081	1.2436	1.58496	4.96305e-05
LOC103941191	33.3878	50.1601	-0.587218	0.000969774
LOC103941193	0.478839	2.23456	-2.22238	0.00032771
LOC103941202	21.0778	51.3057	-1.28339	6.85923e-05
LOC103941205	337.728	242.542	0.477628	9.54611e-06
LOC103941216	95.3376	47.1262	1.01652	1.92071e-05
LOC103941231	25.2209	63.9588	-1.34252	0.000126887
LOC103941232	77.9474	118.956	-0.609854	1.17156e-05
LOC103941245	1.84757	6.15857	-1.73697	1.03217e-05
LOC103941248	343.585	134.991	1.34781	0.000323681
LOC103941262	5.89938	13.4375	-1.18763	2.214e-05
LOC103941265	3.70965	1.85483	1	0.000133786
LOC103941274	2.78835	4.95707	-0.830075	0.000138023
LOC103941282	227.538	1631.81	-2.84229	3.97409e-05
LOC103941284	8.20981	2.25368	1.86507	6.53802e-05
LOC103941292	148.687	75.8403	0.971241	2.37474e-05
LOC103941315	4.89813	0.97963	2.32192	4.90758e-05
LOC103941330	3.75905	10.9639	-1.54432	2.59401e-05
LOC103941331	177.567	129.942	0.450497	1.45363e-05
LOC103941337	3058.09	2408.59	0.344441	0.000113158
LOC103941345	1216.7	604.919	1.00816	3.28454e-05
LOC103941354	2399.17	1482.05	0.694938	9.69951e-05
LOC103941362	216.028	268.443	-0.313397	0.000112701
LOC103941373	9.41475	3.30342	1.51096	4.00557e-06
LOC103941380	113.157	129.64	-0.196177	3.96393e-05
LOC103941396	0.496226	2.64651	-2.41502	0.000119647
LOC103941401	593.683	823.57	-0.472199	6.26324e-05
LOC103941403	895.976	703.981	0.347923	2.05143e-05
LOC103941409	3.49455	1.33126	1.39232	2.28883e-05
LOC103941415	9.74533	0.618754	3.97727	2.36268e-07
LOC103941422	2764.33	670.95	2.04265	1.63171e-07
LOC103941428	1389.39	603.053	1.20409	1.66566e-05
LOC103941442	104.299	149.561	-0.520007	0.000293843
LOC103941477	2240.13	1802.9	0.313261	9.42764e-05
LOC103941479	208.485	277.98	-0.415037	0.000915607
LOC103941483	550.819	832.088	-0.595158	7.4182e-05
LOC103941487	8.95545	2.51381	1.83289	6.4642e-05
LOC103941493	131.775	212.591	-0.690002	1.49715e-05
LOC103941500	227.472	164.259	0.469716	1.3574e-05
LOC103941502	196.958	111.104	0.825971	9.46913e-05
LOC103941509	1.42462	4.43213	-1.63743	0.000210996
LOC103941511	29.869	53.2092	-0.833028	7.22776e-05
LOC103941517	1.43199	5.0915	-1.83007	0.000158851
LOC103941521	395.047	230.444	0.777608	5.46161e-05
LOC103941526	132.879	60.8837	1.12598	2.22042e-05
LOC103941543	44.0815	107.217	-1.28228	3.37247e-05
LOC103941550	15.1224	10.0816	0.584963	2.46138e-05
LOC103941563	75.6711	99.2675	-0.391579	0.000188675
LOC103941616	5.53781	2.15359	1.36257	2.4536e-05
LOC103941620	18.4731	1.53942	3.58496	1.76931e-07
LOC103941632	39.2762	58.0028	-0.562468	0.000162625
LOC103941637	51.9179	101.613	-0.968781	2.9108e-05
LOC103941646	42.2654	24.6143	0.779978	0.000166124
LOC103941670	9.12439e-06	1.52073	-17.3466	1.53207e-05
LOC103941672	17.6318	36.5697	-1.05247	6.74163e-05
LOC103941686	57.4852	94.5724	-0.718229	0.000228096
LOC103941689	3802.23	2796.44	0.443252	7.73633e-05
LOC103941696	914.124	412.788	1.14699	2.10734e-06
LOC103941699	7.57184	14.5127	-0.938599	4.20796e-06
LOC103941701	34.7641	25.9947	0.419376	0.000128376
LOC103941702	150.434	121.073	0.313254	0.000788206
LOC103941703	1.84077	14.7262	-3	0.00338266
LOC103941714	41.9906	52.6941	-0.327575	0.000188441
LOC103941720	94.4003	47.765	0.982839	3.38156e-05
LOC103941721	94.9512	52.7506	0.847997	7.45838e-05
LOC103941726	11.5022	5.75109	1	2.335e-05
LOC103941759	73.305	51.6019	0.506488	1.93789e-05
LOC103941789	9.49856e-06	1.58309	-17.3466	0.000885662
LOC103941805	30788.5	20184.5	0.609144	2.82031e-05
LOC103941857	8.13323	25.835	-1.66742	3.25646e-05
LOC103941869	947.195	645.771	0.55264	8.92077e-05
LOC103941878	130.698	107.908	0.276445	0.000276617
LOC103941881	221.711	135.386	0.711596	2.1515e-05
LOC103941889	28.7231	41.1226	-0.517723	1.5133e-05
LOC103941900	1.93294	73.1296	-5.24159	4.94071e-05
LOC103941911	0.475606	3.80481	-2.99999	8.453e-05
LOC103941916	46.1218	12.7571	1.85415	0.000119712
LOC103941922	790.721	526.529	0.586656	0.000442476
LOC103941930	4.95227	1.65076	1.58496	3.07865e-05
LOC103941936	17.1787	10.8162	0.667425	3.97891e-05
LOC103941941	2.86966	4.78277	-0.736966	6.2743e-05
LOC103941953	3.4282	9.79487	-1.51457	5.33595e-05
LOC103941969	28.8947	13.8947	1.05627	2.78387e-05
LOC103941971	47.076	27.7879	0.760534	4.11357e-06
LOC103941978	8.95012	1.98892	2.16993	3.15101e-05
LOC103941984	17.2871	5.76235	1.58496	0.000136919
LOC103941995	113.915	249.847	-1.13309	1.39853e-06
LOC103942004	349.335	563.581	-0.690011	2.60598e-05
LOC103942011	49.4928	81.6712	-0.72261	0.000796645
LOC103942037	14.2479	5.82172	1.29123	8.396e-05
LOC103942054	23.5258	49.5118	-1.07353	7.05144e-05
LOC103942069	534.871	228.727	1.22557	3.13349e-05
LOC103942075	2.44776	0.652738	1.90688	3.1402e-05
LOC103942081	236.747	108.585	1.12451	6.17309e-05
LOC103942096	36.7654	19.3502	0.925999	9.44754e-06
LOC103942127	25.376	29.6053	-0.222392	3.93217e-05
LOC103942135	34.2598	17.3712	0.979822	3.2072e-05
LOC103942137	239.399	464.618	-0.95663	3.04807e-05
LOC103942189	303.025	381.917	-0.333823	4.67127e-05
LOC103942191	141.903	79.8794	0.829014	3.17506e-05
LOC103942201	537.398	391.863	0.455642	7.90347e-05
LOC103942214	342.241	255.687	0.420635	0.00015945
LOC103942220	5.07051	13.5214	-1.41504	5.80966e-05
LOC103942239	444.958	217.939	1.02975	6.077e-07
LOC103942241	17.4932	8.0987	1.11103	1.87881e-05
LOC103942260	26.945	19.8216	0.442943	3.64942e-05
LOC103942272	48.5821	32.7152	0.570463	2.68425e-05
LOC103942277	356.595	278.419	0.357026	6.82085e-05
LOC103942301	541.272	333.777	0.69747	0.000406337
LOC103942336	630.668	1296.19	-1.03933	3.54367e-05
LOC103942339	168.025	594.549	-1.82312	7.91376e-06
LOC103942354	726.038	366.147	0.987622	6.99887e-06
LOC103942355	20.3992	55.0611	-1.43252	0.000127736
LOC103942365	24.8983	47.9523	-0.945552	0.000152154
LOC103942367	15.8347	33.269	-1.07108	3.24097e-05
LOC103942396	220.785	397.026	-0.84659	2.9247e-05
LOC103942399	519.336	678.98	-0.386701	3.2037e-05
LOC103942422	2.88676	4.16976	-0.530515	4.88223e-05
LOC103942429	2.40535	6.73498	-1.48543	2.59222e-05
LOC103942446	4.62782	1.23409	1.90689	0.000123768
LOC103942455	401.653	122.444	1.71383	6.55734e-07
LOC103942459	384.368	84.0041	2.19396	7.63013e-08
LOC103942463	207.632	141.381	0.554446	4.89199e-05
LOC103942470	39.9316	113.805	-1.51096	4.53675e-05
LOC103942478	0.95824	8.94353	-3.22239	2.64443e-06
LOC103942489	108.538	157.817	-0.54005	1.85367e-05
LOC103942500	47.794	17.8431	1.42146	3.99704e-06
LOC103942509	37.4536	18.1874	1.04217	7.16027e-06
LOC103942516	14.5495	42.7392	-1.55459	4.31226e-05
LOC103942517	153.956	260.121	-0.756668	4.85878e-05
LOC103942533	4.14632	44.2274	-3.41504	5.5747e-05
LOC103942547	1.831	5.18784	-1.5025	3.60288e-05
LOC103942554	289.092	340.613	-0.236606	0.000233415
LOC103942559	345.338	152.544	1.17878	0.00043102
LOC103942560	687.061	503.583	0.44821	3.71781e-05
LOC103942561	35.915	16.5762	1.11548	1.92148e-06
LOC103942572	282.424	148.091	0.931379	1.33492e-05
LOC103942622	177.631	844.78	-2.24969	6.47248e-06
LOC103942627	9.80228	2.2872	2.09954	0.000129192
LOC103942636	439.386	635.682	-0.532815	6.60523e-05
LOC103942646	845.631	352.075	1.26415	2.07358e-05
LOC103942685	42.6703	26.9174	0.66469	6.18303e-05
LOC103942692	152.181	106.038	0.52121	4.66324e-05
LOC103942707	12.6195	91.8962	-2.86434	2.58265e-05
LOC103942709	300.059	163.613	0.874956	0.000110983
LOC103942717	21.3515	15.8519	0.429684	1.83712e-05
LOC103942726	388.281	251.086	0.628924	3.94045e-05
LOC103942751	17.9633	38.5878	-1.10309	0.0001597
LOC103942813	49.671	22.1832	1.16294	4.71582e-05
LOC103942814	950.708	710.405	0.420361	3.7334e-05
LOC103942848	26.4792	10.5917	1.32193	3.13302e-05
LOC103942879	29.0426	6.0307	2.26777	2.22966e-05
LOC103942898	167.245	233.99	-0.484485	0.00014067
LOC103942915	351.147	554.139	-0.658172	0.000173897
LOC103942948	73.5192	38.9505	0.916477	8.06364e-06
LOC103942951	1579.1	1049.48	0.589426	0.00137215
LOC103942953	485.631	298.323	0.702984	9.8048e-05
LOC103942969	3.27033	9.3438	-1.51457	7.63153e-05
LOC103942973	12.3037	42.5899	-1.79141	4.15847e-05
LOC103943010	4.72234	1.57411	1.58496	1.53144e-05
LOC103943013	1032.13	526.91	0.969995	4.66175e-06
LOC103943027	36.5017	127.525	-1.80474	9.16975e-05
LOC103943036	105.569	166.499	-0.657329	0.000168359
LOC103943037	316.707	369.415	-0.222092	4.46711e-05
LOC103943043	162.04	329.12	-1.02226	4.23507e-05
LOC103943075	25.1482	14.022	0.84276	9.34117e-05
LOC103943084	399.824	169.992	1.2339	8.91379e-06
LOC103943104	114.12	347.885	-1.60806	1.45391e-05
LOC103943113	349.495	252.545	0.468735	3.83294e-05
LOC103943128	2566.82	1976.29	0.377187	0.00013852
LOC103943131	207.77	346.593	-0.738259	5.69293e-05
LOC103943134	13.066	4.04425	1.69188	6.93607e-05
LOC103943135	1.40762	9.38416e-06	17.1946	0.00010534
LOC103943158	974.808	764.861	0.34992	6.14701e-05
LOC103943161	579.102	440.124	0.395909	7.95145e-05
LOC103943168	24.7471	10.9987	1.16993	2.42607e-05
LOC103943169	38.0167	25.3445	0.584963	4.33237e-06
LOC103943178	1.8742	0.312373	2.58493	1.59124e-05
LOC103943182	486.84	270.359	0.848574	7.63685e-06
LOC103943184	55.4873	48.8167	0.184783	5.21155e-07
LOC103943201	16.692	6.21859	1.4245	3.75999e-05
LOC103943245	2568.41	2079.08	0.30493	9.48639e-05
LOC103943247	191.519	111.759	0.777104	5.63395e-05
LOC103943298	949.113	702.383	0.434321	0.000123693
LOC103943303	58.3055	93.9108	-0.687658	2.7497e-05
LOC103943304	78.6383	148.593	-0.918058	1.38039e-05
LOC103943327	7.7681	23.3043	-1.58496	0.00835156
LOC103943330	4412	2852.82	0.629045	4.39354e-05
LOC103943336	394.612	265.965	0.569195	8.65204e-06
LOC103943340	470.833	102.739	2.19624	1.70001e-05
LOC103943341	132.253	244.334	-0.885558	7.04547e-05
LOC103943343	1.38272	4.91635	-1.83007	2.25753e-05
LOC103943348	741.232	414.463	0.838684	8.84585e-05
LOC103943349	1017.48	721.824	0.495284	4.36627e-05
LOC103943370	481.755	645.458	-0.422024	0.000174384
LOC103943379	79.4011	110.471	-0.476438	2.10226e-05
LOC103943386	893.023	456.787	0.967176	5.54183e-05
LOC103943396	2630.24	1779.25	0.563928	0.000361991
LOC103943399	507.647	281.399	0.851206	2.88312e-06
LOC103943403	2667.6	1984.63	0.426675	0.000136303
LOC103943419	9.55915e-06	1.27455	-17.0247	8.27088e-05
LOC103943448	314.957	390.429	-0.309909	4.98001e-05
LOC103943451	1602.98	1016.18	0.657606	6.98034e-05
LOC103943452	83.2832	150.007	-0.848934	7.56973e-05
LOC103943454	442.078	969.546	-1.13301	5.7404e-05
LOC103943475	645.78	1338.6	-1.05161	0.000692899
LOC103943481	0.481092	2.24507	-2.22238	3.57318e-05
LOC103943497	97.2122	144.221	-0.569071	2.23714e-05
LOC103943501	40.135	17.2227	1.22055	7.06661e-06
LOC103943504	48.9856	16.1669	1.59932	1.15267e-05
LOC103943509	7.47277	2.98911	1.32193	2.24761e-05
LOC103943518	774.899	518.807	0.57881	0.004891
LOC103943519	13.7316	7.32351	0.906891	1.51173e-05
LOC103943523	428.905	241.259	0.830075	2.95561e-05
LOC103943526	759.249	464.011	0.710412	3.52605e-05
LOC103943530	34.6528	19.8933	0.800691	3.77106e-05
LOC103943541	0.97255	2.59347	-1.41504	1.58977e-05
LOC103943543	153.422	95.0461	0.690808	9.28019e-05
LOC103943568	775.078	1037.77	-0.421067	9.96296e-05
LOC103943574	31.4073	48.8558	-0.63743	1.23138e-05
LOC103943578	41.9582	460.093	-3.4549	3.54572e-06
LOC103943587	908.918	2100.01	-1.20817	4.00984e-06
LOC103943589	63.741	188.141	-1.56152	6.43297e-05
LOC103943598	342.701	127.89	1.42204	3.29547e-06
LOC103943613	1350.04	769.393	0.81121	1.61283e-05
LOC103943626	142.383	62.4054	1.19003	3.32589e-06
LOC103943627	2343.35	1254.71	0.901216	3.13276e-05
LOC103943629	41.8414	114.609	-1.45372	5.29531e-05
LOC103943636	200.425	264.632	-0.400928	0.000103858
LOC103943657	31.6588	52.6072	-0.732653	3.70505e-05
LOC103943665	133.14	255.431	-0.939993	1.14088e-05
LOC103943666	828.896	593.225	0.482612	0.00107069
LOC103943680	5.00001	7.87881	-0.656046	6.17322e-06
LOC103943684	5.43042	2.30381	1.23704	6.34825e-05
LOC103943688	12.0968	25.4342	-1.07215	3.69697e-05
LOC103943691	377.534	552.371	-0.549033	4.3116e-05
LOC103943695	13.0123	8.67487	0.584963	4.2042e-05
LOC103943697	94.749	142.868	-0.592496	0.000425087
LOC103943737	413.271	246.757	0.743999	5.0696e-05
LOC103943738	411.178	292.924	0.489234	0.000153929
LOC103943740	230.595	140.734	0.712388	9.79054e-05
LOC103943745	685.73	433.308	0.66225	9.74186e-06
LOC103943750	55.1313	31.8125	0.79328	6.75679e-06
LOC103943751	596.709	393.515	0.600611	0.000107048
LOC103943755	61.3319	13.3196	2.20309	2.9164e-05
LOC103943771	121.139	287.724	-1.24802	3.69441e-05
LOC103943772	241.227	113.79	1.08402	5.2582e-07
LOC103943776	3.22534	1.2287	1.39232	1.62259e-05
LOC103943784	455.841	730.278	-0.679914	0.00288312
LOC103943786	1207.79	1763	-0.545667	0.000433809
LOC103943809	200.76	128.717	0.64127	2.24379e-05
LOC103943811	31.8224	12.4259	1.35669	7.25117e-05
LOC103943858	43.9844	63.2275	-0.523562	0.00143628
LOC103943864	4.23453	6.90071	-0.704544	0.00022656
LOC103943883	1151.28	674.766	0.770779	0.000167883
LOC103943888	122.066	214.657	-0.81437	0.00424428
LOC103943894	1120.63	677.183	0.726695	6.2644e-05
LOC103943901	48.4791	25.9888	0.899473	7.10829e-05
LOC103943902	562.771	387.4	0.538722	6.18558e-05
LOC103943914	3.28229	0.312605	3.39229	5.95507e-06
LOC103943924	149.441	108.655	0.459821	2.69587e-06
LOC103943929	131.747	81.1245	0.699566	4.14504e-05
LOC103943942	455.672	312.228	0.545394	4.16279e-05
LOC103943944	523.793	696.117	-0.410333	0.000174885
LOC103943955	647.749	550.084	0.235782	0.000131983
LOC103943966	838.749	602.08	0.478283	4.71518e-05
LOC103943971	325.763	162.09	1.00703	0.00013418
LOC103943973	3919.03	2160	0.859463	9.96133e-06
LOC103943975	14.5998	32.2413	-1.14296	4.01303e-05
LOC103943978	1768.25	1318.35	0.423581	2.92412e-05
LOC103943979	2047.36	875.54	1.22552	3.4617e-06
LOC103943990	91.7028	58.3563	0.652077	6.1227e-08
LOC103943991	2171.62	1193.65	0.863386	1.09131e-05
LOC103944011	161.052	95.8761	0.748285	0.000129431
LOC103944031	21.9429	13.6533	0.684498	2.65251e-05
LOC103944053	510.193	680.887	-0.416371	0.000151353
LOC103944055	4154.42	2925.26	0.506081	8.31565e-05
LOC103944056	14.0052	33.8056	-1.2713	0.00032636
LOC103944059	73.4767	25.9918	1.49923	2.59905e-05
LOC103944070	29.0362	35.9049	-0.306331	5.42715e-05
LOC103944077	1.3641	9.09401e-06	17.1946	2.83391e-05
LOC103944081	881.537	1374.74	-0.641064	4.08664e-05
LOC103944084	9.67635	39.9342	-2.04509	1.12159e-05
LOC103944095	9.61398	3.05206	1.65535	6.03098e-06
LOC103944100	11.4106	4.6304	1.30117	5.66471e-05
LOC103944109	1016.58	2071.92	-1.02725	2.23633e-05
LOC103944112	236.736	432.996	-0.871075	1.63651e-05
LOC103944120	279.619	140.373	0.994198	4.29091e-05
LOC103944127	6154.95	4575.85	0.427707	0.000143385
LOC103944128	104.897	143.359	-0.450661	1.11495e-05
LOC103944131	276.038	412.231	-0.578583	9.83028e-05
LOC103944135	19.1743	7.91321	1.27684	1.39628e-05
LOC103944140	203.589	75.4753	1.43158	1.88831e-05
LOC103944167	1244.43	1038.76	0.260623	6.25374e-05
LOC103944169	526.005	225.407	1.22254	1.09928e-05
LOC103944172	214.524	136.064	0.656855	2.65393e-05
LOC103944178	656.075	1097.62	-0.742441	3.83609e-05
LOC103944186	1183.5	769.337	0.621371	0.000599463
LOC103944203	130.122	6.37851	4.3505	0.000165067
LOC103944207	113.804	349.458	-1.61857	1.1851e-05
LOC103944218	1661.25	1142.7	0.539825	0.000123357
LOC103944223	71.0104	2.44337	4.86109	1.00038e-05
LOC103944226	7.66876	2.87579	1.41504	0.000146732
LOC103944227	9.59693e-06	1.27959	-17.0247	9.04776e-05
LOC103944238	1889.75	800.795	1.23869	1.70788e-05
LOC103944246	14.3664	42.3267	-1.55887	2.5407e-05
LOC103944252	1157.74	631.7	0.874003	3.37477e-05
LOC103944254	135.12	45.7982	1.56088	4.22538e-06
LOC103944272	92.2915	239.859	-1.37792	4.0802e-05
LOC103944286	76.9439	5.767	3.73791	1.60613e-07
LOC103944287	147.801	203.393	-0.460613	3.07441e-05
LOC103944291	6.21379	15.9328	-1.35845	0.000457337
LOC103944292	200.235	134.133	0.578026	1.37341e-05
LOC103944298	2224.62	1360.26	0.709679	5.2259e-05
LOC103944300	0.963293	6.74302	-2.80735	9.06477e-05
LOC103944317	42.0534	23.5241	0.838081	6.18323e-05
LOC103944321	188.205	92.9649	1.01755	2.52534e-05
LOC103944324	343.425	105.416	1.7039	2.06311e-06
LOC103944332	3615.8	1168.03	1.63024	4.43157e-06
LOC103944336	1171.92	884.849	0.405369	0.000130519
LOC103944338	407.424	317.044	0.361847	5.54603e-05
LOC103944341	3140.13	1351.88	1.21586	7.70808e-06
LOC103944358	1.85678	0.618929	1.58496	2.91977e-05
LOC103944410	873.925	608.325	0.522667	5.03602e-05
LOC103944415	5.478	0.996001	2.45943	0.000107057
LOC103944421	2546.29	1652.27	0.623946	1.64755e-05
LOC103944431	9.30865e-06	2.79259	-18.1946	4.76265e-05
LOC103944455	9.71879e-06	1.6198	-17.3466	8.36999e-05
LOC103944457	28.9572	16.7308	0.791413	2.89121e-05
LOC103944468	194.893	400.219	-1.0381	2.4021e-05
LOC103944469	7138.4	4189.19	0.76893	2.75521e-06
LOC103944473	2.35666	0.314227	2.90686	0.000421613
LOC103944478	4.6523	0.620312	2.90688	9.38406e-05
LOC103944488	21.9026	15.2507	0.522227	2.25558e-05
LOC103944495	505.292	324.034	0.640971	1.8649e-05
LOC103944504	1.83688	0.306153	2.58493	0.000315381
LOC103944509	186.805	108.225	0.787505	2.53199e-05
LOC103944529	3105.47	2255.76	0.4612	4.50417e-05
LOC103944530	182.108	29.8845	2.60733	9.77934e-08
LOC103944531	181.058	260.787	-0.52642	8.04543e-05
LOC103944533	10.067	1.52531	2.72247	3.00861e-07
LOC103944542	1.82315	6.68488	-1.87447	1.05616e-05
LOC103944555	68.5323	135.467	-0.983087	0.000159627
LOC103944558	53.6688	228.485	-2.08994	5.6946e-06
LOC103944562	838.39	1167.68	-0.477953	2.52708e-05
LOC103944586	955.459	1325.29	-0.472046	4.23412e-05
LOC103944589	1529.74	997.351	0.617112	4.00502e-06
LOC103944607	27.1886	31.9504	-0.232834	0.00932634
LOC103944629	400.027	671.569	-0.747438	6.44435e-05
LOC103944637	0.472093	3.14726	-2.73695	0.000130861
LOC103944686	1547.7	2121	-0.454615	0.000847503
LOC103944695	2528.05	1725.15	0.551308	1.39556e-05
LOC103944701	53.6417	1.91578	4.80735	3.53728e-06
LOC103944704	4.57136	8.22845	-0.847997	0.000117006
LOC103944707	191.752	121.553	0.657658	7.88442e-05
LOC103944708	2.89075	1.28478	1.16993	1.79997e-05
LOC103944714	1389.98	1994.74	-0.521144	6.21552e-05
LOC103944715	12173.1	2029.7	2.58435	5.37768e-08
LOC103944717	1225.56	906.668	0.434791	2.89418e-05
LOC103944732	395.243	564.725	-0.514809	0.000120695
LOC103944737	1.49859	9.99059e-06	17.1946	1.43421e-05
LOC103944752	15.4068	0.933754	4.04438	0.000113108
LOC103944758	78.0686	39.0343	1	2.19649e-05
LOC103944760	78.1416	180.959	-1.2115	9.41048e-05
LOC103944761	529.831	785.845	-0.568713	7.18517e-05
LOC103944776	148.973	256.819	-0.785698	3.68704e-05
LOC103944778	4.21742	11.8713	-1.49304	4.09714e-06
LOC103944781	11.9403	4.97512	1.26303	5.2902e-05
LOC103944782	2.34194	5.93293	-1.34104	3.4998e-06
LOC103944787	7.03235	1.87529	1.90689	1.11856e-05
LOC103944805	40.7624	11.2974	1.85124	6.80674e-07
LOC103944815	181.922	82.4842	1.14113	4.36229e-05
LOC103944822	65.209	41.3296	0.657894	0.000109004
LOC103944840	217.97	410.37	-0.912795	4.86381e-05
LOC103944862	856.171	1170.92	-0.451678	1.7584e-05
LOC103944873	242.551	111.709	1.11854	4.88585e-06
LOC103944890	3.48248	6.6333	-0.929611	3.92643e-05
LOC103944895	9.44643	23.3012	-1.30256	2.62142e-05
LOC103944896	35.8537	15.3221	1.22651	2.12008e-05
LOC103944909	65.8126	28.4261	1.21115	1.4792e-05
LOC103944923	181.313	1018.72	-2.4902	0.000141844
LOC103944924	5614.33	7946.53	-0.501211	0.000117305
LOC103944925	101.176	168.627	-0.736966	8.73789e-05
LOC103944928	509.834	787.597	-0.627429	0.000399236
LOC103944940	1.97736	16.8076	-3.08746	1.16861e-05
LOC103944951	519.072	279.351	0.893853	1.20396e-05
LOC103944952	613.232	434.584	0.4968	0.000956304
LOC103944961	7992.24	3995.64	1.00018	2.86771e-05
LOC103944966	2.43924	9.75698e-06	17.9316	7.26905e-05
LOC103944990	55.6399	102.478	-0.881123	6.83678e-06
LOC103944997	107.207	51.9489	1.04523	2.31564e-05
LOC103945024	7.67726	31.9886	-2.05889	9.95197e-06
LOC103945025	12.5739	59.9677	-2.25376	2.80158e-05
LOC103945068	126.673	80.7636	0.649331	3.64262e-05
LOC103945076	1851.96	346.249	2.41917	4.24659e-07
LOC103945078	23.6405	11.1249	1.08746	3.5435e-05
LOC103945082	608.397	445.637	0.449144	4.74493e-05
LOC103945091	959.383	354.878	1.43478	1.16226e-05
LOC103945099	60.2673	26.9947	1.1587	0.000162997
LOC103945111	4271.09	2872.79	0.572152	5.58256e-05
LOC103945120	122.591	405.431	-1.72561	0.000182506
LOC103945121	639.226	488.499	0.387971	8.63122e-05
LOC103945162	145.893	90.6002	0.687324	0.000111008
LOC103945165	508.524	668.051	-0.393644	1.88836e-05
LOC103945168	1.43924	4.47763	-1.63743	9.63554e-06
LOC103945181	418.85	320.081	0.387996	5.59642e-05
LOC103945186	164.597	110.355	0.576789	0.00010322
LOC103945194	96.4827	122.08	-0.339486	2.19569e-05
LOC103945207	229.323	161.272	0.507886	0.000208192
LOC103945226	37.9913	15.6343	1.28096	6.41468e-05
LOC103945228	13.2273	6.08151	1.12102	7.25809e-05
LOC103945260	4.17524	0.309283	3.75486	2.92022e-05
LOC103945262	2182.42	3991.68	-0.871068	3.03195e-05
LOC103945266	478.375	926.832	-0.954166	1.17752e-05
LOC103945279	725.21	2031.29	-1.48592	9.63221e-05
LOC103945280	283.687	56.3829	2.33097	2.56743e-05
LOC103945285	17.4402	11.3125	0.624491	0.00032031
LOC103945287	155.188	110.583	0.488887	2.51975e-05
LOC103945289	9.76489e-06	1.30199	-17.0247	0.000115857
LOC103945298	367.872	565.689	-0.620804	7.0615e-05
LOC103945299	1316.93	2484.85	-0.915977	6.33125e-05
LOC103945317	92.67	69.4625	0.415868	2.74067e-05
LOC103945318	66.866	23.5444	1.50589	3.10989e-06
LOC103945319	2946.24	1645.99	0.839925	0.000148216
LOC103945320	612.973	2147.71	-1.80891	1.89662e-05
LOC103945324	251.938	182.686	0.4637	3.4697e-05
LOC103945329	3080.12	1891.27	0.703632	7.6232e-06
LOC103945331	148.557	175.022	-0.236514	6.21091e-05
LOC103945338	43.0947	73.0737	-0.76184	3.1707e-05
LOC103945339	268.366	553.893	-1.0454	5.72639e-05
LOC103945374	1206.41	853.726	0.498879	6.91161e-05
LOC103945376	7380.75	3510.39	1.07213	0.000148727
LOC103945379	26.3756	72.6573	-1.4619	4.52188e-05
LOC103945409	9.99149e-06	2.6644	-18.0247	3.84738e-05
LOC103945415	964.304	694.325	0.473878	2.09808e-05
LOC103945440	69.8706	40.3914	0.790638	0.00029443
LOC103945441	102.786	67.5855	0.604862	7.09752e-05
LOC103945452	89.6136	215.257	-1.26427	6.41588e-05
LOC103945460	6.44547	4.29698	0.584963	3.65669e-05
LOC103945472	42.565	32.7908	0.376376	6.70983e-05
LOC103945479	3.99697	0.666169	2.58495	5.70733e-05
LOC103945488	34.1422	43.3985	-0.34609	8.79371e-06
LOC103945509	1.43764	5.43108	-1.91754	4.84094e-05
LOC103945512	3543.91	2886.35	0.296096	0.000145417
LOC103945514	4139.73	6079.24	-0.554354	5.27959e-06
LOC103945528	556.208	44.9269	3.62997	7.03942e-07
LOC103945542	60.9272	132.464	-1.12044	0.000984784
LOC103945553	435.452	337.261	0.368645	0.000314569
LOC103945565	150.462	88.8805	0.75946	1.11734e-05
LOC103945571	277.391	417.206	-0.58884	0.000140375
LOC103945579	33.9522	160.038	-2.23683	6.37481e-05
LOC103945580	13.8302	116.569	-3.07529	0.00373097
LOC103945615	36.1202	15.7324	1.19907	7.87593e-06
LOC103945628	28.3481	14.5613	0.961111	3.94761e-05
LOC103945650	656.231	384.248	0.772165	0.000388421
LOC103945657	2.33264	6.22037	-1.41504	3.20486e-05
LOC103945659	830.445	1068.78	-0.364013	6.2504e-05
LOC103945670	644.285	926.51	-0.524109	6.23924e-05
LOC103945678	186.39	373.436	-1.00254	0.000102104
LOC103945681	177.939	273.906	-0.622299	4.26274e-05
LOC103945710	3.40336	12.3169	-1.85561	0.000568766
LOC103945726	28.2936	12.678	1.15815	2.14901e-05
LOC103945727	10.6428	19.4347	-0.868755	0.000446141
LOC103945738	12.4932	3.84405	1.70044	1.03203e-05
LOC103945767	884.744	617.438	0.518965	5.07134e-05
LOC103945801	9.10228e-06	3.64091	-18.6096	1.07056e-05
LOC103945809	68.3874	35.2866	0.954608	3.44589e-06
LOC103945811	59.2715	110.895	-0.903785	9.76421e-05
LOC103945813	38.9595	95.6727	-1.29613	5.40617e-05
LOC103945832	2414.06	1792.69	0.429332	0.000348732
LOC103945840	100.859	540.714	-2.42253	2.80017e-05
LOC103945845	365.494	240.715	0.602521	5.4955e-05
LOC103945846	550.622	338.628	0.701362	5.2341e-05
LOC103945851	762.687	1261.9	-0.726438	1.84987e-05
LOC103945864	361.825	461.006	-0.349492	2.82989e-05
LOC103945868	30.3402	21.2216	0.5157	1.52273e-05
LOC103945872	13.9364	7.96367	0.807355	3.27652e-05
LOC103945885	7977.21	2981.39	1.4199	4.06517e-05
LOC103945900	0.946671	5.36447	-2.5025	0.0001366
LOC103945939	573.856	349.194	0.716659	2.73942e-05
LOC103945944	9867.78	6353.96	0.635069	0.000390191
LOC103945951	33.8239	3.75821	3.16993	1.50898e-06
LOC103945967	3.70141	0.308457	3.58493	1.26256e-05
LOC103945975	126.892	20.3768	2.6386	1.24927e-06
LOC103945990	18361.3	9474.52	0.95454	1.6456e-06
LOC103945998	33.9041	58.8337	-0.79518	1.84262e-05
LOC103945999	136.71	53.8256	1.34476	1.35619e-05
LOC103946046	8.47856	23.2745	-1.45686	5.54985e-05
LOC103946055	11.1026	29.9153	-1.42999	1.5607e-05
LOC103946059	11.833	22.6798	-0.938599	8.14718e-05
LOC103946101	2817.51	375.915	2.90595	9.94161e-07
LOC103946133	179.932	134.427	0.420635	4.13062e-05
LOC103946165	4.71122	2.51265	0.906891	0.000141936
LOC103946177	5.62136	1.56149	1.848	8.74449e-06
LOC103946185	884.097	551.649	0.680455	3.17955e-05
LOC103946190	71.0823	39.6451	0.84235	1.53825e-05
LOC103946191	65.6087	141.677	-1.11064	1.18707e-05
LOC103946196	1.84842	9.24211e-06	17.6096	0.000192393
LOC103946210	25.612	11.2757	1.1836	2.81094e-05
LOC103946211	2.76066	9.20221e-06	18.1946	7.70601e-05
LOC103946228	64.6338	16.8469	1.93981	1.90188e-09
LOC103946237	5.0063	14.5638	-1.54057	3.06602e-05
LOC103946245	6.98135	2.79254	1.32193	6.41374e-05
LOC103946262	22.8011	36.223	-0.667804	5.93004e-06
LOC103946315	610.059	794.06	-0.380299	6.24455e-05
LOC103946316	14520.6	9143.84	0.667232	6.19948e-05
LOC103946326	52.1217	21.7174	1.26303	2.3313e-06
LOC103946327	111.638	162.682	-0.543226	1.41491e-05
LOC103946337	8.84797	2.62162	1.75489	4.56257e-05
LOC103946360	106.005	45.8898	1.20789	0.00010576
LOC103946362	5967.72	4585.81	0.380003	0.000157544
LOC103946366	4171.94	2306.4	0.855076	8.18281e-05
LOC103946374	2828.52	1685.36	0.746997	5.0878e-05
LOC103946378	67.4253	18.3738	1.87564	3.11987e-06
LOC103946382	20.2614	63.1403	-1.63982	3.1399e-05
LOC103946388	301.312	114.921	1.39062	1.36768e-05
LOC103946397	2047.17	1456.78	0.49085	1.98753e-05
LOC103946405	4063.3	2910.89	0.481192	2.99338e-05
LOC103946419	512.142	738.901	-0.528839	3.80246e-06
LOC103946437	112.106	74.4196	0.591115	0.000534966
LOC103946464	4.68978	2.81387	0.736966	6.07565e-05
LOC103946468	11.2177	20.2542	-0.852443	5.99934e-05
LOC103946492	35.0133	7.67835	2.18903	0.000172456
LOC103946499	146.368	83.5455	0.808964	1.25552e-06
LOC103946503	3791.83	698.001	2.44159	3.30821e-09
LOC103946531	12.8614	6.12446	1.07039	9.27663e-06
LOC103946543	88.3165	66.9772	0.399012	0.00081922
LOC103946544	5.07622	0.922955	2.45942	0.000100578
LOC103946545	163.642	94.1145	0.798054	4.40572e-05
LOC103946555	2915.52	2175.97	0.422098	0.00019593
LOC103946563	338.495	212.954	0.668591	7.4589e-05
LOC103946565	410.276	778.99	-0.925009	0.000131674
LOC103946567	3790.41	3035.98	0.32019	6.89842e-05
LOC103946568	67.2918	270.793	-2.00869	5.21171e-06
LOC103946611	1493.34	531.137	1.49139	5.3706e-05
LOC103946615	2023.32	1511.48	0.420763	4.61785e-05
LOC103946629	14484.9	9830.94	0.559144	4.2443e-05
LOC103946632	1045.13	710.43	0.556924	3.93923e-06
LOC103946639	1.90495	0.317499	2.58493	1.95169e-05
LOC103946654	560.483	261.009	1.10257	9.70561e-06
LOC103946661	984.795	730.305	0.431326	4.27954e-05
LOC103946664	24.2171	3.04618	2.99095	6.22411e-06
LOC103946681	85.1946	15.2786	2.47925	2.24364e-06
LOC103946686	7.85481	21.928	-1.48113	0.000112173
LOC103946688	4257.04	5966.7	-0.487084	4.13349e-05
LOC103946693	1322.99	1100.15	0.266101	0.000122074
LOC103946704	95.1286	130.606	-0.457266	0.00042059
LOC103946705	11.7939	60.0704	-2.34861	6.88099e-05
LOC103946713	132.821	83.8703	0.663247	4.74201e-05
LOC103946753	713.48	399.523	0.836595	4.78372e-06
LOC103946759	7.67627	9.59534e-06	19.6096	4.467e-05
LOC103946773	156.008	30.8865	2.33657	6.82335e-06
LOC103946787	1057.18	662.673	0.673852	1.17997e-05
LOC103946822	850.482	998.145	-0.230968	8.37622e-05
LOC103946830	3.79567	13.9174	-1.87447	4.50559e-05
LOC103946832	17.3452	26.6602	-0.620152	4.1163e-06
LOC103946867	62.8385	38.2639	0.715666	3.24553e-05
LOC103946876	759.813	1112.05	-0.549499	0.000103064
LOC103946880	4338.32	2313.83	0.906851	2.84687e-05
LOC103946882	2.97385	10.5737	-1.83007	3.13068e-05
LOC103946892	42.0417	16.1465	1.3806	1.73823e-05
LOC103946896	4.11748	1.22	1.75488	9.694e-05
LOC103946900	70.5376	35.739	0.980891	0.000266271
LOC103946903	37.037	49.3826	-0.415037	9.9767e-05
LOC103946910	1.45331	9.68875e-06	17.1946	2.0203e-05
LOC103946915	1426.89	967.604	0.560383	4.57559e-05
LOC103946918	6.36722	10.9152	-0.777608	1.03301e-05
LOC103946950	1.39089	4.94539	-1.83007	4.30502e-06
LOC103946960	28564.4	14892.1	0.939674	3.25763e-06
LOC103946967	61.2548	33.2391	0.881944	8.79766e-05
LOC103946971	94.7605	22.2581	2.08996	5.34514e-06
LOC103946990	101.262	41.3062	1.29366	1.38379e-05
LOC103946991	3.67795	27.8911	-2.92283	6.67058e-05
LOC103947018	2135.65	1721.19	0.311271	4.98752e-05
LOC103947022	154.145	78.6422	0.970916	3.54564e-05
LOC103947027	2.37071	0.316101	2.90686	3.68997e-05
LOC103947031	105.175	28.1691	1.9006	1.45579e-06
LOC103947038	13.1949	2.42665	2.44294	5.89334e-06
LOC103947041	7035.72	4857.98	0.534343	7.47936e-05
LOC103947049	131.949	196.257	-0.572758	7.38068e-05
LOC103947065	34.3665	11.2941	1.60543	3.64284e-05
LOC103947070	2355.31	1906.01	0.305362	0.000194113
LOC103947082	68.7275	39.8145	0.787592	4.06169e-05
LOC103947093	35.0205	7.8875	2.15056	1.49586e-05
LOC103947097	2063.48	1545.67	0.41685	8.53375e-05
LOC103947101	27.9898	19.925	0.490326	9.66956e-05
LOC103947113	4.10505	7.90601	-0.945552	7.33686e-05
LOC103947119	10.1243	1.60703	2.65535	5.75035e-05
LOC103947127	278.091	218.603	0.347239	6.00147e-05
LOC103947130	3202.3	2279.09	0.490646	1.96675e-05
LOC103947137	1549.87	1139.49	0.443763	4.97689e-05
LOC103947140	4703.21	6881.25	-0.549023	6.53459e-05
LOC103947142	2848.96	1458.35	0.966101	4.3637e-05
LOC103947148	494.582	639.124	-0.369885	5.21065e-05
LOC103947162	25.6495	14.6569	0.807355	1.81579e-05
LOC103947170	0.474776	2.53212	-2.41502	1.84264e-05
LOC103947175	1564.12	1076.94	0.538413	1.81564e-05
LOC103947177	195.421	78.5515	1.31487	2.94232e-05
LOC103947189	21.6259	6.26838	1.7866	3.48813e-05
LOC103947201	58.9498	32.2706	0.869266	2.68451e-05
LOC103947204	451.369	294.398	0.616539	5.32202e-05
LOC103947208	366.676	196.722	0.898351	2.45386e-05
LOC103947231	9121.78	6558.89	0.475863	3.36495e-05
LOC103947236	99.4335	39.4068	1.33529	8.67638e-06
LOC103947239	180.397	282.254	-0.645818	0.000162013
LOC103947248	11.4918	4.78823	1.26303	2.26929e-05
LOC103947260	106.986	43.6741	1.29257	8.90861e-05
LOC103947262	15.1361	3.58059	2.07973	0.000483304
LOC103947270	662.103	467.867	0.500957	5.19821e-05
LOC103947274	151.603	27.5642	2.45943	4.65381e-05
LOC103947275	316.667	116.561	1.44188	1.30578e-07
LOC103947276	76.4402	45.092	0.76146	0.000124616
LOC103947278	12.7141	2.60802	2.2854	0.000467475
LOC103947286	9.82046e-06	13.4213	-20.3822	0.000356713
LOC103947296	3.83209	25.2279	-2.71882	6.85261e-05
LOC103947306	323.367	231.746	0.480626	0.000116652
LOC103947333	4.93542	8.88376	-0.847997	0.000146172
LOC103947340	4.12245	18.0166	-2.12776	3.13721e-06
LOC103947351	33.1098	80.2096	-1.27652	1.87204e-06
LOC103947365	203.179	124.911	0.701858	1.00341e-05
LOC103947369	85.5833	178.147	-1.05767	7.77878e-05
LOC103947370	146.632	320.844	-1.12967	5.02214e-05
LOC103947373	38.3224	8.51608	2.16993	0.000106334
LOC103947375	753.206	443.082	0.765472	5.86359e-06
LOC103947385	0.456442	3.04292	-2.73695	8.15916e-06
LOC103947387	9.75153	1.85743	2.39232	2.43799e-05
LOC103947388	160.367	94.2215	0.767248	8.66028e-06
LOC103947394	375.657	657.751	-0.808125	5.01671e-05
LOC103947397	2849.53	1918.9	0.570449	6.33026e-05
LOC103947398	1.92096	6.40319	-1.73697	1.51488e-05
LOC103947399	476.254	299.179	0.670723	1.62474e-05
LOC103947406	553.178	436.349	0.342261	0.000211027
LOC103947410	24.6486	45.6456	-0.888969	3.67713e-05
LOC103947421	25.8824	44.2354	-0.773229	3.18278e-05
LOC103947436	267.709	351.148	-0.391417	4.53089e-05
LOC103947438	64.0565	82.84	-0.370982	2.81225e-05
LOC103947440	15.489	26.2844	-0.762961	3.39515e-05
LOC103947446	1145.25	1872.29	-0.709136	4.41306e-05
LOC103947448	1064.55	550.202	0.952209	3.05095e-05
LOC103947450	181.11	87.1483	1.05532	0.000208697
LOC103947463	16.6531	8.16327	1.02857	2.26807e-05
[truncated: 2,233 more rows]

## Sheet: receptacles
Genes where expression was least 2-fold different in 'Red zaosu' sport compared to wild type 'Zaosu'
Gene_id	Red Zaosu (Read account)	Zaosu (Read account)	Log2(Red Zaosu/Zaosu)	p value
Novel00005	1144.12	570.465	1.004	5.179e-05
Novel00015	988.769	181.445	2.4461	5.311e-26
Novel00035	591.859	752.527	-0.34649	0.0011079
Novel00045	149.055	214.155	-0.52281	0.0025617
Novel00051	30.3335	10.6493	1.5101	0.0031272
Novel00054	52.5145	89.1019	-0.76274	0.0033545
Novel00063	192.486	106.053	0.85996	5.4832e-06
Novel00094	264.093	113.672	1.2162	9.8401e-09
Novel00097	28.9889	63.4191	-1.1294	0.00062589
Novel00126	18.8	2.69211	2.8039	0.00029492
Novel00134	53.4585	102.571	-0.94013	0.00025078
Novel00135	680.764	87.2976	2.9631	1.0385e-15
Novel00138	333.543	156.653	1.0903	1.4142e-12
Novel00160	87.2835	49.5184	0.81775	0.0023657
Novel00178	95.8128	18.6215	2.3632	8.6636e-08
Novel00179	9409.34	4524.25	1.0564	0.00081886
Novel00186	106.718	170.968	-0.67992	0.00041771
Novel00196	265.547	176.708	0.5876	0.00023232
Novel00218	387.825	260.872	0.57206	0.0002098
Novel00220	143.059	451.433	-1.6579	9.244e-18
Novel00222	590.987	341.798	0.78998	2.8008e-06
Novel00238	31.3411	1.63172	4.2636	3.1253e-09
Novel00242	10.2199	0.705285	3.857	0.0017822
Novel00255	195.906	430.557	-1.136	6.2877e-09
Novel00264	242.15	49.758	2.2829	1.4799e-06
Novel00270	400.062	179.407	1.157	1.2578e-11
Novel00271	65.9491	11.9139	2.4687	5.1286e-10
Novel00308	148.479	289.53	-0.96345	0.00061314
Novel00331	19.5067	2.63256	2.8894	0.00019378
Novel00337	1.97393	12.5391	-2.6673	0.0051573
Novel00354	15.1834	58.2434	-1.9396	4.9145e-07
Novel00427	20.5976	61.8138	-1.5855	0.0014547
Novel00435	19.0951	5.71452	1.7405	0.0089173
Novel00442	261.45	736.648	-1.4944	4.9438e-37
Novel00462	133.922	198.605	-0.56851	0.0050236
Novel00465	5.54693	28.1431	-2.343	7.5797e-05
Novel00467	68.2102	21.3461	1.676	1.7398e-06
Novel00475	46.9269	11.6601	2.0088	4.3987e-06
Novel00497	93.6931	57.0291	0.71624	0.0062154
Novel00504	121.099	172.617	-0.51139	0.0061195
Novel00506	89.9625	30.6015	1.5557	2.8805e-06
Novel00557	71.9398	111.168	-0.62788	0.0066412
Novel00563	221.033	115.44	0.93712	0.0065271
Novel00567	75.2693	34.6855	1.1177	0.00037566
Novel00571	100.543	53.3412	0.91449	0.00073383
Novel00573	127.016	268.785	-1.0814	1.0701e-10
Novel00581	415.927	1034.9	-1.3151	3.9181e-18
Novel00588	132.687	246.889	-0.89583	1.6156e-06
Novel00598	25.0433	100.504	-2.0048	4.5019e-08
Novel00611	4755.47	2899.93	0.71357	1.1129e-17
Novel00620	67.6199	35.6141	0.925	0.0038999
Novel00642	27.7481	3.03235	3.1939	1.534e-06
Novel00643	722.285	465.791	0.63288	6.1792e-09
Novel00675	247.292	155.641	0.668	4.1119e-05
Novel00685	872.3	502.997	0.79427	1.2559e-14
Novel00711	202.927	66.8938	1.601	5.3647e-15
Novel00747	66.789	121.049	-0.85791	0.00019848
Novel00748	35.8947	4.40818	3.0255	9.5409e-08
Novel00788	56.8202	29.3453	0.95327	0.0058148
Novel00791	63.2787	27.6618	1.1938	0.00048039
Novel00806	358.637	276.158	0.37703	0.0049655
Novel00815	144.806	40.5737	1.8355	5.6941e-13
Novel00853	55.7121	21.9913	1.3411	0.00020593
Novel00856	9.59973	0	Inf	0.0021628
Novel00858	689.507	961.126	-0.47916	5.4508e-05
Novel00859	91.4114	42.8704	1.0924	0.00062918
Novel00866	187.645	251.333	-0.42159	0.0085375
Novel00871	32.6616	12.3109	1.4077	0.0037585
Novel00907	95.2717	54.3682	0.80928	0.0014552
Novel00922	3302.2	7271.05	-1.1387	8.2212e-61
Novel00934	843.443	1491.73	-0.82262	1.6016e-20
Novel00936	179.545	112.742	0.67132	0.00045111
Novel00940	8001.43	5581.49	0.51961	7.264e-15
Novel00950	64.268	13.4258	2.2591	4.0341e-09
Novel00951	14.8549	38.4919	-1.3736	0.0017776
Novel00974	171.629	322.468	-0.90986	2.1585e-09
Novel00997	146.756	245.807	-0.74411	8.6337e-06
Novel01004	308.012	471.681	-0.61483	1.2037e-06
Novel01006	90.6434	53.9939	0.7474	0.004606
Novel01008	0	10.0256	#NAME?	0.000159
Novel01009	4.56628	118.206	-4.6941	0.00064143
Novel01033	19.7692	45.5824	-1.2052	0.0023144
Novel01049	5.57216	67.1072	-3.5902	0.0019692
Novel01052	166.477	109.518	0.60416	0.0017932
Novel01067	25.7369	80.8849	-1.652	0.0009736
Novel01073	83.3862	161.156	-0.95058	0.0031286
Novel01080	905.873	2375.98	-1.3911	1.6269e-37
Novel01110	62.0335	136.4	-1.1367	5.5734e-07
Novel01126	116.696	353.673	-1.5997	1.0952e-11
Novel01132	127.679	191.145	-0.58215	0.0044765
Novel01135	1209.81	965.221	0.32585	0.00031431
Novel01199	95.0172	39.9423	1.2503	6.3477e-06
Novel01210	30.3295	57.285	-0.91744	0.0062157
Novel01211	119.977	228.651	-0.93038	0.0033758
Novel01214	16.1359	3.06709	2.3953	0.0024559
Novel01264	254.632	137.263	0.89147	8.2329e-08
Novel01284	58.0184	105.487	-0.86248	0.00062268
Novel01285	272.139	202.903	0.42355	0.005658
Novel01286	1.31882	11.0768	-3.0702	0.0035418
Novel01290	268.003	366.815	-0.4528	0.00081347
Novel01305	155.005	236.316	-0.6084	0.00027083
Novel01323	63.3483	120.365	-0.92604	0.00011155
Novel01325	1878.03	703.143	1.4173	3.146e-20
Novel01328	119.846	49.4298	1.2777	3.9807e-07
Novel01334	202.832	107.093	0.92143	1.0922e-06
Novel01335	173.039	106.217	0.70408	0.00028087
LOC103926518	221.474	111.1	0.99528	4.2224e-08
LOC103926521	106.117	47.058	1.1731	8.3413e-06
LOC103926525	35.626	8.02672	2.15	2.5527e-05
LOC103926528	90.0226	44.7205	1.0094	0.00022917
LOC103926530	26.4212	71.3085	-1.4324	1.3276e-05
LOC103926555	870.447	1565.9	-0.84717	4.4047e-22
LOC103926586	67.3615	123.401	-0.87335	0.00016355
LOC103926590	38.2137	90.6678	-1.2465	1.1377e-05
LOC103926602	1428.22	1738.66	-0.28376	0.00060458
LOC103926607	390.48	264.974	0.5594	3.4308e-05
LOC103926613	246.621	356.582	-0.53194	0.0001251
LOC103926616	1110.01	738.395	0.58811	4.2269e-10
LOC103926619	3774.33	2713.11	0.47627	5.1049e-11
LOC103926625	1203.31	1581.13	-0.39395	3.3178e-06
LOC103926626	3071.92	2289.38	0.42418	1.3956e-08
LOC103926629	327.507	539.828	-0.72097	4.4385e-05
LOC103926630	195.821	307.246	-0.64986	0.0019009
LOC103926631	254.326	384.671	-0.59695	1.4144e-05
LOC103926634	2837.74	3309.96	-0.22207	0.0020851
LOC103926641	154.441	104.789	0.55957	0.004813
LOC103926643	1419.95	1982.63	-0.48158	2.4942e-09
LOC103926645	38.27	17.6001	1.1206	0.0066977
LOC103926654	84.4053	21.2612	1.9891	7.4103e-10
LOC103926658	2471.43	846.84	1.5452	7.5072e-10
LOC103926662	715.278	577.667	0.30826	0.0040947
LOC103926683	87.0388	145.981	-0.74605	0.00039014
LOC103926685	186.839	73.7502	1.3411	4.9188e-11
LOC103926695	1161.73	1575.46	-0.4395	1.5298e-07
LOC103926698	361.055	254.002	0.50738	0.00028802
LOC103926701	321.568	170.144	0.91837	2.6863e-09
LOC103926717	982.188	640.033	0.61785	3.8623e-10
LOC103926736	3425.61	2537.7	0.43284	0.00053955
LOC103926738	2335.35	2747.28	-0.23436	0.0021724
LOC103926742	6.28751	20.546	-1.7083	0.0075688
LOC103926757	460.608	362.491	0.34559	0.0042091
LOC103926759	1840.82	1264.03	0.54232	6.9281e-10
LOC103926760	13388.2	11790.7	0.18331	0.0040278
LOC103926765	731.259	1149.98	-0.65315	0.00040597
LOC103926772	96.65	196.805	-1.0259	0.00013799
LOC103926778	1112.54	3048.28	-1.4541	2.7183e-17
LOC103926782	9.60324	27.9595	-1.5417	0.0033631
LOC103926785	204.063	311.406	-0.60978	0.00041488
LOC103926786	399.221	927.214	-1.2157	6.5644e-15
LOC103926787	2816.82	1869.97	0.59105	1.0893e-14
LOC103926790	846.78	1254.82	-0.56743	4.575e-10
LOC103926791	3652.86	4480.34	-0.29458	2.6351e-05
LOC103926803	29.0267	10.8231	1.4233	0.0052187
LOC103926806	1143.43	868.548	0.39669	1.5553e-05
LOC103926807	107.587	249.822	-1.2154	2.5738e-09
LOC103926808	647.464	831.835	-0.3615	0.00033862
LOC103926812	187.409	281.086	-0.58482	0.00015528
LOC103926817	2593.7	3277.68	-0.33766	0.0003699
LOC103926822	2499.75	1779.18	0.49057	2.1117e-10
LOC103926824	2677.06	2339.23	0.19462	0.0088288
LOC103926827	459.819	220.728	1.0588	4.6243e-15
LOC103926830	953.862	723.584	0.39862	0.0028278
LOC103926832	119.14	37.3394	1.6739	3.3949e-06
LOC103926834	413.374	606.915	-0.55405	1.124e-06
LOC103926835	694.79	905.91	-0.38279	0.00012061
LOC103926859	935.632	1259.3	-0.4286	1.8105e-06
LOC103926861	715.503	541.985	0.4007	0.00012353
LOC103926866	127.87	69.2924	0.88391	0.00011267
LOC103926867	446.748	579.403	-0.37511	0.00086097
LOC103926870	2230.71	1568.19	0.5084	1.291e-10
LOC103926871	342.159	174.529	0.9712	7.761e-11
LOC103926873	730.689	546.214	0.41979	6.9682e-05
LOC103926883	301.02	231.627	0.37806	0.0090707
LOC103926884	3324.73	6113.94	-0.87887	1.0176e-36
LOC103926886	6725.45	10295.2	-0.61427	1.5076e-20
LOC103926896	269.86	136.38	0.98458	1.5135e-06
LOC103926916	113.795	207.573	-0.86718	2.661e-06
LOC103926917	478.975	709.466	-0.56678	0.00040076
LOC103926919	1331.25	848.221	0.65027	2.9586e-13
LOC103926929	64.9507	12.2442	2.4073	1.3495e-09
LOC103926934	425.81	552.563	-0.37593	0.00119
LOC103926938	562.91	733.329	-0.38156	0.0002015
LOC103926939	804.169	645.389	0.31733	0.0016302
LOC103926945	202.747	311.268	-0.61848	3.4658e-05
LOC103926948	1952.38	2274.05	-0.22003	0.004205
LOC103926954	1599.17	1918.85	-0.26292	0.0010372
LOC103926955	586.788	711.593	-0.27821	0.0084104
LOC103926964	3065.5	5316.33	-0.79431	6.5809e-10
LOC103926966	253.848	548.881	-1.1125	0.00033515
LOC103926968	564.341	1078.74	-0.93471	9.155e-17
LOC103926977	661.203	465.953	0.50491	3.4939e-06
LOC103926981	73.0681	37.3863	0.96673	0.001954
LOC103926997	405.501	305.056	0.41063	0.0013579
LOC103927000	1965.16	1267.87	0.63224	1.4856e-14
LOC103927033	1301.9	819.608	0.66761	5.631e-06
LOC103927040	56.1145	131.498	-1.2286	2.6432e-07
LOC103927050	3577.59	3021.67	0.24364	0.0011904
LOC103927052	1943.19	2414.79	-0.31347	4.8751e-05
LOC103927053	48.7603	20.541	1.2472	0.0011121
LOC103927067	79.5053	136.247	-0.7771	0.00041025
LOC103927078	7.25037	54.7517	-2.9168	1.0371e-10
LOC103927083	578.005	789.444	-0.44976	1.0586e-05
LOC103927091	5.94417	25.0584	-2.0757	0.00064535
LOC103927096	56.1276	29.5636	0.92489	0.0069057
LOC103927100	103.969	154.908	-0.57527	0.0042383
LOC103927101	1835.4	1449.46	0.34058	0.0068055
LOC103927102	3555.73	2599.59	0.45186	5.1885e-10
LOC103927103	145.091	71.1795	1.0274	2.4541e-06
LOC103927106	38.5411	8.97303	2.1027	1.6934e-05
LOC103927122	34.6356	76.9947	-1.1525	0.0058461
LOC103927127	470.66	256.911	0.87341	1.3783e-11
LOC103927137	3407.2	1394.5	1.2888	5.5016e-63
LOC103927142	259.28	341.491	-0.39734	0.0036082
LOC103927147	115.065	181.266	-0.65566	0.0005299
LOC103927157	1736.15	2051.16	-0.24055	0.0047043
LOC103927163	183.81	97.428	0.91581	2.1457e-06
LOC103927164	43.1669	19.6741	1.1336	0.0042769
LOC103927174	460.522	239.153	0.94534	8.8867e-06
LOC103927183	241.122	412.237	-0.77371	3.4357e-05
LOC103927194	115.023	61.5719	0.90158	0.00023885
LOC103927195	38.062	111.743	-1.5538	6.0484e-09
LOC103927196	552.145	808.373	-0.54998	1.0784e-07
LOC103927198	761.117	581.563	0.38818	0.00017036
LOC103927202	304.83	192.165	0.66566	1.1626e-05
LOC103927207	1337.55	1103.05	0.2781	0.0014347
LOC103927208	2361.61	1845.46	0.35579	4.277e-06
LOC103927212	8697.27	7122.81	0.28812	1.0548e-05
LOC103927221	3238.97	2829.03	0.19523	0.0074034
LOC103927236	6332.81	4434.32	0.51413	1.5653e-06
LOC103927246	164.524	257.749	-0.64767	5.6123e-05
LOC103927250	746.429	129.066	2.5319	6.4917e-07
LOC103927252	2337.22	1988.83	0.23288	0.0024805
LOC103927255	1592.13	1230.16	0.37211	4.0154e-05
LOC103927256	374.482	288.67	0.37547	0.0044209
LOC103927262	174.663	251.185	-0.52418	0.0010275
LOC103927267	496.357	386.15	0.36222	0.0021999
LOC103927271	462.641	725.793	-0.64966	1.3429e-09
LOC103927273	106.168	15.5693	2.7696	2.0591e-05
LOC103927277	121.811	18.053	2.7543	2.2283e-14
LOC103927283	166.761	412.282	-1.3058	1.489e-19
LOC103927284	219.275	330.027	-0.58984	0.00034408
LOC103927300	2254.46	2915.28	-0.37085	6.0163e-07
LOC103927308	458.074	363.943	0.33187	0.0063104
LOC103927310	80.5094	134.575	-0.74118	0.00068379
LOC103927313	35.9768	201.731	-2.4873	5.5266e-18
LOC103927319	36.0658	155.985	-2.1127	9.005e-09
LOC103927320	429.524	324.34	0.40523	0.0015056
LOC103927331	10177.5	8797.12	0.21028	0.0012439
LOC103927335	1041.57	1909.25	-0.87424	1.8205e-17
LOC103927336	152.52	212.574	-0.47896	0.0049575
LOC103927338	34.2865	14.9285	1.1996	0.0094521
LOC103927365	69.5681	108.504	-0.64125	0.0080111
LOC103927366	189.691	125.709	0.59357	0.0020043
LOC103927372	312.635	504.682	-0.69089	3.105e-08
LOC103927385	34.0001	77.6084	-1.1907	0.0093196
LOC103927393	4445.65	1860.11	1.257	5.6093e-38
LOC103927402	523.73	848.694	-0.69642	3.74e-09
LOC103927403	611.386	2692.3	-2.1387	4.0667e-137
LOC103927411	41.1258	15.4424	1.4131	0.00094522
LOC103927413	286.003	156.093	0.87363	3.3048e-08
LOC103927416	44.5259	91.8176	-1.0441	0.00014538
LOC103927421	671.041	546.767	0.29547	0.0068124
LOC103927426	303.563	206.074	0.55884	0.0017518
LOC103927431	3868.45	2487.54	0.63703	2.0605e-18
LOC103927433	291.721	152.394	0.93679	4.5591e-09
LOC103927435	3556.52	2394.49	0.57075	7.7053e-15
LOC103927462	188.09	125.643	0.58209	0.0015704
LOC103927464	1598.3	974.406	0.71395	2.8827e-13
LOC103927466	15.1702	0.365045	5.377	8.9633e-06
LOC103927480	439.879	326.145	0.43159	0.0028878
LOC103927483	42.9457	13.5725	1.6618	0.00073301
LOC103927488	1391.9	1677.38	-0.26915	0.00092155
LOC103927490	3027.73	2446.81	0.30733	3.1616e-05
LOC103927496	370.419	663.336	-0.84058	1.8798e-13
LOC103927497	1661.97	3225.21	-0.9565	2.8549e-36
LOC103927501	55.1355	94.0878	-0.77103	0.00293
LOC103927504	19.795	41.2238	-1.0583	0.0093507
LOC103927509	503.426	617.78	-0.29532	0.0071787
LOC103927510	235.615	312.021	-0.40521	0.0048075
LOC103927513	993.674	1214.07	-0.28901	0.00098216
LOC103927514	840.814	1041.51	-0.30882	0.0010525
LOC103927517	232.604	352.696	-0.60055	1.6542e-05
LOC103927525	301.119	427.97	-0.50718	8.5324e-05
LOC103927526	489.477	846.25	-0.78984	5.6867e-14
LOC103927528	430.012	303.865	0.50095	9.6695e-05
LOC103927529	282.499	96.843	1.5445	1.5392e-18
LOC103927548	174.717	274.482	-0.6517	3.5104e-05
LOC103927553	444.336	297.492	0.5788	5.7236e-06
LOC103927565	8737.76	16487.8	-0.91607	9.8906e-08
LOC103927570	588.956	364.496	0.69226	4.055e-09
LOC103927582	1297.92	1064.13	0.28653	0.001175
LOC103927606	46.114	16.9175	1.4467	0.00033079
LOC103927614	227.156	97.6838	1.2175	0.0068993
LOC103927616	1768.31	2084.71	-0.23748	0.0025971
LOC103927622	118.175	65.5548	0.85016	0.00034333
LOC103927630	57.7072	17.1436	1.7511	3.6754e-06
LOC103927633	160.274	55.3952	1.5327	1.8435e-07
LOC103927635	48.4469	23.6308	1.0357	0.0061438
LOC103927644	818.44	2618.76	-1.6779	9.2594e-58
LOC103927653	395.145	544.405	-0.4623	8.4431e-05
LOC103927658	255.509	128.77	0.98857	6.8975e-07
LOC103927659	3545.17	4327.23	-0.28759	7.9935e-05
LOC103927661	1520.46	1031.17	0.56023	9.0544e-11
LOC103927662	5375.48	7679.15	-0.51455	1.5354e-14
LOC103927663	9446.2	7104.64	0.41097	0.0036589
LOC103927664	588.262	810.026	-0.46151	6.5714e-06
LOC103927666	1178.19	815.418	0.53096	0.0008787
LOC103927680	468.967	585.815	-0.32096	0.0041345
LOC103927682	350.086	207.361	0.75557	0.0058222
LOC103927701	269.572	391.796	-0.53943	5.2835e-05
LOC103927703	7951.33	6836.15	0.21801	0.00098269
LOC103927705	950.021	642.374	0.56455	7.5994e-09
LOC103927707	475.729	670.765	-0.49567	5.8304e-06
LOC103927710	60.3621	101.647	-0.75185	0.0030502
LOC103927711	384.541	645.312	-0.74686	4.8918e-11
LOC103927712	1210.82	1446.75	-0.25683	0.0025443
LOC103927713	2009.39	1241.16	0.69507	1.6715e-09
LOC103927714	209.112	77.7486	1.4274	3.5812e-13
LOC103927733	716.385	879.239	-0.29552	0.0024442
LOC103927738	250.554	529.809	-1.0803	1.7478e-17
LOC103927741	72.2716	134.524	-0.89637	6.0895e-05
LOC103927750	9.54525	26.6581	-1.4817	0.0058598
LOC103927752	194.156	264.3	-0.44496	0.0042975
LOC103927758	923.045	665.062	0.47291	7.0078e-06
LOC103927760	1138.49	836.352	0.44493	0.0021246
LOC103927779	247.964	178.429	0.47478	0.0035138
LOC103927790	2116.99	2444.59	-0.20758	0.0066895
LOC103927804	177.054	863.507	-2.286	0.00030968
LOC103927825	426.619	288.241	0.56567	1.2895e-05
LOC103927829	281.607	524.848	-0.89822	7.7713e-11
LOC103927832	648.64	872.788	-0.42821	1.8512e-05
LOC103927834	6206.89	5496.4	0.17538	0.0081
LOC103927843	568.28	732.429	-0.36609	0.00048538
LOC103927848	165.85	77.3731	1.1	1.0325e-07
LOC103927850	1907.95	1643.18	0.21553	0.0061709
LOC103927853	4118.7	3463.12	0.25011	0.00045116
LOC103927865	1189.72	2160.45	-0.86071	9.6108e-18
LOC103927866	350.027	495.355	-0.501	3.9333e-05
LOC103927867	681.747	825.23	-0.27556	0.0057991
LOC103927880	81.124	168.383	-1.0535	2.3164e-07
LOC103927885	722.502	468.494	0.62497	1.0134e-08
LOC103927893	1193.7	1400.49	-0.23049	0.0076782
LOC103927894	778.596	597.013	0.38311	0.00017403
LOC103927895	2239.86	1495.17	0.5831	2.5302e-13
LOC103927899	3.27211	16.0853	-2.2975	0.0041536
LOC103927901	765.617	534.72	0.51784	1.0998e-06
LOC103927905	1083.32	1393.65	-0.3634	3.3776e-05
LOC103927927	326.836	224.525	0.54169	0.00019051
LOC103927928	406.084	530.868	-0.38657	0.00093168
LOC103927932	144.056	219.018	-0.60442	0.0045315
LOC103927936	1213.07	1429	-0.23634	0.005968
LOC103927937	114.753	237.616	-1.0501	3.1169e-09
LOC103927946	99.1673	54.729	0.85756	0.00080629
LOC103927949	2300.94	1755.71	0.39018	4.0598e-07
LOC103927958	74.7871	116.203	-0.63578	0.0069931
LOC103927959	2156.98	2573.9	-0.25495	0.0008036
LOC103927960	1956.79	685.986	1.5122	3.667e-64
LOC103927963	1156.76	1705.39	-0.56001	1.0719e-05
LOC103927964	245.24	149.031	0.71858	1.7299e-05
LOC103927965	919.806	634.984	0.53461	8.8076e-08
LOC103927966	1515.91	1145.76	0.40388	2.8989e-06
LOC103927972	3001.87	1571.01	0.93417	4.8449e-31
LOC103927975	589.309	1333.09	-1.1777	0.0064588
LOC103927985	5984.52	7079.24	-0.24236	0.00082877
LOC103927995	239.478	482.293	-1.01	1.5922e-11
LOC103927998	549.25	1354.39	-1.3021	8.7167e-43
LOC103928001	1735.92	900.616	0.94672	1.1981e-25
LOC103928011	57.0572	26.8964	1.085	0.0017426
LOC103928015	826.363	614.735	0.42681	0.0011025
LOC103928016	668.377	524.64	0.34933	0.0010341
LOC103928020	422.034	543.701	-0.36545	0.0017792
LOC103928023	453.208	307.47	0.55973	1.398e-05
LOC103928025	338.038	252.395	0.4215	0.0083919
LOC103928028	977.005	778.046	0.32851	0.00052399
LOC103928031	727.454	926.336	-0.34868	0.0003272
LOC103928036	102.497	164.055	-0.6786	0.0067583
LOC103928037	117.777	190.144	-0.69103	0.00024256
LOC103928038	2303.31	4033.23	-0.80823	8.4409e-29
LOC103928041	86.6788	230.588	-1.4116	3.6535e-14
LOC103928042	146.435	93.048	0.65421	0.0020152
LOC103928043	927.111	1184.26	-0.35317	9.1332e-05
LOC103928045	510.589	1011.77	-0.98665	7.9645e-23
LOC103928058	116.238	57.555	1.0141	2.7294e-05
LOC103928060	248.626	171.454	0.53616	0.00086381
LOC103928062	245.798	143.584	0.77558	9.9696e-06
LOC103928063	13.8324	47.3546	-1.7754	0.0022932
LOC103928067	2021.39	1720.09	0.23287	0.002989
LOC103928068	8026.5	6295.96	0.35034	1.536e-07
LOC103928071	289.73	153.627	0.91528	7.1259e-09
LOC103928072	2603.35	3015.56	-0.21206	0.0035389
LOC103928083	521.504	389.852	0.41975	0.00037752
LOC103928092	565.842	400.149	0.49986	1.6841e-05
LOC103928099	1658.13	1260.73	0.3953	0.0075589
LOC103928108	1815.94	2756.45	-0.60209	3.7953e-10
LOC103928110	389.37	238.896	0.70476	4.4646e-07
LOC103928113	345.161	447.608	-0.37497	0.002473
LOC103928115	138.637	77.0732	0.84701	0.0001141
LOC103928118	1238.18	953.226	0.37733	2.3482e-05
LOC103928125	535.956	210.597	1.3476	2.2466e-24
LOC103928130	53.694	25.7345	1.0611	0.0035606
LOC103928134	342.937	111.07	1.6265	2.7479e-21
LOC103928135	1482.99	720.275	1.0419	1.6168e-14
LOC103928161	130.365	61.1007	1.0933	2.9577e-05
LOC103928180	908.613	1164.45	-0.35791	6.095e-05
LOC103928188	2126.84	1372.58	0.63182	2.7084e-15
LOC103928190	614.317	802.114	-0.38483	0.00018562
LOC103928191	325.394	483.575	-0.57155	4.2516e-06
LOC103928193	1479.39	879.001	0.75107	2.3097e-17
LOC103928197	5373.77	3389.16	0.66501	4.928e-06
LOC103928212	1598.66	849.789	0.91168	2.5281e-25
LOC103928223	247.217	134.486	0.87832	3.1593e-07
LOC103928224	60.6876	33.4551	0.85917	0.0077503
LOC103928229	708.285	394.418	0.8446	2.7015e-14
LOC103928233	598.828	439.15	0.44743	8.4607e-05
LOC103928234	23.7629	49.0386	-1.0452	0.0060917
LOC103928236	348.431	451.15	-0.37273	0.0029946
LOC103928237	440.354	573.179	-0.38032	0.00066836
LOC103928245	275.319	207.658	0.40689	0.0071978
LOC103928246	757.197	953.927	-0.33321	0.00055888
LOC103928258	225.153	160.664	0.48686	0.0028081
LOC103928259	3055.39	2343.56	0.38265	3.5083e-07
LOC103928264	63.3242	34.064	0.89451	0.0056811
LOC103928283	17.8641	1.37583	3.6987	3.5652e-05
LOC103928290	116.692	175.059	-0.58513	0.0017002
LOC103928316	4899.73	4330.09	0.1783	0.0094206
LOC103928321	189.545	588.592	-1.6347	1.0508e-13
LOC103928326	820.702	1026.83	-0.32327	0.00071252
LOC103928327	1181.74	993.963	0.24964	0.0055588
LOC103928328	340.842	238.489	0.51518	0.00025679
LOC103928331	300.537	118.547	1.3421	1.9031e-07
LOC103928334	181.646	104.198	0.80179	3.3734e-05
LOC103928335	1687.18	1353.8	0.31759	9.1165e-05
LOC103928336	6628.55	4027.75	0.71872	8.7077e-12
LOC103928340	681.182	868.92	-0.35118	0.0013081
LOC103928342	66.9757	177.195	-1.4036	8.633e-11
LOC103928345	1868.78	1593.25	0.23013	0.0035882
LOC103928346	659.421	330.802	0.99523	1.4463e-17
LOC103928352	32.6416	92.2951	-1.4995	2.0703e-07
LOC103928360	955.155	1214.25	-0.34626	0.00011241
LOC103928372	97.8083	61.3005	0.67406	0.0074209
LOC103928376	1246.01	716.136	0.79901	8.9424e-14
LOC103928379	555.831	445.787	0.31829	0.0091073
LOC103928381	456.431	597.071	-0.38751	0.0047576
LOC103928384	233.384	149.392	0.6436	0.00011369
LOC103928385	260.196	335.403	-0.36629	0.0086838
LOC103928397	317.649	188.688	0.75143	6.4058e-07
LOC103928399	493.93	1288.98	-1.3839	1.7074e-44
LOC103928409	649.585	984.126	-0.59933	5.5964e-10
LOC103928424	433.549	262.916	0.72159	4.6072e-07
LOC103928431	1091.35	1550.25	-0.50639	3.3533e-09
LOC103928444	2179.05	1720.46	0.34091	0.00044247
LOC103928447	760.318	502.63	0.59711	1.7671e-08
LOC103928449	45.8045	21.1966	1.1117	0.0041246
LOC103928455	189.368	288.868	-0.60922	7.5071e-05
LOC103928458	2749.1	3259.59	-0.24573	0.000671
LOC103928474	801.132	342.715	1.225	1.5351e-28
LOC103928480	83.7466	50.2613	0.73658	0.0072428
LOC103928485	41.3692	141.351	-1.7727	4.615e-13
LOC103928489	1243.02	749.692	0.72948	1.4441e-15
LOC103928500	434.973	642.519	-0.56281	4.2277e-07
LOC103928512	2126.09	1062.57	1.0006	8.4584e-34
LOC103928538	1787.8	882.878	1.0179	3.0444e-14
LOC103928540	1801.01	775.38	1.2158	7.2845e-44
LOC103928557	737.406	1036.6	-0.49133	5.554e-05
LOC103928580	436.715	676.871	-0.63219	6.6911e-09
LOC103928588	191.155	278.805	-0.54451	0.00045992
LOC103928590	146.118	200.24	-0.45459	0.0075503
LOC103928593	1326.13	693.975	0.93426	8.0339e-18
LOC103928601	167.223	111.779	0.58113	0.0032302
LOC103928605	725.864	477.96	0.60281	3.6339e-08
LOC103928607	969.059	1292.62	-0.41564	2.0047e-06
LOC103928611	135.596	41.7575	1.6992	7.0732e-12
LOC103928614	682.908	404.045	0.75717	1.2721e-11
LOC103928624	26.7181	69.4441	-1.378	2.47e-05
LOC103928640	327.682	413.737	-0.33642	0.0074658
LOC103928648	846.958	1032.25	-0.28543	0.0021438
LOC103928649	139.058	29.7954	2.2225	1.2273e-09
LOC103928713	4665.39	3774.59	0.30568	0.00028059
LOC103928717	1126.27	574.053	0.9723	1.7255e-23
LOC103928733	405.316	217.598	0.89738	7.1395e-07
LOC103928737	397.223	239.155	0.732	1.0342e-05
LOC103928739	135.699	41.038	1.7254	6.7333e-12
LOC103928740	591.065	441.225	0.4218	0.00025653
LOC103928745	48.5162	17.4116	1.4784	0.00016494
LOC103928751	413.537	207.973	0.99162	4.5274e-13
LOC103928771	1369	688.27	0.99208	7.2311e-27
LOC103928773	722.485	546.197	0.40355	0.00014143
LOC103928782	1032.24	753.232	0.45461	1.4341e-06
LOC103928786	95.6075	57.3062	0.73843	0.0033442
LOC103928787	16.8536	4.10268	2.0384	0.0056014
LOC103928796	128.746	51.1375	1.3321	2.7308e-08
LOC103928799	14.1884	64.5104	-2.1848	0.0064883
LOC103928801	68.832	30.0882	1.1939	0.00025257
LOC103928802	787.263	1870.6	-1.2486	8.0913e-09
LOC103928805	600.551	842.559	-0.48849	1.0911e-06
LOC103928816	1363.8	1753.52	-0.36262	0.0006462
LOC103928817	404.098	586.695	-0.53791	2.6802e-06
LOC103928818	1376.34	1984.07	-0.52763	7.2985e-11
LOC103928827	1970.35	1624.74	0.27824	0.00049256
LOC103928829	751.278	1182.16	-0.65401	7.6261e-06
LOC103928831	97.668	57.1433	0.7733	0.0026807
LOC103928832	170.315	52.1432	1.7077	1.3842e-14
LOC103928838	487.847	143.017	1.7702	4.0393e-35
LOC103928839	795.139	365.507	1.1213	6.346e-21
LOC103928841	105.237	53.8622	0.9663	0.00012829
LOC103928843	304.934	157.672	0.95158	1.0615e-08
LOC103928854	1009.86	1232.74	-0.28771	0.001458
LOC103928858	276.186	197.213	0.48589	0.0052577
LOC103928867	512.44	636.003	-0.31165	0.0044138
LOC103928869	116.141	178.063	-0.61651	0.001049
LOC103928872	9.23925	32.5138	-1.8152	0.00041726
LOC103928875	438.247	231.327	0.92181	8.0991e-12
LOC103928879	128.238	66.4244	0.94903	4.7819e-05
LOC103928882	1463.28	1205.35	0.27975	0.00084104
LOC103928887	218.417	328.876	-0.59046	4.3456e-05
LOC103928895	253.735	448.464	-0.82167	4.2362e-10
LOC103928899	145.608	42.8797	1.7637	1.8573e-13
LOC103928901	563.404	799.197	-0.50438	1.3197e-06
LOC103928905	702.337	534.859	0.39301	0.00028059
LOC103928907	312.661	127.161	1.2979	1.1109e-15
LOC103928908	452.283	761.302	-0.75124	1.378e-08
LOC103928910	268.749	131.697	1.029	5.1254e-10
LOC103928916	886.321	1108.88	-0.32321	0.00054205
LOC103928921	3737.89	2576.64	0.53673	1.0783e-08
LOC103928924	3043.69	2382.5	0.35335	2.2708e-06
LOC103928928	129.902	241.595	-0.89517	1.8519e-07
LOC103928953	333.374	424.405	-0.3483	0.0054869
LOC103928954	1623.47	1233.87	0.39588	2.8841e-06
LOC103928960	33.0234	10.9223	1.5962	0.0010163
LOC103928976	64.0647	110.961	-0.79245	0.0018634
LOC103928977	660.205	412.746	0.67766	4.4417e-06
LOC103928979	90.0806	141.518	-0.6517	0.0018987
LOC103928980	2183.76	1181.84	0.88578	1.7164e-18
LOC103928981	203.504	325.438	-0.67733	4.4316e-06
LOC103928986	1089.79	1305.57	-0.26063	0.0028488
LOC103929018	2239.09	1479.07	0.59822	0.0046558
LOC103929031	51.4949	11.7594	2.1306	4.4159e-07
LOC103929032	1811.32	778.968	1.2174	2.6861e-24
LOC103929037	70.9477	171.564	-1.2739	1.8491e-09
LOC103929042	785.361	935.173	-0.25188	0.0084862
LOC103929049	4949.6	1397.29	1.8247	1.3234e-129
LOC103929061	188.953	81.4303	1.2144	1.6824e-05
LOC103929072	582.812	854.22	-0.55158	6.7273e-05
LOC103929073	791.734	1079.81	-0.44769	2.664e-05
LOC103929074	595.078	483.137	0.30065	0.0070484
LOC103929075	1030.04	609.159	0.75781	1.0993e-05
LOC103929079	21.4646	46.5229	-1.116	0.0052341
LOC103929090	123.583	53.9691	1.1953	8.202e-07
LOC103929091	272.615	185.268	0.55726	0.00034262
LOC103929102	297.58	441.605	-0.56948	9.1352e-06
LOC103929122	363.997	533.658	-0.55199	5.4714e-06
LOC103929127	241.105	384.309	-0.6726	8.3643e-07
LOC103929128	4780.84	2479.93	0.94696	2.2505e-14
LOC103929132	2999.14	1683.25	0.8333	4.8502e-22
LOC103929133	398.594	606.508	-0.60561	8.1141e-08
LOC103929136	128.075	67.8782	0.91597	0.0057217
LOC103929164	302.422	135.078	1.1628	2.2957e-05
LOC103929176	213.203	115.675	0.88215	1.2896e-06
LOC103929180	231.599	154.954	0.57979	0.00064911
LOC103929184	1237.08	963.427	0.3607	4.9382e-05
LOC103929185	1850.08	1573.78	0.23335	0.0032857
LOC103929190	1095.88	879.46	0.3174	0.00052614
LOC103929192	171.511	256.595	-0.58119	0.0002551
LOC103929193	290.863	369.121	-0.34375	0.0087752
LOC103929194	548.023	758.257	-0.46845	7.3598e-06
LOC103929196	100.674	171.61	-0.76944	8.5944e-05
LOC103929215	167.423	93.9767	0.83313	3.754e-05
LOC103929217	873.59	1585.57	-0.85998	9.4234e-09
LOC103929218	1427.23	2186.08	-0.61513	2.0441e-05
LOC103929222	23.1084	47.8222	-1.0493	0.0057181
LOC103929227	477.368	588.414	-0.30173	0.0074856
LOC103929228	1420.92	2063.52	-0.53828	2.049e-11
LOC103929232	10.9169	74.0707	-2.7623	0.0094045
LOC103929234	1147.08	975.843	0.23324	0.0089115
LOC103929238	200.358	141.084	0.50602	0.0033865
LOC103929273	1145.35	1352.23	-0.23956	0.0065071
LOC103929277	1392.89	1155.68	0.26933	0.0020615
LOC103929280	53.7312	12.9842	2.049	8.6349e-07
LOC103929281	1538.72	3506.66	-1.1884	4.7051e-13
LOC103929282	2655.04	4136.62	-0.63972	1.7527e-16
LOC103929283	978.5	1493.69	-0.61023	2.813e-12
LOC103929311	633.429	219.157	1.5312	8.0413e-25
LOC103929316	4268.73	2770.85	0.62348	9.0838e-08
LOC103929321	2443.92	2049.17	0.25416	0.00092187
LOC103929332	449.8	248.46	0.85627	6.8466e-08
LOC103929335	946.024	774.091	0.28937	0.0026084
LOC103929337	458.083	570.725	-0.31719	0.0050824
LOC103929341	1476.3	3021.99	-1.0335	8.92e-41
LOC103929359	781.867	952.778	-0.28522	0.0024892
LOC103929370	183.079	107.705	0.76538	6.3984e-05
LOC103929387	8.91195	27.1522	-1.6073	0.0031243
LOC103929392	498.511	701.225	-0.49225	3.8505e-06
LOC103929395	3174.13	2725.06	0.22007	0.0023718
LOC103929399	177.786	270.711	-0.60662	0.00013174
LOC103929400	1746.31	2290.13	-0.39111	4.4466e-07
LOC103929403	575.846	158.469	1.8615	4.6161e-33
LOC103929404	721.979	342.724	1.0749	7.1835e-11
LOC103929410	345.572	204.855	0.75438	1.933e-07
LOC103929411	361.261	536.976	-0.57182	1.7688e-06
LOC103929413	544.777	213.696	1.3501	2.7911e-14
LOC103929416	45.5324	82.0095	-0.8489	0.0030486
LOC103929432	340.066	226.429	0.58675	4.2011e-05
LOC103929433	7421.16	4894.68	0.60043	7.8157e-19
LOC103929437	708.825	1451.78	-1.0343	1.5232e-18
LOC103929443	43.1669	19.2424	1.1656	0.0043697
LOC103929467	114.06	68.6243	0.733	0.0023317
LOC103929471	111.173	206.115	-0.89065	1.4925e-06
LOC103929477	23.4161	0.705285	5.0532	3.8103e-08
LOC103929482	449.019	330.293	0.44303	0.00045009
LOC103929506	5748.33	7928.16	-0.46384	1.4826e-10
LOC103929509	679.498	288.579	1.2355	1.3813e-20
LOC103929512	871.096	1359.31	-0.64197	5.5836e-13
LOC103929515	585.401	741.32	-0.34067	0.0010072
LOC103929523	720.486	946.967	-0.39434	4.4959e-05
LOC103929524	739.449	329.339	1.1669	3.7204e-06
LOC103929526	134.693	62.9124	1.0983	1.9329e-06
LOC103929529	441.747	617.56	-0.48336	1.473e-05
LOC103929537	52.0989	106.741	-1.0348	4.8514e-05
LOC103929544	740.342	446.847	0.72841	3.8025e-08
LOC103929546	803.849	971.095	-0.27269	0.0034223
LOC103929550	171.055	442.068	-1.3698	2.4478e-22
LOC103929564	2584.75	3260.11	-0.3349	5.1003e-06
LOC103929567	618.887	448.653	0.46408	0.0018122
LOC103929576	90.4873	55.9538	0.69348	0.008789
LOC103929584	152.138	288.285	-0.92212	4.9505e-09
LOC103929588	29.296	56.2913	-0.94221	0.0060961
LOC103929590	238.585	449.588	-0.9141	7.0691e-12
LOC103929596	1095.57	710.226	0.62533	7.4223e-11
LOC103929604	164.271	306.955	-0.90196	4.4434e-09
LOC103929606	100.484	58.1215	0.78983	0.0016905
LOC103929609	1021.56	830.16	0.29931	0.0010077
LOC103929611	342.555	232.975	0.55616	0.00012539
LOC103929614	673.535	523.258	0.36423	0.0006766
LOC103929634	641.625	277.886	1.2072	2.2404e-13
LOC103929636	364.393	142.542	1.3541	9.0406e-19
LOC103929638	276.229	429.007	-0.63514	0.0005561
LOC103929641	618.875	819.643	-0.40535	5.8056e-05
LOC103929643	1098.51	1424.51	-0.37491	1.2985e-05
LOC103929644	990.903	1218.25	-0.29799	0.0007769
LOC103929652	644.675	139.36	2.2098	7.8772e-61
LOC103929655	1054.19	645.585	0.70745	9.5585e-10
LOC103929678	885.687	625.091	0.50273	5.797e-07
LOC103929679	4820.53	3984.74	0.27471	6.2644e-05
LOC103929680	18.7581	3.9141	2.2608	0.002009
LOC103929682	4685.12	2199.4	1.091	1.6936e-05
LOC103929684	13180.2	5084.24	1.3743	3.8292e-94
LOC103929689	92.2901	38.9788	1.2435	1.075e-05
LOC103929693	457.179	220.659	1.0509	8.661e-13
LOC103929702	962.478	708.183	0.44263	0.0023156
LOC103929704	255.774	140.903	0.86017	7.4861e-07
LOC103929712	8268.53	4483.67	0.88295	2.0511e-39
LOC103929713	74.9054	160.112	-1.0959	0.00021862
LOC103929716	720.416	563.083	0.35548	0.0005243
LOC103929721	430.628	554.551	-0.36488	0.0016757
LOC103929723	400.797	512.633	-0.35505	0.0043856
LOC103929725	139.499	80.8456	0.78701	0.00027451
LOC103929726	1026.34	775.204	0.40486	0.00090496
LOC103929731	434.941	263.07	0.72537	4.6957e-08
LOC103929738	3470.03	1958.34	0.82532	1.4646e-28
LOC103929751	876.62	572.303	0.61517	3.1575e-08
LOC103929753	1826.76	1233.69	0.56631	9.8977e-12
LOC103929755	130.739	84.9043	0.62278	0.0047953
LOC103929757	260.783	157.738	0.72532	7.2509e-06
LOC103929759	211.062	134.491	0.65016	0.0015507
LOC103929761	976.844	1410.08	-0.52958	5.5474e-07
LOC103929764	2565.14	1999.58	0.35934	2.3978e-06
LOC103929770	364.869	114.274	1.6749	5.2468e-26
LOC103929774	270.23	187.778	0.52516	0.0082682
LOC103929777	305.806	227.269	0.42821	0.0038391
LOC103929778	359.297	945.557	-1.396	5.0985e-38
LOC103929791	255.168	137.843	0.88842	0.00028231
LOC103929800	266.98	941.711	-1.8186	9.1448e-33
LOC103929813	1561.27	2863.21	-0.87491	1.3687e-23
LOC103929814	188.506	118.924	0.66457	0.00026588
LOC103929815	340.936	143.605	1.2474	4.107e-11
LOC103929822	298.055	222.767	0.42004	0.0036381
LOC103929823	274.537	413.199	-0.58984	7.0304e-06
LOC103929826	565.335	400.67	0.49669	1.9723e-05
LOC103929828	11264.6	8746.28	0.36506	0.0022287
LOC103929838	543.309	405.723	0.42128	0.00029038
LOC103929840	68.5536	130.174	-0.92514	4.1077e-05
LOC103929854	11915.9	6554.71	0.86228	6.2414e-39
LOC103929863	2079.89	1422.8	0.54777	1.0358e-08
LOC103929865	354.135	486.863	-0.45922	0.00092744
LOC103929867	8356.99	13758.5	-0.71927	2.3903e-11
LOC103929870	1324.47	399.57	1.7289	5.2636e-30
LOC103929871	135.094	249.795	-0.88678	0.0032525
LOC103929894	1.65239	65.6765	-5.3128	2.1867e-05
LOC103929908	386.251	204.771	0.91553	9.7341e-08
LOC103929917	231.752	374.454	-0.69221	0.00022571
LOC103929919	368	270.09	0.44627	0.0010445
LOC103929926	57.7159	105.13	-0.86514	0.00042358
LOC103929932	3119.47	3739.88	-0.26169	0.00030985
LOC103929933	239.319	331.578	-0.47042	0.0025722
LOC103929935	235.403	381.661	-0.69716	5.1952e-07
LOC103929939	710.419	1571.58	-1.1455	1.0665e-15
LOC103929945	7.58971	23.0495	-1.6026	0.0066134
LOC103929955	419.059	855.622	-1.0298	3.3013e-22
LOC103929969	415.345	602.025	-0.53551	2.6195e-06
LOC103929982	327.746	999.268	-1.6083	1.2326e-50
LOC103929987	352.484	459.273	-0.38179	0.0023579
LOC103929988	256.156	186.993	0.45404	0.008635
LOC103929992	331.252	442.175	-0.41669	0.001018
LOC103929993	2378.74	1799.62	0.4025	1.7018e-07
LOC103929994	454.79	673.335	-0.56612	3.0006e-07
LOC103929998	526.317	328.839	0.67855	3.496e-08
LOC103930005	112.456	74.4272	0.59546	0.0084315
LOC103930006	177.192	295.368	-0.7372	1.7343e-06
LOC103930009	254.154	57.4013	2.1465	5.1445e-17
LOC103930011	1312.77	1763.37	-0.42572	2.7407e-07
LOC103930012	269.309	201.06	0.42163	0.0062551
LOC103930017	126.739	201.072	-0.66585	0.0002243
LOC103930022	10.2078	29.4219	-1.5272	0.0034254
LOC103930023	699.386	927.427	-0.40714	3.0169e-05
LOC103930030	91.3186	145.95	-0.6765	0.0013026
LOC103930034	365.502	234.92	0.63771	4.2375e-06
LOC103930052	393.781	247.986	0.66714	7.8432e-07
LOC103930066	402.648	180.487	1.1576	6.8596e-16
LOC103930070	1165.99	1796.73	-0.62381	9.7553e-14
LOC103930074	9896.74	6987.78	0.50212	7.7968e-05
LOC103930075	1077.84	862.072	0.32226	0.00051967
LOC103930077	1699.9	681.007	1.3197	5.4626e-44
LOC103930079	87.5528	32.5414	1.4279	1.2657e-06
LOC103930092	1091.58	401.901	1.4415	2.8114e-16
LOC103930094	166.838	378.317	-1.1811	1.2717e-15
LOC103930098	1859.47	1275.86	0.54341	1.4611e-06
LOC103930100	1556.9	1052.24	0.56522	3.7134e-11
LOC103930105	716.941	1009.79	-0.49413	2.8637e-07
LOC103930114	1936.05	939.023	1.0439	1.436e-32
LOC103930121	718.504	891.33	-0.31096	0.0013892
LOC103930129	35.6472	14.874	1.261	0.0060216
LOC103930152	23.3943	56.2217	-1.265	0.00041637
LOC103930158	92.2941	42.1623	1.1303	3.772e-05
LOC103930166	231.259	121.571	0.92771	3.5187e-07
LOC103930170	2.29605	20.3518	-3.1479	0.00056791
LOC103930175	346.899	219.292	0.66166	3.5224e-06
LOC103930199	33.9392	61.9944	-0.86919	0.0057753
LOC103930211	660.892	394.268	0.74524	4.0956e-11
LOC103930221	619.02	1386.32	-1.1632	1.3528e-35
LOC103930223	436.123	276.313	0.65843	6.8689e-07
LOC103930224	382.068	270.27	0.49942	0.00019573
LOC103930225	668.549	290.255	1.2037	9.9435e-23
LOC103930228	1779.33	2433.35	-0.45161	5.4267e-09
LOC103930229	82.7046	34.8387	1.2473	2.5505e-05
LOC103930232	168.754	114.731	0.55666	0.0039135
LOC103930239	375.68	294.314	0.35215	0.0087304
LOC103930243	303.967	203.485	0.57899	7.7817e-05
LOC103930245	403.175	506.142	-0.32814	0.00431
LOC103930256	673.968	476.689	0.49963	5.7818e-06
LOC103930258	893.337	737.065	0.27741	0.0041438
LOC103930259	486.24	314.28	0.62962	5.3132e-07
LOC103930262	354.708	160.406	1.1449	1.7821e-10
LOC103930264	541.9	664.929	-0.29517	0.0062225
LOC103930265	595.523	185.452	1.6831	5.2962e-38
LOC103930269	170.276	77.4142	1.1372	5.8303e-08
LOC103930270	3383.4	2444.87	0.46872	4.9427e-08
LOC103930278	2681.59	1591.19	0.75298	2.9923e-22
LOC103930284	106.829	310.825	-1.5408	0.00043541
LOC103930288	130.341	321.362	-1.3019	2.5843e-13
LOC103930291	533.428	651.092	-0.28757	0.0073875
LOC103930294	499.701	398.341	0.32706	0.0048786
LOC103930310	478.019	604.002	-0.33749	0.0051914
LOC103930313	45.1356	110.457	-1.2912	0.00011746
LOC103930316	2170.91	1792.77	0.27611	0.000467
LOC103930318	357.916	136.809	1.3875	2.7738e-17
LOC103930325	316.346	416.635	-0.39728	0.0020476
LOC103930327	187.508	272.109	-0.53723	0.00050084
LOC103930347	278.152	376.993	-0.43867	0.0012394
LOC103930354	45.1214	89.6201	-0.99001	0.00030533
LOC103930356	1040.78	1229.98	-0.24097	0.0067096
LOC103930362	3636.06	4433.38	-0.28603	4.1021e-05
LOC103930367	581.465	203.762	1.5128	5.5836e-28
LOC103930378	202.61	294.649	-0.54029	0.00029238
LOC103930380	412.1	555.423	-0.43059	0.00022379
LOC103930386	817.759	668.697	0.29032	0.0036694
LOC103930390	970.32	1175.82	-0.27714	0.0017127
LOC103930395	4872.08	3558.28	0.45336	2.2411e-05
LOC103930396	1065.66	880.442	0.27545	0.0025331
LOC103930397	5907.67	5138.45	0.20126	0.0033042
LOC103930401	46.2018	22.0933	1.0643	0.0058907
LOC103930406	3966.05	3166.98	0.32459	4.9616e-06
LOC103930415	314.085	234.039	0.42441	0.0035929
LOC103930417	727.154	927.906	-0.35172	0.00027787
LOC103930425	1153.31	911.557	0.33937	0.00018127
LOC103930426	760.561	625.312	0.28249	0.0053421
LOC103930437	85.3236	217.992	-1.3533	0.0020334
LOC103930441	34.6504	10.1128	1.7767	0.00043075
LOC103930462	870.66	1176.59	-0.43444	1.8939e-06
LOC103930465	106.526	37.4585	1.5078	2.4172e-08
LOC103930468	1681.63	1423.8	0.24011	0.003403
LOC103930469	9.58828	28.764	-1.5849	0.0025086
LOC103930470	100.367	148.778	-0.56788	0.0046664
LOC103930476	117.397	171.61	-0.54774	0.004425
LOC103930477	1120.47	745.029	0.58873	3.5926e-10
LOC103930478	1619.73	2442.65	-0.59269	4.5862e-14
LOC103930481	15.4458	3.82198	2.0148	0.0078859
LOC103930492	107.99	178.901	-0.72827	0.00012367
LOC103930498	67.9805	25.1484	1.4347	2.3096e-05
LOC103930518	2952.58	998.693	1.5639	4.7306e-83
LOC103930562	134.943	236.161	-0.80742	1.7572e-06
LOC103930568	10535	12925.6	-0.29504	0.00017675
LOC103930572	105.271	188.492	-0.84039	6.9584e-06
LOC103930573	388.99	250.891	0.63268	5.6658e-05
LOC103930575	202.237	145.343	0.47659	0.0071513
LOC103930577	146.608	212.429	-0.53502	0.0021759
LOC103930581	702.837	923.127	-0.39334	4.9139e-05
LOC103930582	289.887	375.478	-0.37324	0.0055789
LOC103930588	957.269	740.035	0.37133	0.00013435
LOC103930590	1397.28	2512.87	-0.84671	4.1837e-05
LOC103930597	926.455	776.346	0.25502	0.0086299
LOC103930600	94.8903	147.841	-0.63971	0.0019905
LOC103930604	616.828	483.735	0.35065	0.0018192
LOC103930606	1418.97	2438.65	-0.78124	3.6247e-23
LOC103930608	796.496	1016.55	-0.35194	0.00019687
LOC103930614	235.91	75.0727	1.6519	1.5919e-17
LOC103930628	491.303	607.729	-0.30681	0.0058885
LOC103930634	154.373	258.51	-0.74379	6.3795e-06
LOC103930644	44.1636	76.9393	-0.80086	0.0053138
LOC103930647	57.4064	29.7125	0.95014	0.0048063
LOC103930652	196.487	117.611	0.74041	0.00142
LOC103930674	750.087	427.19	0.81218	1.1189e-13
LOC103930675	352.288	492.431	-0.48317	8.3919e-05
LOC103930679	4690.32	6148.09	-0.39045	1.3738e-08
LOC103930683	37.2061	72.8494	-0.96938	0.0012344
LOC103930694	212.06	578.063	-1.4468	2.2991e-29
LOC103930701	1447.85	2057.19	-0.50676	3.951e-10
LOC103930710	335.948	437.49	-0.38101	0.002382
LOC103930712	3003.49	2439.1	0.30029	4.324e-05
LOC103930716	2640.27	2090.43	0.33688	8.2067e-06
LOC103930724	1768.87	1280.14	0.46652	0.00045332
LOC103930732	474.731	289.74	0.71235	2.6262e-08
LOC103930742	901.498	680.996	0.40468	4.0019e-05
LOC103930744	474.403	670.784	-0.49974	5.5009e-06
LOC103930745	311.235	155.274	1.0032	1.3598e-10
LOC103930746	134.107	79.2409	0.75907	0.00047038
LOC103930747	572.639	387.536	0.56329	1.0778e-06
LOC103930749	75.1184	117.373	-0.64387	0.0049823
LOC103930751	2774.68	1265.75	1.1323	2.4832e-46
LOC103930757	10.8641	44.9239	-2.0479	5.1811e-06
LOC103930761	792.123	1148.04	-0.53538	5.3012e-09
LOC103930763	659.567	823.324	-0.31994	0.0015147
LOC103930770	43.1801	82.2001	-0.92877	0.00087531
LOC103930778	1180.83	970.991	0.28227	0.0013073
LOC103930779	91.6991	205.235	-1.1623	0.00025409
LOC103930788	1213.32	576.83	1.0727	4.2187e-19
LOC103930792	309.986	184.034	0.75223	8.4058e-07
LOC103930816	370.562	597.703	-0.68971	8.6204e-09
LOC103930817	472.623	599.337	-0.34268	0.001801
LOC103930820	175.834	110.408	0.67138	0.00057557
LOC103930826	331.309	255.501	0.37485	0.0072492
LOC103930829	62.7706	12.0599	2.3799	1.8098e-09
LOC103930832	85.6683	200.279	-1.2252	4.2569e-10
LOC103930834	354.919	257.731	0.46162	0.00081595
LOC103930838	179.867	266.267	-0.56594	0.00028901
LOC103930840	465.652	596.874	-0.35817	0.0038984
LOC103930845	171.596	232.158	-0.43609	0.0089528
LOC103930849	58.0087	95.0942	-0.71309	0.0047899
LOC103930851	3040.68	2380.28	0.35326	2.332e-06
LOC103930855	3152.25	2152.69	0.55024	4.4928e-09
LOC103930859	84.7251	20.171	2.0705	2.3323e-10
LOC103930870	17.4094	53.8237	-1.6284	0.0014913
LOC103930872	707.151	871.587	-0.30163	0.0025982
LOC103930875	63.8978	123.867	-0.95496	5.2727e-05
LOC103930891	31.6575	61.1842	-0.95061	0.003462
LOC103930892	49.8172	25.2972	0.97767	0.0083206
LOC103930939	1884.54	2419.87	-0.36071	3.8839e-06
LOC103930945	207.268	314.162	-0.60001	4.1492e-05
LOC103930957	48.6023	101.922	-1.0684	3.1603e-05
LOC103930986	168.014	109.722	0.61473	0.0015786
LOC103930989	186.326	70.5011	1.4021	6.3442e-12
LOC103930990	253.4	167.822	0.59448	0.00031841
LOC103931001	26.3661	3.61854	2.8652	1.353e-05
LOC103931006	153.797	11.6105	3.7275	1.1923e-34
LOC103931013	3.6401	16.1527	-2.1497	0.0052755
LOC103931015	458.01	581.591	-0.34463	0.0024491
LOC103931018	459.324	596.807	-0.37775	0.00075855
LOC103931021	55.7155	113.224	-1.023	0.0013109
LOC103931022	207.612	288.502	-0.47469	0.0015949
LOC103931027	185.622	264.941	-0.51331	0.0009246
LOC103931047	1463.19	2054.27	-0.48951	1.0865e-09
LOC103931051	424.226	640.994	-0.59548	1.0612e-07
LOC103931053	761.166	469.364	0.6975	3.0042e-07
LOC103931054	606.743	1170.66	-0.94816	2.8484e-09
LOC103931056	167.671	78.8667	1.0881	6.7874e-06
LOC103931062	8895.19	7880.59	0.17472	0.0077563
LOC103931066	786.849	1165.89	-0.56727	1.1636e-09
LOC103931071	149.889	241.062	-0.6855	4.1413e-05
LOC103931072	20331.5	6455.56	1.6551	1.0974e-27
LOC103931073	29.7174	60.0359	-1.0145	0.0026849
LOC103931078	1003.63	1415.18	-0.49575	1.177e-07
LOC103931096	4777.1	4012.02	0.25181	0.00024205
LOC103931101	883.267	375.972	1.2322	2.266e-10
LOC103931104	216.479	115.406	0.90751	2.2992e-06
LOC103931106	82.3681	23.718	1.7961	1.6115e-07
LOC103931108	92.9669	50.0677	0.89284	0.00086655
LOC103931110	317.956	231.641	0.45693	0.0014377
LOC103931125	458.237	200.352	1.1936	6.3426e-18
LOC103931129	109.79	67.9173	0.6929	0.0046661
LOC103931136	1217.68	1495.61	-0.29659	0.00045169
LOC103931144	831.683	329.841	1.3343	1.684e-33
LOC103931153	157.03	241.494	-0.62095	0.00036561
LOC103931154	29.9879	3.10183	3.2732	3.1461e-07
LOC103931156	679.543	544.837	0.31874	0.00257
LOC103931167	66.1287	30.2987	1.126	0.0062479
LOC103931168	487.826	330.953	0.55974	5.7557e-06
LOC103931193	203.425	144.986	0.48858	0.0045126
LOC103931209	546.62	71.1658	2.9413	3.7959e-70
LOC103931216	2069.73	3305.12	-0.67526	9.0303e-14
LOC103931220	1801.17	1488.68	0.2749	0.00063878
LOC103931222	34.0379	14.0191	1.2797	0.0049824
LOC103931229	3198.4	2810.43	0.18656	0.00907
LOC103931231	210.263	154.597	0.44368	0.0080482
LOC103931233	188.125	116.832	0.68726	0.00022688
LOC103931235	11367.2	14907	-0.39111	0.0015825
LOC103931236	238.87	106.386	1.1669	6.3173e-11
LOC103931238	1007.13	608.644	0.72657	1.9525e-13
LOC103931242	277.205	50.0848	2.4685	3.1682e-13
LOC103931245	2243.8	1956.86	0.19741	0.0089161
LOC103931250	685.789	533.443	0.36243	0.00068114
LOC103931261	175.661	269.571	-0.61787	0.00011538
LOC103931262	447.728	707.17	-0.65943	0.001215
LOC103931268	1123.77	1341.07	-0.25505	0.0028185
LOC103931284	629.996	417.634	0.59311	1.8976e-07
LOC103931285	139.32	199.51	-0.51805	0.0035599
LOC103931287	694.475	473.607	0.55223	1.598e-06
LOC103931294	433.951	280.779	0.62809	1.1188e-05
LOC103931295	1923.59	2259.98	-0.23251	0.0027881
LOC103931297	339.976	468.938	-0.46396	0.00019005
LOC103931306	535.903	962.807	-0.84528	3.495e-17
LOC103931307	487.437	331.115	0.55788	6.7916e-06
LOC103931319	3815.89	6910.58	-0.85679	1.0656e-16
LOC103931324	1895.79	2356.32	-0.31374	4.9486e-05
LOC103931335	765.323	633.469	0.2728	0.0086582
LOC103931341	472.115	363.852	0.37579	0.0021555
LOC103931352	6088.26	3861.42	0.6569	2.3461e-21
LOC103931359	2958.73	1276.55	1.2127	6.2896e-13
LOC103931360	152.046	216.954	-0.51288	0.0020473
LOC103931361	535.445	386.93	0.46867	5.9009e-05
LOC103931365	378.698	248.437	0.60817	1.1462e-05
LOC103931371	665.955	1030.96	-0.63049	0.00657
LOC103931379	1025.73	607.238	0.75632	1.9692e-13
LOC103931381	896.268	246.683	1.8613	2.8034e-17
LOC103931384	2906.91	4758.86	-0.71113	1.5122e-23
LOC103931406	225.881	433.328	-0.9399	4.7117e-12
LOC103931411	1077.01	766.756	0.49019	1.5799e-07
LOC103931424	1235.24	1485.36	-0.26602	0.0015442
LOC103931425	2332.86	1614.04	0.53142	9.869e-11
LOC103931429	2438.44	1471.34	0.72883	7.5017e-19
LOC103931434	14032.6	10570.1	0.40879	2.2256e-10
LOC103931436	958.266	751.574	0.35051	0.0002871
LOC103931447	279.474	364.795	-0.38437	0.0046619
LOC103931448	1851.35	2243.86	-0.2774	0.00038071
LOC103931449	2594.75	3669.94	-0.50016	9.1185e-12
LOC103931454	3566.17	5130.2	-0.52464	4.0372e-14
LOC103931459	315.845	429.385	-0.44306	0.00058713
LOC103931466	757.675	1035.09	-0.45011	1.9101e-06
LOC103931487	972.983	322.937	1.5912	3.3434e-48
LOC103931488	2847.68	2032.76	0.48635	0.0086444
LOC103931490	222.991	150.407	0.56812	0.00091073
LOC103931493	894.877	1117.01	-0.31988	0.00057089
LOC103931497	163.331	227.164	-0.47594	0.0043055
LOC103931499	38.5106	15.984	1.2686	0.0036841
LOC103931505	848.938	578.382	0.55364	0.0027505
LOC103931518	911.08	1129.39	-0.30989	0.00072678
LOC103931522	70.6347	134.409	-0.92818	8.6738e-05
LOC103931539	507.251	348.732	0.54058	8.0489e-06
LOC103931542	8070.22	4143.51	0.96175	8.4704e-19
LOC103931543	979.026	571.117	0.77756	1.657e-08
LOC103931546	392.743	274.069	0.51905	0.00011699
LOC103931560	1022.66	605.998	0.75494	1.6676e-14
LOC103931561	326.782	197.578	0.72591	1.5469e-06
LOC103931589	354.919	244.105	0.53999	0.00012481
LOC103931590	224.324	135.508	0.72721	2.8963e-05
LOC103931611	19.4396	79.5902	-2.0336	0.004523
LOC103931636	26.0125	9.44222	1.462	0.0070715
LOC103931644	160.966	390.424	-1.2783	2.8897e-05
LOC103931651	247.745	135.551	0.87002	4.3754e-07
LOC103931655	706.609	930.81	-0.39758	4.8095e-05
LOC103931658	102.501	155.04	-0.59701	0.0030711
LOC103931676	532.021	874.459	-0.71691	2.8902e-12
LOC103931678	8002.48	5859.83	0.44959	1.598e-11
LOC103931681	3132.71	2675.84	0.22742	0.001714
LOC103931682	474.693	380.59	0.31876	0.0079597
LOC103931683	182.413	263.329	-0.52966	0.00077073
LOC103931689	93.7667	182.749	-0.96272	8.5981e-07
LOC103931691	852.225	408.571	1.0606	7.9174e-13
LOC103931693	125.275	768.627	-2.6172	2.7347e-07
LOC103931694	628.346	374.407	0.74695	5.0278e-05
LOC103931695	498.78	330.903	0.592	0.00020348
LOC103931702	261.842	443.604	-0.76057	6.5621e-09
LOC103931704	56.5419	151.052	-1.4177	0.0010733
LOC103931710	310.79	59.3932	2.3876	0.0056555
LOC103931724	469.075	633.834	-0.43429	6.6619e-05
LOC103931730	485.43	317.91	0.61065	0.0025636
LOC103931738	4128.88	5014.56	-0.28037	4.8359e-05
LOC103931750	297.09	99.0553	1.5846	3.2766e-20
LOC103931763	688.499	437.897	0.65286	6.1032e-07
LOC103931772	522.83	1267.17	-1.2772	0.0052934
LOC103931773	374.563	498.792	-0.41323	0.00061514
LOC103931774	1856.33	2229.98	-0.26457	0.00076435
LOC103931813	625.777	2688.78	-2.1032	0.0037816
LOC103931814	383.425	725.382	-0.9198	1.519e-09
LOC103931820	9.55327	40.583	-2.0868	1.0148e-05
LOC103931833	2965.13	2396.79	0.30699	4.0243e-05
LOC103931838	508.855	269.842	0.91514	6.9633e-13
LOC103931844	54.9285	17.9041	1.6173	0.00042521
LOC103931845	464.73	249.958	0.89471	1.6076e-06
LOC103931858	120.982	355.948	-1.5569	5.1273e-08
LOC103931864	1409.19	1815.73	-0.36568	8.9278e-06
LOC103931866	26.47	63.0159	-1.2514	0.00024978
LOC103931868	1041.19	1276.69	-0.29417	0.00074348
LOC103931871	727.784	583.751	0.31816	0.0019977
LOC103931876	17.136	40.8361	-1.2528	0.0031635
LOC103931879	270.492	131.793	1.0373	2.2864e-10
LOC103931883	30.2773	11.1583	1.4401	0.0038793
LOC103931888	15129.7	12461.4	0.27992	0.00040089
LOC103931900	6776.4	2409.71	1.4917	3.9174e-31
LOC103931910	139.443	216.312	-0.63344	0.00024587
LOC103931923	288.393	174.771	0.72257	2.5989e-06
LOC103931937	157.868	102.032	0.62969	0.0015792
LOC103931940	417.078	299.837	0.47614	0.0040702
LOC103931943	623.544	476.691	0.38744	0.00055353
LOC103931977	43.5493	94.6634	-1.1202	4.3876e-05
LOC103931979	346.376	216.289	0.67938	3.8962e-05
LOC103931985	775.983	498.619	0.63809	1.3696e-09
LOC103931986	479.176	309.119	0.63239	3.9801e-07
LOC103931992	567.409	426.83	0.41073	0.0002822
LOC103931994	136.388	79.7036	0.77499	0.00042975
LOC103931998	133.672	206.677	-0.62868	0.00038731
LOC103932014	0.997867	22.3122	-4.4828	0.00012929
LOC103932016	329.483	446.921	-0.43981	0.00053974
LOC103932027	45.8029	18.2012	1.3314	0.00068574
LOC103932030	582.587	465.856	0.32259	0.0046844
LOC103932035	28.704	80.3117	-1.4844	1.6176e-06
LOC103932042	614.419	761.655	-0.30991	0.0021587
LOC103932050	153.388	75.8655	1.0157	1.5045e-06
LOC103932052	429.085	290.166	0.56438	1.4658e-05
LOC103932060	16.1652	46.2082	-1.5153	0.00021206
LOC103932067	678.232	879.749	-0.37531	0.00018822
LOC103932072	15325.7	13689.5	0.16288	0.0092927
LOC103932078	413.13	595.089	-0.52651	2.7927e-06
LOC103932093	471.412	575.215	-0.28711	0.0093931
LOC103932098	27.6907	62.3929	-1.172	0.00055025
LOC103932101	1085.49	1332.19	-0.29545	0.00071637
LOC103932105	4938.55	4334.27	0.1883	0.0078764
LOC103932140	138.976	80.4054	0.78947	0.0039417
LOC103932156	458.472	763.705	-0.73618	7.011e-12
LOC103932158	1985.46	1029.79	0.94713	2.6573e-29
LOC103932160	86.9173	168.901	-0.95846	2.5991e-06
LOC103932161	454.018	626.567	-0.46472	2.7962e-05
LOC103932164	516.145	2497.56	-2.2747	5.3707e-30
LOC103932167	490.801	748.965	-0.60976	9.3687e-09
LOC103932173	0	9.36781	#NAME?	0.00024827
LOC103932182	684.037	955.594	-0.48232	7.1978e-07
LOC103932186	234.653	319.876	-0.44698	0.0018859
LOC103932188	73.652	237.431	-1.6887	1.9689e-12
LOC103932193	639.437	985.209	-0.62363	2.0032e-10
LOC103932196	48.8992	100.705	-1.0422	5.2771e-05
LOC103932207	4300.97	2703.08	0.67006	2.7518e-14
LOC103932212	3442.88	1624.94	1.0832	9.9181e-30
LOC103932219	2599.96	1532.62	0.76249	1.8671e-22
LOC103932220	316.366	196.838	0.68458	4.1966e-06
LOC103932227	807.352	1096.31	-0.44139	2.3917e-06
LOC103932228	218.173	337.471	-0.62929	1.3107e-05
LOC103932230	1062.26	1368.3	-0.36525	2.5412e-05
LOC103932239	613.054	402.699	0.60631	1.5904e-07
LOC103932242	164.853	286.204	-0.79586	0.00053035
LOC103932253	701.787	565.013	0.31275	0.0028755
LOC103932259	3596.15	2827.38	0.34698	1.8004e-06
LOC103932262	855.769	689.179	0.31234	0.0013862
LOC103932263	1809.88	1163.68	0.6372	1.6527e-14
LOC103932264	1600.95	2019.64	-0.33517	2.4631e-05
LOC103932278	558.634	438.779	0.34841	0.0027977
LOC103932280	351.307	516.816	-0.55692	4.6321e-06
LOC103932282	119.212	75.2388	0.66398	0.0045461
LOC103932304	193.053	98.5032	0.97075	3.6345e-07
LOC103932309	45.1288	78.4491	-0.79771	0.005271
LOC103932311	67.6101	110.531	-0.70914	0.0029412
LOC103932317	2362.4	1663.24	0.50626	5.8132e-08
LOC103932320	106.527	156.968	-0.55925	0.0049315
LOC103932335	70.1899	197.721	-1.4941	2.5983e-13
LOC103932348	439.95	553.664	-0.33167	0.0035421
LOC103932352	202.316	124.173	0.70426	9.9444e-05
LOC103932369	2148.64	2489.21	-0.21227	0.0052901
LOC103932372	219.122	398.48	-0.86277	3.6807e-09
LOC103932373	213.364	283.385	-0.40944	0.0069444
LOC103932378	40.1785	75.4499	-0.9091	0.0017007
LOC103932379	1801.61	1050.25	0.77855	2.6504e-17
LOC103932381	334.978	441.232	-0.39747	0.0019902
LOC103932384	10658.1	8857.26	0.26701	0.0012064
LOC103932388	18.4412	65.4507	-1.8275	3.4037e-07
LOC103932398	3764.21	3107.04	0.27681	9.4575e-05
LOC103932408	2223.97	6978.43	-1.6498	1.4389e-118
LOC103932413	179.486	247.287	-0.46231	0.0031067
LOC103932416	159.685	93.2855	0.7755	0.00013276
LOC103932428	11.8889	104.806	-3.14	8.4769e-14
LOC103932432	1184.26	1451.07	-0.29313	0.00067042
LOC103932441	68.8578	28.747	1.2602	0.00012974
LOC103932470	61.0155	100.996	-0.72705	0.0042025
LOC103932511	62.6942	26.7149	1.2307	0.00024729
LOC103932520	553.406	365.054	0.60023	0.00088343
LOC103932522	1332.28	658.269	1.0171	6.207e-28
LOC103932523	266.088	177.404	0.58486	0.00069408
LOC103932533	304.092	96.6857	1.6531	5.1848e-22
LOC103932540	422.041	330.526	0.35262	0.0059795
LOC103932542	1141.12	925.915	0.30149	0.0006894
LOC103932544	317.859	237.828	0.41847	0.0034008
LOC103932547	1466.66	1073.01	0.45087	1.1893e-07
LOC103932557	507.651	674.214	-0.40937	0.00017697
LOC103932562	1058.12	681.975	0.63371	1.7776e-05
LOC103932564	348.265	161.659	1.1072	3.5318e-12
LOC103932573	82.3022	45.9552	0.8407	0.0029483
LOC103932575	1242.08	1507.6	-0.2795	0.001131
LOC103932583	339.724	434.621	-0.3554	0.0049949
LOC103932602	220.55	296.749	-0.42814	0.0039347
LOC103932611	155.796	101.397	0.61964	0.0022435
LOC103932613	267.391	383.057	-0.51861	9.0195e-05
LOC103932618	68.6281	137.944	-1.0072	7.8777e-06
LOC103932620	102.893	33.0234	1.6396	6.3774e-09
LOC103932627	397.405	665.813	-0.74451	1.1167e-10
LOC103932633	125.518	208.847	-0.73456	0.00028533
LOC103932639	760.888	219.741	1.7919	4.0698e-49
LOC103932652	388.123	261.939	0.56729	2.7684e-05
LOC103932666	57.0149	23.6456	1.2698	0.00040675
LOC103932671	1486.89	1268.4	0.22929	0.0067709
LOC103932672	113.467	38.3089	1.5665	0.00076442
LOC103932673	1967.42	1128.12	0.80239	3.0554e-22
LOC103932694	519.434	1016.96	-0.96925	1.1628e-09
LOC103932709	61.9903	131.469	-1.0846	0.00037789
LOC103932710	88.4563	232.039	-1.3913	6.0435e-11
LOC103932712	130.106	227.218	-0.8044	0.0001175
LOC103932713	62.669	130.773	-1.0612	3.3909e-06
LOC103932721	495.733	309.269	0.6807	4.3999e-08
LOC103932722	376.507	488.879	-0.3768	0.0014134
LOC103932726	212.195	496.195	-1.2255	2.101e-20
LOC103932727	1325.78	1793.92	-0.43628	1.0081e-07
LOC103932748	11599.4	16181.6	-0.48031	9.9824e-14
LOC103932753	103.808	45.0287	1.205	5.5289e-06
LOC103932754	275.906	198.882	0.47227	0.0019728
LOC103932770	214.51	281.141	-0.39025	0.0088831
LOC103932794	50.4958	99.825	-0.98324	0.0001442
LOC103932796	449.264	313.852	0.51748	5.1965e-05
LOC103932805	156.664	71.5203	1.1313	1.6389e-07
LOC103932814	3825.9	3035.67	0.33379	2.2747e-06
LOC103932829	2162	1370.7	0.65745	2.1521e-16
LOC103932836	87.9203	29.9308	1.5546	1.5233e-07
LOC103932840	835.07	1002.36	-0.26343	0.0055118
LOC103932847	91.0613	56.0446	0.70026	0.0061319
LOC103932850	36.6026	13.8334	1.4038	0.0023854
LOC103932854	274.064	394.094	-0.52403	9.8917e-05
LOC103932873	2009.62	985.231	1.0284	5.6613e-21
LOC103932878	965.387	769.784	0.32665	0.00076858
LOC103932900	1226.91	967.454	0.34277	0.00011064
LOC103932903	36.2783	67.4467	-0.89464	0.0044577
LOC103932904	105.476	244.131	-1.2107	1.1159e-11
LOC103932908	535.303	688.413	-0.36292	0.00069874
LOC103932916	525.371	754.999	-0.52314	6.6228e-07
LOC103932920	411.117	513.406	-0.32055	0.0061815
LOC103932922	364.08	245.186	0.57038	4.5651e-05
LOC103932923	1605.75	1987.45	-0.30767	0.00013324
LOC103932930	42.5486	3.39739	3.6466	9.9649e-11
LOC103932934	231.284	303.403	-0.39157	0.007375
LOC103932948	141.534	228.738	-0.69255	5.3428e-05
LOC103932958	131.693	244.135	-0.89049	1.5102e-07
LOC103932968	5301.94	3976.06	0.41518	2.3904e-09
LOC103932969	1052.1	1252.07	-0.25104	0.0046808
LOC103932972	780.509	626.773	0.31647	0.0025913
LOC103932980	186.89	436.809	-1.2248	2.6982e-11
LOC103932983	1.63576	11.4865	-2.8119	0.0050483
LOC103932999	509.742	694.261	-0.44571	0.0003259
LOC103933004	1.3108	12.6837	-3.2745	0.0067768
LOC103933008	80.4676	34.8372	1.2078	0.00061875
LOC103933014	141.961	69.6377	1.0276	4.0099e-06
LOC103933023	61.6643	25.7566	1.2595	0.00024679
LOC103933038	2153.44	2570.69	-0.25551	0.0027598
LOC103933044	441.833	1201.94	-1.4438	2.0087e-11
LOC103933058	188.597	410.058	-1.1205	2.7199e-15
LOC103933072	567.879	409.365	0.4722	4.3776e-05
LOC103933073	650.225	523.58	0.31253	0.0035963
LOC103933079	49.0898	111.762	-1.1869	4.0668e-06
LOC103933081	849.003	708.617	0.26076	0.0068279
LOC103933085	102.374	175.272	-0.77574	0.0032485
LOC103933092	302.28	216.864	0.4791	0.0030391
LOC103933095	2213.58	3163.76	-0.51526	3.4092e-12
LOC103933113	396.803	269.6	0.5576	4.2845e-05
LOC103933115	1147.64	925.003	0.31115	0.00059008
LOC103933121	173.846	413.4	-1.2497	5.0951e-05
LOC103933133	122.341	73.1763	0.74146	0.0010516
LOC103933138	217	107.314	1.0158	2.4062e-08
LOC103933139	69.5429	35.5368	0.96859	0.0020392
LOC103933141	1239.39	1559.64	-0.33158	8.1549e-05
LOC103933143	394.01	277.152	0.50756	0.00012053
LOC103933151	435.3	760.565	-0.80506	7.9825e-14
LOC103933156	447.675	206.777	1.1144	9.1551e-09
LOC103933158	2485.41	1218.52	1.0284	2.4184e-35
LOC103933161	187.916	78.9232	1.2516	4.5559e-10
LOC103933178	277.416	191.304	0.53618	0.00046204
LOC103933179	161.178	107.488	0.58448	0.0026324
LOC103933185	140.663	53.2688	1.4009	2.3597e-09
LOC103933186	1561.09	1100.86	0.50393	3.1238e-06
LOC103933196	186.66	503.865	-1.4326	0.00029222
LOC103933214	2401.86	2836.34	-0.23988	0.0014468
LOC103933216	817.019	680.468	0.26384	0.0084232
LOC103933220	278.144	139.124	0.99946	1.3463e-09
LOC103933224	584.753	335.635	0.80093	2.0992e-11
LOC103933260	373.129	278.746	0.42072	0.0017176
LOC103933269	2573.77	1065.33	1.2726	1.0845e-22
LOC103933286	45.4579	22.0359	1.0447	0.0061552
LOC103933292	78.5954	45.2464	0.79664	0.0042687
LOC103933305	991.346	397.812	1.3173	3.7413e-30
LOC103933309	118.912	50.5994	1.2327	8.0925e-07
LOC103933310	620.541	784.327	-0.33793	0.0011012
LOC103933313	266.609	129.799	1.0384	7.6929e-10
LOC103933314	77.1565	16.6644	2.211	2.6823e-10
LOC103933317	1172.87	498.641	1.234	1.2599e-20
LOC103933319	2023.03	2686.7	-0.40932	0.0019186
LOC103933320	108.832	46.8936	1.2146	2.6541e-06
LOC103933325	234.614	361.012	-0.62176	8.5319e-06
LOC103933332	161.35	39.57	2.0277	3.2586e-17
LOC103933341	260.012	408.474	-0.65167	2.4696e-06
LOC103933342	312.78	178.426	0.80982	1.3779e-07
LOC103933346	500.814	342.016	0.55021	4.9788e-06
LOC103933376	808.507	540.754	0.58029	4.3558e-06
LOC103933378	284.187	563.512	-0.9876	6.0798e-16
LOC103933380	587.552	1020.49	-0.79647	1.6192e-08
LOC103933382	577.46	822.598	-0.51046	0.00012303
LOC103933394	1781.51	2949.74	-0.72749	6.8872e-22
LOC103933402	4030.92	3494.53	0.20601	0.0033061
LOC103933405	2043.56	1757.11	0.21788	0.0051756
LOC103933409	499.11	694.333	-0.47627	1.0624e-05
LOC103933410	4160.78	2845.34	0.54825	4.7052e-06
LOC103933445	294.645	220.569	0.41775	0.0053067
LOC103933446	2073.68	722.636	1.5208	1.0871e-06
LOC103933448	323.865	614.857	-0.92486	5.9606e-10
LOC103933450	946.28	666.419	0.50584	2.5856e-07
LOC103933454	448.051	339.06	0.40213	0.0013869
LOC103933460	213.612	116.643	0.87289	0.00057219
LOC103933461	39.2345	14.5238	1.4337	0.0013322
LOC103933469	170.41	234.506	-0.46062	0.0043563
LOC103933472	213.048	115.222	0.88676	0.00085948
LOC103933505	309.021	408.821	-0.40377	0.0020669
LOC103933535	613.934	337.02	0.86525	9.8388e-14
LOC103933536	421.937	292.838	0.52692	5.0995e-05
LOC103933538	599.089	459.242	0.38351	0.00056152
LOC103933548	121.486	69.1812	0.81234	0.00052609
LOC103933551	222.058	129.212	0.78119	8.3794e-06
LOC103933558	324.994	150.216	1.1134	1.4438e-12
LOC103933559	537.217	284.896	0.91507	4.6213e-07
LOC103933564	2621.85	1584.68	0.7264	1.4054e-20
LOC103933570	79.4026	120.732	-0.60455	0.006468
LOC103933575	71.4048	39.9252	0.83872	0.0056732
LOC103933582	1896.56	1152.59	0.7185	1.4966e-16
LOC103933585	591.187	805.102	-0.44556	1.2641e-05
LOC103933586	488.42	661.094	-0.43673	6.7522e-05
LOC103933604	193.299	260.931	-0.43284	0.004595
LOC103933607	108.893	67.7132	0.6854	0.0047402
LOC103933608	4546.99	5456.31	-0.26301	0.00011723
LOC103933610	329.236	429.99	-0.38518	0.0022974
LOC103933611	287.285	722.326	-1.3302	3.2587e-30
LOC103933614	1203.13	1447.09	-0.26636	0.0021603
LOC103933616	148.49	338.105	-1.1871	9.2803e-07
LOC103933617	1845.94	2238.38	-0.2781	0.00041583
LOC103933618	561.273	208.724	1.4271	3.7381e-28
LOC103933642	221.463	309.244	-0.48168	0.0010074
LOC103933652	722.236	583.464	0.30783	0.0026733
LOC103933654	70.8948	40.4766	0.80859	0.0081865
LOC103933656	171.86	280.178	-0.70511	8.3005e-06
LOC103933662	66.8868	28.0787	1.2522	0.00014555
LOC103933672	214.583	120.141	0.83681	3.8962e-06
LOC103933697	3294.57	844.068	1.9647	2.6353e-113
LOC103933701	3176.39	2581.42	0.29922	0.0001058
LOC103933715	9.58251	0.670543	3.837	0.0038952
LOC103933721	779.376	474.587	0.71565	1.8821e-11
LOC103933728	0	24.6076	#NAME?	0.0017171
LOC103933730	236.185	148.894	0.66563	7.9262e-05
LOC103933732	2143.15	1613.38	0.40964	8.373e-06
LOC103933734	463.256	239.602	0.95117	6.1332e-13
LOC103933752	105.209	288.942	-1.4575	6.7572e-16
LOC103933754	1261.63	908.431	0.47384	1.0294e-07
LOC103933756	55.677	24.1623	1.2043	0.00089471
LOC103933782	125.638	57.2843	1.1331	1.7837e-06
LOC103933789	2145.38	2815.82	-0.39232	1.3285e-07
LOC103933790	258.007	368.59	-0.5146	0.00016471
LOC103933798	10.2434	62.925	-2.6189	9.1887e-11
LOC103933825	44.5184	10.7684	2.0476	4.9163e-06
LOC103933832	536.405	255.378	1.0707	4.1938e-17
LOC103933833	714.321	467.175	0.61261	1.45e-08
LOC103933858	128.525	180.438	-0.48945	0.0094502
LOC103933882	1329.78	2256.38	-0.76282	0.00016834
LOC103933883	685.84	477.672	0.52185	4.1047e-06
LOC103933885	94.1559	163.076	-0.79242	0.00038836
LOC103933900	1284.34	919.818	0.48161	4.4481e-08
LOC103933902	131.421	192.303	-0.54918	0.0026862
LOC103933910	404.858	242.557	0.73909	4.4307e-08
LOC103933912	382.963	248.963	0.62127	7.4054e-06
LOC103933913	181.185	99.1566	0.86968	7.4618e-06
LOC103933915	1382.03	1080.73	0.35478	4.3942e-05
LOC103933917	299.751	387.337	-0.36982	0.0054818
LOC103933922	30.6091	106.124	-1.7937	1.7366e-10
LOC103933933	21.8343	4.88238	2.1609	0.0029775
LOC103933942	11.8797	39.5793	-1.7362	0.00016038
LOC103933944	218.695	160.075	0.45017	0.0082766
LOC103933957	85.0804	39.7635	1.0974	0.00013399
LOC103933964	130.982	364.446	-1.4763	1.9777e-21
LOC103933965	81.329	177.665	-1.1273	3.3924e-05
LOC103933977	110.086	215.543	-0.96935	1.1008e-07
LOC103933983	1666.83	2410.14	-0.53201	2.1415e-08
LOC103933987	258.07	121.504	1.0868	3.2104e-10
LOC103933995	254.754	411.075	-0.6903	1.6734e-07
LOC103934002	4443.41	3158.98	0.49221	2.1758e-12
LOC103934004	405.576	644.555	-0.66833	3.1131e-09
LOC103934007	43.218	14.2701	1.5986	0.00016804
LOC103934008	217.178	148.8	0.54551	0.001534
LOC103934013	89.7125	9.83207	3.1897	8.1111e-05
LOC103934017	70.1978	39.0831	0.84488	0.0055811
LOC103934019	120.432	494.161	-2.0368	8.8935e-05
LOC103934031	632.355	862.493	-0.44778	0.00098781
LOC103934041	226.811	167.622	0.43628	0.0083817
LOC103934043	225.037	344.91	-0.61606	1.8582e-05
LOC103934044	1996.49	1446.28	0.46513	8.2451e-09
LOC103934049	1365.15	1041.27	0.39072	9.0956e-06
LOC103934088	297.64	214.725	0.47108	0.0017376
LOC103934100	156.012	83.2317	0.90645	1.1099e-05
LOC103934113	997.582	1262.18	-0.33941	0.00016115
LOC103934117	482.582	780.481	-0.69359	7.4932e-11
LOC103934122	1611.71	2926.04	-0.86036	1.0794e-13
LOC103934126	465.168	576.634	-0.30991	0.0065803
LOC103934159	646.34	1365.32	-1.0789	4.0896e-20
LOC103934164	486.112	243.823	0.99546	6.4792e-10
LOC103934171	8330.62	17420.4	-1.0643	1.7401e-38
LOC103934176	278.795	692.763	-1.3132	2.2592e-17
LOC103934186	100.042	152.51	-0.60829	0.0028106
LOC103934196	2151.98	1254.1	0.77901	2.3671e-21
LOC103934198	268.435	164.78	0.70403	0.00015734
LOC103934236	300.352	394.167	-0.39215	0.0029446
LOC103934240	604.86	1082.23	-0.83933	8.9728e-08
LOC103934251	232.85	393.055	-0.75533	3.3576e-08
LOC103934252	142.869	211.519	-0.56609	0.0010099
LOC103934259	257.263	156.263	0.71926	1.1306e-05
LOC103934272	315.715	440.813	-0.48155	0.0011099
LOC103934277	771.134	638.797	0.27162	0.0080026
LOC103934280	204.062	283.203	-0.47283	0.0019205
LOC103934281	11.541	0.951237	3.6008	0.0015834
LOC103934298	159.96	216.761	-0.4384	0.0089998
LOC103934301	1225.09	946.31	0.3725	3.3605e-05
LOC103934307	661.342	854.222	-0.36922	0.00020866
LOC103934314	5988.57	7627.52	-0.349	1.6545e-07
LOC103934334	268.159	380.502	-0.50482	0.00019877
LOC103934335	670.268	991.236	-0.56449	6.8262e-09
LOC103934349	392.683	685.322	-0.80342	1.0993e-08
LOC103934391	3246.86	4184.54	-0.36602	1.457e-05
LOC103934397	266.042	345.955	-0.37893	0.006205
LOC103934399	75.4956	41.5292	0.86227	0.0033371
LOC103934400	435.46	319.677	0.44592	0.00043667
LOC103934411	138.755	252.313	-0.86267	8.5284e-05
LOC103934418	1239.77	529.35	1.2278	1.4365e-36
LOC103934423	210.835	289.629	-0.45809	0.0022604
LOC103934428	1199.41	1473.18	-0.2966	0.00041802
LOC103934429	73.4763	25.6374	1.519	3.52e-06
LOC103934433	3536.57	2082.41	0.7641	9.1331e-25
LOC103934435	825.981	497.923	0.73019	0.0063167
LOC103934454	0	108.677	#NAME?	0.00047349
LOC103934477	1332.38	2203.78	-0.72598	1.7569e-19
LOC103934484	601.03	725.915	-0.27236	0.0089656
LOC103934488	435.815	334.466	0.38185	0.0023013
LOC103934495	29.7289	82.6647	-1.4754	0.00062716
LOC103934501	1233.61	833.395	0.56582	7.882e-10
LOC103934506	3104.96	2494.38	0.3159	1.7989e-05
LOC103934525	44.9089	90.438	-1.0099	0.0001741
LOC103934533	336.129	177.728	0.91935	7.8344e-10
LOC103934535	1044.8	535.634	0.96391	2.9043e-22
LOC103934537	339.703	233.819	0.53888	0.0054579
LOC103934546	636.045	979.911	-0.62352	2.2121e-10
LOC103934563	188.881	267.389	-0.50146	0.001388
LOC103934569	49.455	17.3272	1.5131	0.00011276
LOC103934581	4006.36	5571.87	-0.47587	5.0567e-12
LOC103934596	82.8395	145.797	-0.81557	0.00011672
LOC103934601	418.188	259.088	0.69071	2.448e-05
LOC103934602	433.461	929.617	-1.1007	8.5433e-10
LOC103934605	89.7151	26.8048	1.7429	4.1408e-05
LOC103934610	65.3032	107.84	-0.72366	0.0024257
LOC103934611	36.5624	3.4222	3.4174	6.9256e-09
LOC103934613	156.765	335.941	-1.0996	7.2983e-13
LOC103934615	3160.35	2647.66	0.25537	0.00043828
LOC103934620	1009.43	542.318	0.89633	2.4382e-17
LOC103934621	472.488	368.813	0.35739	0.0042703
LOC103934622	30.0206	9.75766	1.6213	0.0017202
LOC103934624	3574.51	2436.85	0.55273	2.1436e-08
LOC103934625	375.119	491.207	-0.38898	0.0013811
LOC103934626	267.121	346.98	-0.37736	0.0067029
LOC103934627	236.107	157.908	0.58036	0.0052365
LOC103934628	192.876	90.3234	1.0945	2.3611e-08
LOC103934636	397.065	178.096	1.1567	2.0373e-07
LOC103934644	1.96933	16.4135	-3.0591	0.00038121
LOC103934651	377.959	200.154	0.91712	0.00024315
LOC103934654	2209.07	1330.37	0.73161	9.9822e-13
LOC103934664	1194.02	907.512	0.39584	1.265e-05
LOC103934675	303.257	221.7	0.45193	0.0028052
LOC103934676	706.399	581.525	0.28064	0.007907
LOC103934678	583.579	375.861	0.63473	4.1363e-08
LOC103934688	362.934	281.467	0.36674	0.0072732
LOC103934690	706.744	1129.04	-0.67584	1.0443e-12
LOC103934692	1575.04	1986.36	-0.33474	0.0054578
LOC103934709	994.6	795.052	0.32307	0.00056913
LOC103934712	181.174	272.424	-0.58848	0.00020067
LOC103934713	203.403	98.9944	1.0389	2.2059e-05
LOC103934729	1595.09	1117.42	0.51346	1.0982e-09
LOC103934733	260.836	166.523	0.64742	5.081e-05
LOC103934740	162.787	758.593	-2.2203	4.1997e-17
LOC103934752	182.751	846.511	-2.2116	1.944e-74
LOC103934759	2733.92	2026.08	0.43228	9.4961e-05
LOC103934763	673.838	528.677	0.35001	0.00085846
LOC103934770	2583.62	1771.7	0.54426	1.9201e-12
LOC103934785	169.994	94.9945	0.83957	2.5757e-05
LOC103934788	188.652	290.986	-0.62522	5.0986e-05
LOC103934789	1015.86	827.988	0.29502	0.0019963
LOC103934795	173.533	350.75	-1.0152	1.0409e-11
LOC103934799	133.773	85.6833	0.6427	0.0029428
LOC103934812	164.795	79.4621	1.0523	3.5495e-07
LOC103934816	274.139	105.2	1.3818	4.1432e-07
LOC103934831	3228.17	5238.04	-0.69831	1.75e-23
LOC103934832	1332.05	1561.81	-0.22957	0.0061444
LOC103934844	376.741	608.254	-0.6911	2.0784e-09
LOC103934858	958.601	773.982	0.30863	0.0012782
LOC103934869	187.351	279.456	-0.57688	0.00020764
LOC103934870	933.361	774.492	0.26918	0.0054962
LOC103934871	940.621	787.558	0.25623	0.0064371
LOC103934872	3701.64	3081.24	0.26465	0.00017405
LOC103934879	181.259	118.682	0.61095	0.0010923
LOC103934885	295.657	445.518	-0.59156	4.5948e-06
LOC103934904	511.811	624.67	-0.28748	0.0082101
LOC103934905	2577.09	3149.03	-0.28916	0.00010572
LOC103934908	83.1616	34.1603	1.2836	1.317e-05
LOC103934909	69.2568	35.045	0.98275	0.0017121
LOC103934912	413.692	523.595	-0.3399	0.0038001
LOC103934918	103.186	196.629	-0.93022	0.0058427
LOC103934925	30.647	62.2098	-1.0214	0.0017577
LOC103934928	2755.11	1773.65	0.63539	3.7177e-07
LOC103934931	272.474	174.179	0.64555	4.0902e-05
LOC103934945	98.2406	37.2898	1.3975	4.8336e-07
LOC103934946	77.2186	134.525	-0.80086	0.00050285
LOC103934948	10470.2	6984.8	0.584	4.0557e-19
LOC103934950	1118.2	442.825	1.3364	2.4448e-28
LOC103934958	289.369	166.455	0.79778	0.0012255
LOC103934976	1324.22	1033.01	0.35829	3.4829e-05
LOC103934978	112.647	72.1286	0.64316	0.0059107
LOC103934985	275.263	162.485	0.7605	2.5903e-05
LOC103935005	413.292	816.671	-0.98259	9.9516e-20
LOC103935006	66.0278	178.594	-1.4355	1.8498e-07
LOC103935012	295.203	126.416	1.2235	9.6929e-14
LOC103935014	133.63	207.497	-0.63485	0.00037254
LOC103935027	1050.83	813.918	0.36858	6.5296e-05
LOC103935039	468.499	892.571	-0.92992	4.4303e-19
LOC103935041	471.933	584.383	-0.30833	0.0056759
LOC103935087	329.347	436.549	-0.40653	0.0013332
LOC103935088	749.491	1003.34	-0.42082	1.2224e-05
LOC103935092	109.378	179.722	-0.71645	0.00024462
LOC103935096	986.025	677.528	0.54134	1.4797e-08
LOC103935097	269.048	350.026	-0.3796	0.0056959
LOC103935101	1885.29	1539.01	0.29279	0.0002929
LOC103935102	301.412	139.007	1.1166	5.3763e-10
LOC103935106	160.057	235.989	-0.56014	0.00068015
LOC103935107	564.202	416.598	0.43756	0.00012716
LOC103935113	666.173	872.958	-0.39002	0.00099316
LOC103935117	2042.7	2934.49	-0.52263	4.8887e-12
LOC103935119	155.888	99.2481	0.65139	0.0011293
LOC103935121	2047.53	2659.56	-0.37731	4.9011e-07
LOC103935123	569.288	739.408	-0.37721	0.00029098
LOC103935127	1519.82	1787.53	-0.23406	0.0039063
LOC103935135	114.218	50.788	1.1692	2.9671e-05
LOC103935138	132.189	76.6487	0.78627	0.00040949
LOC103935140	554.335	335.29	0.72535	1.605e-06
LOC103935164	198.185	613.415	-1.63	0.0061932
LOC103935168	401.334	512.983	-0.35411	0.00271
LOC103935169	2231.27	1733.81	0.36392	3.6883e-06
LOC103935170	701.091	850.082	-0.278	0.0056845
LOC103935185	1720.57	2007.16	-0.22227	0.005597
LOC103935213	38.3697	7.59219	2.3374	0.00024498
LOC103935219	221.9	97.2237	1.1905	1.0857e-07
LOC103935224	50.5126	23.3551	1.1129	0.0046845
LOC103935244	561.651	417.96	0.42631	0.00021621
LOC103935254	1168.61	956.508	0.28895	0.0011283
LOC103935262	251.183	149.855	0.74517	5.8015e-06
LOC103935271	553.875	712.071	-0.36246	0.0005214
LOC103935320	249.241	1095.22	-2.1356	1.5153e-25
LOC103935323	354.21	667.01	-0.9131	6.9578e-08
LOC103935328	538.222	407.653	0.40086	0.00058079
LOC103935349	99.7272	16.7296	2.5756	2.5817e-08
LOC103935355	205.592	344.999	-0.74681	2.1658e-07
LOC103935363	970.548	406.535	1.2554	7.4399e-33
LOC103935365	78.8755	163.271	-1.0496	4.4393e-07
LOC103935366	1412.73	1858.89	-0.39596	8.9437e-07
LOC103935367	513.475	204.628	1.3273	2.0933e-14
LOC103935385	1792.47	1415.73	0.3404	3.3132e-05
LOC103935388	442.973	859.401	-0.95611	4.1657e-09
LOC103935394	13300.3	6824.24	0.96272	3.8741e-44
LOC103935399	325.258	188.271	0.78877	1.6674e-07
LOC103935406	424.541	539.028	-0.34446	0.0029637
LOC103935408	0.334154	7.52488	-4.4931	0.0058739
LOC103935410	492.133	137.923	1.8352	1.0014e-21
LOC103935412	969.748	1436.11	-0.56648	9.6669e-11
LOC103935426	263.249	193.328	0.44538	0.0033862
LOC103935436	652.899	1055.25	-0.69266	6.6704e-13
LOC103935439	8028.78	6693.44	0.26243	8.8427e-05
LOC103935454	2057.46	952.015	1.1118	3.38e-20
LOC103935456	103.641	59.1754	0.80853	0.0016161
LOC103935457	266.762	184.968	0.52828	0.0009333
LOC103935459	8173	6928.54	0.23831	0.00033441
LOC103935469	1224.25	1018.09	0.26604	0.0027923
LOC103935490	340.437	232.449	0.55047	0.00014562
LOC103935492	726.607	1008.11	-0.4724	7.8495e-07
LOC103935495	152.949	345.193	-1.1744	0.00037707
LOC103935496	736.129	959.663	-0.38257	8.3442e-05
LOC103935507	207.753	320.893	-0.62722	0.002741
LOC103935529	287.555	432.488	-0.58882	5.391e-06
LOC103935532	149.446	340.685	-1.1888	8.4621e-14
LOC103935534	68.9686	509.175	-2.8841	1.5138e-08
LOC103935542	785.375	645.847	0.28219	0.0061874
LOC103935547	374.046	272.233	0.45837	0.00053147
LOC103935563	647.625	516.194	0.32724	0.0050824
LOC103935568	5697.28	7718.14	-0.43798	2.2337e-05
LOC103935581	1079.72	1269.58	-0.23369	0.0082261
LOC103935584	273.236	188.143	0.53832	0.0035786
LOC103935585	1383.47	2956.78	-1.0957	9.6253e-45
LOC103935598	69.8873	127.259	-0.86467	0.0090027
LOC103935602	47.0763	204.784	-2.121	5.9915e-07
LOC103935611	873.047	1108.34	-0.34427	0.00016219
LOC103935617	8369.12	5055.04	0.72735	4.2426e-06
LOC103935619	396.973	571.068	-0.52462	7.3827e-06
LOC103935625	194.118	128.366	0.59667	0.0013152
LOC103935626	17325.4	22252.1	-0.36105	0.0062435
LOC103935633	12.1725	1.01078	3.5901	0.0055979
LOC103935634	182.876	64.3846	1.5061	6.7197e-13
LOC103935643	123.986	69.6504	0.83197	0.00034649
LOC103935644	845.26	1048.18	-0.31042	0.0011063
LOC103935645	539.335	425.453	0.34218	0.0040263
LOC103935649	999.633	1330.46	-0.41246	2.3081e-06
LOC103935659	379.717	197.256	0.94486	4.0909e-11
LOC103935662	719.444	546.748	0.39601	0.00017905
LOC103935670	150.316	89.0638	0.75509	0.00029397
LOC103935672	236.382	316.172	-0.41959	0.0037948
LOC103935676	986.82	773.046	0.35223	0.00027976
LOC103935684	678.756	548.179	0.30825	0.0041523
LOC103935687	677.186	532.363	0.34714	0.0011787
LOC103935693	284.164	389.201	-0.45379	0.00058353
LOC103935694	85.0414	50.8283	0.74253	0.0080587
LOC103935695	327.405	468.173	-0.51597	3.6041e-05
LOC103935700	749.928	1232.13	-0.71633	1.214e-14
LOC103935703	255.205	158.281	0.68917	2.2084e-05
LOC103935705	291.37	152.809	0.93112	6.7959e-09
LOC103935707	475.217	750.939	-0.66011	5.9506e-10
LOC103935708	810.654	590.43	0.45732	8.2917e-06
LOC103935736	887.529	1274.59	-0.52217	5.8731e-09
LOC103935741	217.75	300.459	-0.4645	0.0013932
LOC103935747	109.671	40.2753	1.4452	6.2465e-08
LOC103935750	221.341	156.886	0.49655	0.0034907
LOC103935754	206.96	94.9022	1.1248	3.7516e-09
LOC103935762	468.513	364.255	0.36314	0.0025857
LOC103935766	6026.4	7779.03	-0.36829	5.1131e-08
LOC103935788	57.3502	20.9011	1.4562	6.0947e-05
LOC103935799	749.314	1037.55	-0.46954	7.1058e-07
LOC103935811	1654.09	1420.93	0.2192	0.0090341
LOC103935821	388.913	220.345	0.81968	4.0775e-09
LOC103935832	198.827	123.164	0.69093	0.00011699
LOC103935836	284.605	210.656	0.43407	0.0036711
LOC103935844	325.725	240.184	0.43952	0.0022233
LOC103935845	288.651	414.867	-0.52332	6.5697e-05
LOC103935847	91.9697	48.5303	0.92227	0.00061841
LOC103935850	218.609	66.0432	1.7269	3.3084e-18
LOC103935866	186	55.0643	1.7561	3.7993e-12
LOC103935872	387.759	194.194	0.99767	2.6307e-12
LOC103935875	236.222	132.619	0.83286	4.6087e-06
LOC103935876	17720.6	9630.72	0.87971	1.7536e-42
LOC103935889	845.596	391.231	1.1119	1.2046e-13
LOC103935896	409.078	314.572	0.37899	0.0035214
LOC103935918	164.656	613.046	-1.8965	0.0016114
LOC103935922	1037.06	1801.03	-0.79632	6.5604e-21
LOC103935933	1994.21	1510.11	0.40116	5.6389e-07
LOC103935935	8476	5924.15	0.51677	6.6554e-15
LOC103935948	2367.92	1836.9	0.36635	2.0984e-06
LOC103935952	320.224	407.694	-0.34841	0.0071276
LOC103935954	983.403	2622.22	-1.4149	3.5546e-16
LOC103935970	846.515	1034.94	-0.28994	0.0018494
LOC103935972	734.948	2875.78	-1.9682	2.2543e-105
LOC103935975	809.281	647.181	0.32247	0.00097574
LOC103935976	316.954	439.759	-0.47244	0.00016812
LOC103935984	1317.23	1582.85	-0.26502	0.0014982
LOC103935985	698.663	1437.27	-1.0407	3.2181e-30
LOC103935988	98.3989	230.442	-1.2277	2.1523e-11
LOC103935995	79.1718	291.066	-1.8783	7.4582e-26
LOC103935999	344.689	449.599	-0.38334	0.0022388
LOC103936006	413.102	229.584	0.84747	1.7435e-07
LOC103936022	437.361	183.689	1.2516	5.3528e-19
LOC103936034	1284.44	1621.64	-0.33632	6.5236e-05
LOC103936037	242.82	148.72	0.70728	2.5441e-05
LOC103936047	913.721	698.44	0.38762	7.0039e-05
LOC103936067	93.0468	29.4296	1.6607	0.0010552
LOC103936068	207.03	90.9408	1.1868	0.0023228
LOC103936070	47.7503	16.6496	1.52	0.00017785
LOC103936086	1230	2290.64	-0.89709	3.516e-09
LOC103936090	544.616	761.314	-0.48325	5.2095e-06
LOC103936091	1358.3	702.535	0.95116	3.9046e-25
LOC103936096	116.222	182.594	-0.65176	0.00055156
LOC103936104	100.55	46.7249	1.1056	3.1575e-05
LOC103936105	393.674	249.809	0.65617	1.4804e-06
LOC103936106	378.275	670.92	-0.8267	0.0065726
LOC103936116	168.449	236.685	-0.49065	0.0031589
LOC103936120	538.737	710.984	-0.40024	0.00091586
LOC103936123	340.08	207.772	0.71087	1.546e-05
LOC103936129	1418.85	725.431	0.96781	1.8039e-26
LOC103936151	350.377	703.514	-1.0057	1.0009e-18
LOC103936152	665.472	358.898	0.89081	1.5977e-14
LOC103936174	28.3314	53.8379	-0.92622	0.0073326
LOC103936176	1425.65	1102.13	0.37132	1.8853e-05
LOC103936194	106.768	62.8627	0.76421	0.001864
LOC103936210	538.41	294.259	0.87162	1.8519e-12
LOC103936228	1123.66	794.976	0.49923	7.1903e-08
LOC103936235	46.1703	85.7629	-0.89339	0.001333
LOC103936246	578.019	419.308	0.46311	4.9914e-05
LOC103936257	116.307	75.9031	0.6157	0.0065704
LOC103936274	32.5997	12.067	1.4338	0.0023727
LOC103936280	323.666	422.919	-0.38588	0.0025408
LOC103936281	1298.85	777.687	0.73997	2.57e-15
LOC103936285	159.041	664.025	-2.0618	9.0977e-05
LOC103936287	791.96	1027.65	-0.37585	7.3049e-05
LOC103936292	318.196	456.538	-0.52082	2.6244e-05
LOC103936293	675.762	446.117	0.59909	4.5746e-08
LOC103936297	136.601	254.392	-0.89708	6.8887e-08
LOC103936306	1422.96	289.736	2.2961	2.006e-32
LOC103936313	193.937	269.875	-0.4767	0.0020409
LOC103936335	17.4725	45.6291	-1.3849	0.00070617
LOC103936340	7008.75	4785.35	0.55053	7.9552e-16
LOC103936345	643.581	421.098	0.61197	6.0338e-08
LOC103936352	25.7185	60.0389	-1.2231	0.00044321
LOC103936360	114.883	70.6937	0.70052	0.0034702
LOC103936361	287.882	461.459	-0.68073	1.3029e-07
LOC103936370	1094.82	2101.33	-0.94061	5.01e-30
LOC103936371	228.648	96.8225	1.2397	1.8294e-11
LOC103936372	239.67	453.502	-0.92006	8.0309e-10
LOC103936374	7291.9	3024.83	1.2694	4.1886e-74
LOC103936380	4221.01	5263.73	-0.3185	3.4214e-06
LOC103936382	1994.75	1297.81	0.62013	2.5651e-14
LOC103936384	253.432	142.989	0.8257	0.0011584
LOC103936388	508.672	692.437	-0.44495	3.4373e-05
LOC103936389	1001.86	1448.46	-0.53184	4.4432e-08
LOC103936401	847.86	229.654	1.8844	1.0387e-57
LOC103936404	304.072	679.538	-1.1601	3.3131e-23
LOC103936406	222.58	331.279	-0.57372	7.8849e-05
LOC103936408	93.3591	223.417	-1.2589	1.1633e-11
LOC103936443	4671.88	3936.32	0.24716	0.00036107
LOC103936444	1460.9	1223.69	0.25562	0.0030568
LOC103936463	87.3983	130.394	-0.5772	0.0082245
LOC103936466	1241.69	1496.86	-0.26964	0.00125
LOC103936472	3572.16	2907.95	0.29679	0.00069896
LOC103936473	223.133	299.278	-0.42359	0.0049446
LOC103936476	15601.3	12992.9	0.26395	0.00012283
LOC103936483	44.7992	15.984	1.4868	0.00036291
LOC103936486	303.582	512.816	-0.75636	8.3147e-10
LOC103936492	1305.24	537.454	1.2801	1.4011e-20
LOC103936496	93.2988	25.0633	1.8963	3.9611e-10
LOC103936499	1542.79	1261.24	0.29069	0.00058
LOC103936500	944.047	1162.51	-0.30031	0.00079261
LOC103936506	318.66	156.124	1.0293	3.2136e-11
LOC103936509	0	28.2289	#NAME?	0.00085063
LOC103936513	637.303	815.644	-0.35596	0.00041442
LOC103936514	758.957	931.362	-0.29532	0.0022465
LOC103936522	37.8199	13.8108	1.4533	0.0068465
LOC103936524	651.906	899.789	-0.46492	3.545e-06
LOC103936531	405.74	709.291	-0.80582	1.2689e-07
LOC103936532	24.1258	117.002	-2.2779	5.2501e-12
LOC103936533	412.696	256.221	0.68769	2.6102e-07
LOC103936534	30.7205	60.0481	-0.96692	0.0043153
LOC103936537	139.78	259.343	-0.8917	7.835e-08
LOC103936545	1370.45	900.378	0.60605	1.0234e-11
LOC103936547	95.6173	142.308	-0.57368	0.0051902
LOC103936562	761.344	368.593	1.0465	3.8763e-21
LOC103936573	10.5827	29.75	-1.4912	0.003349
LOC103936578	38.2872	81.2575	-1.0856	0.00022222
LOC103936579	1234.55	736.053	0.74611	1.1558e-15
LOC103936590	1657.94	861.099	0.94514	0.00095151
LOC103936594	6677.65	4838.49	0.46478	6.9823e-12
LOC103936599	922.71	626.427	0.55873	2.7138e-08
LOC103936600	229.304	168.08	0.44811	0.0085353
LOC103936601	83.5209	40.8963	1.0302	0.00037574
LOC103936607	266.856	387.008	-0.5363	6.6592e-05
LOC103936615	335.847	642.867	-0.93672	0.00018981
LOC103936618	620.184	962.405	-0.63395	6.4562e-06
LOC103936624	150.636	277.659	-0.88225	4.7072e-05
LOC103936630	412.222	596.576	-0.53329	2.7778e-06
LOC103936644	2654.83	1650	0.68615	1.1931e-12
LOC103936675	675.76	495.303	0.4482	3.8379e-05
LOC103936677	132.38	186.528	-0.49471	0.0068625
LOC103936683	1569.28	4284.3	-1.449	6.2173e-16
LOC103936684	2201.98	4214.98	-0.93673	2.9473e-06
LOC103936686	439.894	633.176	-0.52545	2.4444e-06
LOC103936687	64.5673	231.731	-1.8436	1.1828e-20
LOC103936688	326.853	752.468	-1.203	1.7624e-19
LOC103936690	1037.38	1434.21	-0.4673	9.1074e-08
LOC103936693	380.841	588.692	-0.62832	4.9981e-08
LOC103936697	227.634	141.728	0.68359	5.183e-05
LOC103936702	890.889	2214.61	-1.3137	2.7978e-55
LOC103936704	418.479	616.163	-0.55816	0.00014678
LOC103936707	555.546	766.781	-0.46491	7.5643e-06
LOC103936709	130.663	352.737	-1.4327	5.8657e-20
LOC103936718	1449.49	1051.82	0.46266	5.4049e-08
LOC103936732	0	30.1617	#NAME?	0.0091095
LOC103936733	0	34.925	#NAME?	0.0019927
LOC103936744	705.589	321.701	1.1331	1.2245e-16
LOC103936750	596.996	474.859	0.33022	0.0030222
LOC103936753	1273.31	737.247	0.78837	1.9222e-17
LOC103936758	2961.58	4555.05	-0.6211	2.4619e-18
LOC103936763	2036.16	1499.54	0.44133	4.1545e-07
LOC103936778	1095.01	747.23	0.55132	3.5979e-09
LOC103936781	76.401	161.518	-1.08	3.0098e-07
LOC103936782	185.166	97.9332	0.91895	1.0022e-05
LOC103936785	4.62075	17.9063	-1.9543	0.0054481
LOC103936815	209.553	358.667	-0.77533	0.0013582
LOC103936816	247.079	164.434	0.58746	0.00083437
LOC103936821	167.625	79.8889	1.0692	2.7965e-05
LOC103936822	402.587	241.179	0.7392	5.3026e-05
LOC103936823	286.736	74.2251	1.9497	3.1342e-08
LOC103936830	99.0787	149.13	-0.58992	0.0061736
LOC103936831	1124.28	844.736	0.41243	7.9513e-06
LOC103936833	11825	9391.69	0.33239	1.9895e-07
LOC103936843	344.723	1064.94	-1.6273	7.2373e-13
LOC103936847	2400.79	1956.45	0.29527	0.00015195
LOC103936852	4802.76	5818.78	-0.27685	3.4333e-05
LOC103936853	55.0076	21.1818	1.3768	0.00017814
LOC103936855	50.8483	146.689	-1.5285	3.3755e-07
LOC103936860	356.499	142.52	1.3227	1.0814e-17
LOC103936863	14882.1	8055.39	0.88555	9.1744e-22
LOC103936886	400.556	498.061	-0.31432	0.009452
LOC103936901	223.599	156.386	0.5158	0.0021437
LOC103936910	162.99	411.627	-1.3366	6.9711e-07
LOC103936913	3998.38	2682.8	0.57567	8.9269e-16
LOC103936915	5538.04	10004.5	-0.8532	3.436e-11
LOC103936918	2193.37	1885.02	0.21856	0.0047988
LOC103936919	75.1602	35.5908	1.0785	0.00030945
LOC103936926	335.837	128.839	1.3822	1.6827e-18
LOC103936931	769.706	570.974	0.43088	0.0080244
LOC103936932	35.3045	89.9035	-1.3485	2.401e-06
LOC103936952	1844.44	1089.93	0.75895	6.8498e-20
LOC103936968	102.693	60.2004	0.7705	0.0021742
LOC103936971	589.472	318.368	0.88873	8.2938e-14
LOC103936972	40.5534	169.165	-2.0605	3.8065e-14
LOC103936973	203.69	143.746	0.50285	0.0043596
LOC103936974	1157.88	1521.15	-0.39368	0.0025318
LOC103936977	225.439	415.218	-0.88113	9.9383e-11
LOC103936978	729.883	562.096	0.37685	0.00032267
LOC103936989	10091.9	7962.91	0.34183	1.9507e-07
LOC103937004	136.443	82.7707	0.7211	0.00096003
LOC103937010	23.7738	6.62826	1.8427	0.0017367
LOC103937012	210.081	127.781	0.71728	0.0023501
LOC103937042	208.004	278.853	-0.4229	0.0056507
LOC103937065	130.846	61.6265	1.0862	4.1193e-06
LOC103937071	533.762	650.307	-0.28492	0.0068204
LOC103937074	7290.49	6093.13	0.25883	0.00010388
LOC103937076	570.898	442.113	0.36882	0.0013528
LOC103937082	467.877	340.731	0.4575	0.00023709
LOC103937091	546.581	374.049	0.54721	3.2309e-06
LOC103937097	552.343	1422.71	-1.365	2.4763e-10
LOC103937101	258.188	152.374	0.7608	4.4921e-06
LOC103937105	919.448	1198.45	-0.38233	4.8445e-05
LOC103937106	380.179	520.222	-0.45245	0.0051699
LOC103937111	4883.1	3635.71	0.42556	0.00020892
LOC103937131	318.53	142.15	1.164	1.0455e-13
LOC103937144	120.823	190.074	-0.65367	0.0039123
LOC103937150	50.818	96.8224	-0.93	0.00035742
LOC103937152	847.771	1186.86	-0.48541	1.3275e-07
LOC103937156	310.172	233.252	0.41118	0.0048341
LOC103937157	2182.96	1454.98	0.58529	1.0145e-07
LOC103937163	1035.91	1276.1	-0.30085	0.00072699
LOC103937173	1770.74	877.751	1.0125	1.8752e-31
LOC103937176	17954.8	20643.6	-0.20133	0.0078948
LOC103937177	109.966	62.9973	0.80369	0.0011229
LOC103937178	358.054	467.45	-0.38464	0.0019537
LOC103937180	222.589	330.685	-0.57107	6.6456e-05
LOC103937183	39.5807	76.6921	-0.95428	0.0071931
LOC103937186	696.542	936.842	-0.4276	1.1801e-05
LOC103937188	593.389	767.382	-0.37097	0.00029405
LOC103937192	146.328	81.0668	0.85202	6.7187e-05
LOC103937194	968.882	388.789	1.3173	5.419e-15
LOC103937195	148.564	253.758	-0.77237	2.7344e-06
LOC103937203	92.4783	42.8952	1.1083	5.9305e-05
LOC103937204	4984.43	4176.95	0.25498	0.00018927
LOC103937209	186.841	251.109	-0.4265	0.0084201
LOC103937219	1226.22	676.492	0.85807	4.7869e-17
LOC103937238	1021.02	691.643	0.56192	4.7027e-09
LOC103937244	935.949	739.742	0.33941	0.00040873
LOC103937245	1209.4	2838.25	-1.2307	1.6823e-12
LOC103937260	658.752	457.479	0.52603	1.5935e-06
LOC103937262	891.041	577.325	0.62611	0.0016978
LOC103937275	194.849	110.946	0.81249	0.00063242
LOC103937277	3.93582	22.1677	-2.4937	0.00026224
LOC103937278	2467.08	1579.13	0.64367	1.7183e-09
LOC103937295	139.327	90.1936	0.62738	0.0029766
LOC103937297	18833.1	24841	-0.39945	3.091e-10
LOC103937298	465.7	248.812	0.90434	3.6916e-12
LOC103937308	652.904	787.567	-0.27053	0.0088113
LOC103937311	155.486	107.319	0.53487	0.0064766
LOC103937312	696.004	1189.83	-0.77359	2.1326e-16
LOC103937318	594.12	835.864	-0.49251	0.00070791
LOC103937324	411.381	664.347	-0.69146	8.1191e-10
LOC103937334	675.246	906.08	-0.42422	0.00065033
LOC103937336	348.714	249.578	0.48255	0.00049677
LOC103937339	109.18	230.692	-1.0793	2.3239e-09
LOC103937347	431.922	543.388	-0.33121	0.004645
LOC103937379	8134.61	6567.19	0.3088	0.00018742
LOC103937382	486.882	313.773	0.63385	4.308e-07
LOC103937390	43.1537	18.4102	1.229	0.0026107
LOC103937407	67.2163	15.378	2.1279	8.7563e-09
LOC103937434	917.335	728.081	0.33335	0.00060766
LOC103937436	195.811	277.066	-0.50077	0.0010409
LOC103937460	190.274	90.9216	1.0654	5.3204e-08
LOC103937465	170.377	70.2047	1.2791	2.1824e-09
LOC103937466	274.78	208.352	0.39925	0.0088089
LOC103937467	1608.41	122.688	3.7126	8.958e-91
LOC103937468	2045.4	301.534	2.762	1.8037e-60
LOC103937472	374.573	603.101	-0.68715	2.6979e-09
LOC103937481	655.07	469.667	0.48001	1.384e-05
LOC103937497	646.042	512.747	0.33338	0.0023951
LOC103937508	840.868	1033.64	-0.29778	0.0015383
LOC103937510	2856.57	2445.43	0.22419	0.0025702
LOC103937516	31.6345	5.98035	2.4032	1.933e-05
LOC103937518	7565	6014.44	0.33091	7.952e-07
LOC103937525	72.8126	149.485	-1.0377	1.6406e-06
LOC103937529	53.8489	12.8772	2.0641	5.9026e-07
LOC103937535	22.0629	6.92165	1.6724	0.0069932
LOC103937542	110.313	48.2993	1.1915	4.306e-06
LOC103937553	542.816	808.054	-0.57399	3.9991e-08
LOC103937556	41.2297	15.6288	1.3995	0.0011662
LOC103937567	32.0261	12.554	1.3511	0.004739
LOC103937588	1054.97	1274.78	-0.27304	0.0020221
LOC103937614	60.2526	141.688	-1.2336	8.8944e-08
LOC103937633	12.8856	38.3204	-1.5724	0.00053961
LOC103937634	4262.17	3356.22	0.34475	1.2523e-06
LOC103937648	292.92	394.994	-0.43132	0.0011489
LOC103937650	46.1203	127.127	-1.4628	2.8881e-09
LOC103937653	497.237	392.063	0.34285	0.0036646
LOC103937675	269.716	179.484	0.58758	0.0018251
LOC103937698	380.501	200.06	0.92747	1.0329e-10
LOC103937700	261.527	336.508	-0.36368	0.0085817
LOC103937702	2263.61	1773.89	0.35171	7.7158e-06
LOC103937703	106.523	58.9513	0.85356	0.00066803
LOC103937708	1389.13	1125.72	0.30333	0.00056271
LOC103937709	1356.13	1664.58	-0.29566	0.00037149
LOC103937710	1633.73	948.677	0.78418	2.4883e-05
LOC103937735	364.859	209.016	0.80373	2.1328e-08
LOC103937740	64.6091	25.4985	1.3413	9.1112e-05
LOC103937742	111.645	68.9864	0.69454	0.0071828
LOC103937745	1574.59	1033.03	0.60809	2.6159e-12
LOC103937748	500.995	220.301	1.1853	3.5974e-13
LOC103937756	126.982	73.6051	0.78674	0.00034958
LOC103937773	283.431	200.94	0.49623	0.0010158
LOC103937774	1338.83	855.586	0.64599	7.6391e-13
LOC103937778	1328.35	1087.78	0.28824	0.001033
LOC103937779	1283.48	951.363	0.432	2.1764e-06
LOC103937781	1219.7	413.239	1.5615	9.8163e-44
LOC103937782	62.6638	33.1772	0.91744	0.0046846
LOC103937788	1457.4	2277.3	-0.64392	4.9523e-16
LOC103937794	326.713	221.784	0.55887	9.389e-05
LOC103937810	346.094	240.699	0.52393	0.00020116
LOC103937811	1590	2225.73	-0.48525	6.2469e-08
LOC103937812	833.753	1524.84	-0.87097	0.0020706
LOC103937822	160.429	255.355	-0.67057	0.00098258
LOC103937826	928.298	1224	-0.39894	1.1383e-05
LOC103937847	213.043	347.828	-0.70723	0.00037741
LOC103937867	249.64	155.885	0.67937	3.7954e-05
LOC103937870	671.36	449.136	0.57994	1.371e-07
LOC103937889	884.305	635.06	0.47765	0.00039831
LOC103937901	682.86	546.656	0.32096	0.0026838
LOC103937904	303.404	396.175	-0.3849	0.0029986
LOC103937905	629.328	796.913	-0.34061	0.00078915
LOC103937910	207.161	306.323	-0.5643	0.00014415
LOC103937912	211.857	148.098	0.51654	0.0060912
LOC103937925	818.492	625.724	0.38744	0.00011085
LOC103937926	2797.18	2000.4	0.48368	1.5832e-07
LOC103937929	819.213	514.437	0.67124	1.1785e-10
LOC103937933	11735.4	7535.94	0.63901	9.5941e-22
LOC103937934	2299.25	939.724	1.2909	0.00068847
LOC103937935	95.2785	31.975	1.5752	4.7024e-08
LOC103937939	52.8442	21.6787	1.2855	0.0005916
LOC103937943	274.288	391.606	-0.51371	0.0021259
LOC103937949	19.1731	168.782	-3.138	4.5246e-06
LOC103937950	13.5115	75.4512	-2.4814	0.0012424
LOC103937951	658.804	862.805	-0.38919	0.00010734
LOC103937952	114.369	191.716	-0.74527	7.0672e-05
LOC103937954	531.799	1234.07	-1.2145	6.3607e-10
LOC103937956	1296.17	3561.45	-1.4582	0.0031464
LOC103937958	30.9828	10.6841	1.536	0.002386
LOC103937959	15.1518	3.54129	2.0971	0.0063948
LOC103937962	805.319	1081.78	-0.42577	7.287e-06
LOC103937971	194.46	277.63	-0.51369	0.00099191
LOC103937978	514.332	366.899	0.48732	4.9423e-05
LOC103937980	390.439	300.447	0.37799	0.0036607
LOC103937985	24.0007	7.30657	1.7158	0.0037729
LOC103937988	171.971	264.13	-0.61909	0.00010443
LOC103937995	3595.43	7214.68	-1.0048	2.7685e-21
LOC103937997	1129.38	881.14	0.35809	7.8542e-05
LOC103937999	3412.38	1109.31	1.6211	1.1863e-59
LOC103938000	84.7434	143.112	-0.75597	0.00043687
LOC103938010	483.9	235.516	1.0389	1.8768e-15
LOC103938025	510.077	386.382	0.40069	0.0016666
LOC103938028	1072.22	1653.33	-0.62476	1.785e-13
LOC103938029	431.892	690.346	-0.67665	1.0571e-09
LOC103938035	1282.99	1963.59	-0.61399	3.4634e-14
LOC103938037	277.685	134.083	1.0503	1.0674e-10
LOC103938054	1459.09	836.957	0.80184	1.5202e-19
LOC103938061	147.964	35.7254	2.0502	2.5169e-16
LOC103938065	77.5263	32.6853	1.246	4.2102e-05
LOC103938069	95.4868	176.193	-0.88378	6.2042e-06
LOC103938072	581.32	785.563	-0.43439	3.0522e-05
LOC103938075	1283.36	928.282	0.46729	4.9776e-06
LOC103938090	22.7765	49.6851	-1.1253	0.0084734
LOC103938101	205.196	101.055	1.0219	2.1722e-06
LOC103938112	327.572	236.967	0.46713	0.0011066
LOC103938117	121.703	209.092	-0.78077	1.2322e-05
LOC103938134	47.0999	15.4942	1.604	6.714e-05
LOC103938139	701.576	1196.35	-0.76997	7.1255e-09
LOC103938143	265.362	193.259	0.45743	0.0029459
LOC103938148	1750.98	1453.18	0.26895	0.0011287
LOC103938151	345.63	469.377	-0.44152	0.00028809
LOC103938153	1144.69	781.241	0.55111	3.0027e-09
LOC103938158	5396.29	7148.11	-0.40559	0.00011895
LOC103938164	649.377	478.716	0.43989	5.4815e-05
LOC103938169	356.468	34.1036	3.3858	4.481e-66
LOC103938172	1023.92	1462.56	-0.51438	2.3552e-09
LOC103938176	570.061	754.646	-0.40468	0.00011991
LOC103938178	773.038	567.477	0.44598	2.0211e-05
LOC103938183	428.007	1344.84	-1.6517	1.3188e-07
LOC103938186	287.439	403.014	-0.48757	0.00026099
LOC103938197	77.5699	33.4011	1.2156	8.4975e-05
LOC103938199	730.126	514.435	0.50516	1.4396e-06
LOC103938200	673.686	554.93	0.27977	0.0085805
LOC103938203	133.244	64.0385	1.0571	7.8341e-05
LOC103938206	567.686	226.352	1.3265	2.1918e-25
LOC103938227	66.888	113.816	-0.76688	0.0014905
LOC103938270	638.111	500.251	0.35115	0.0013156
LOC103938278	559.514	301.891	0.89015	3.0464e-13
LOC103938283	55.101	94.4479	-0.77744	0.0027211
LOC103938284	105.363	162.348	-0.62372	0.0019513
LOC103938293	3.63951	18.7455	-2.3647	0.0011887
LOC103938295	582.153	439.901	0.40422	0.0010791
LOC103938306	7.58971	26.6426	-1.8116	0.0016006
LOC103938311	153.573	53.8175	1.5128	3.1932e-11
LOC103938317	168.452	81.7578	1.0429	7.8692e-05
LOC103938325	7.24118	33.6514	-2.2164	2.947e-05
LOC103938327	279.039	186.884	0.57833	0.00015795
LOC103938331	93.9975	184.592	-0.97364	0.0091796
LOC103938334	1190.6	3489.34	-1.5513	3.0764e-43
LOC103938335	805.801	463.719	0.79717	1.1016e-13
LOC103938336	747.02	973.12	-0.38147	5.7893e-05
LOC103938338	751.867	943.09	-0.32692	0.00052192
LOC103938349	4370.37	3670.83	0.25165	0.00030742
LOC103938351	930.744	1186.11	-0.34978	0.00013324
LOC103938352	3259.83	4744.69	-0.54152	9.6567e-07
LOC103938356	1233.34	717.711	0.7811	2.3788e-13
LOC103938364	98.7491	44.8395	1.139	1.9417e-05
LOC103938366	227.808	131.242	0.79558	3.2075e-06
LOC103938368	699.2	869.355	-0.31424	0.0016481
LOC103938369	81.8147	46.7348	0.80786	0.0042137
LOC103938383	10.5127	30.259	-1.5252	0.0028974
LOC103938388	247.785	468.043	-0.91755	0.0051884
LOC103938402	142.328	90.9854	0.64551	0.0018714
LOC103938410	405.68	319.25	0.34566	0.0070061
LOC103938416	520.672	916.473	-0.81572	1.0382e-15
LOC103938417	4660.55	3460.29	0.42961	2.7382e-09
LOC103938420	1190.32	1716.15	-0.52783	2.6226e-10
LOC103938428	139.915	88.8376	0.6553	0.0020564
LOC103938440	104.156	266.748	-1.3567	8.9231e-09
LOC103938454	97.2043	177.733	-0.87062	8.5666e-06
LOC103938461	725.488	905.257	-0.31938	0.0011849
LOC103938470	158.814	217.832	-0.45588	0.0083751
LOC103938479	18.8274	40.0861	-1.0903	0.0089769
LOC103938490	81.2721	949.329	-3.5461	1.3598e-27
LOC103938499	389.298	555.273	-0.51232	1.3453e-05
LOC103938508	7.2624	51.6012	-2.8289	0.0013149
LOC103938513	1142.61	1611.07	-0.49568	3.9284e-09
LOC103938515	113.868	174.26	-0.61388	0.0013262
LOC103938517	462.236	664.322	-0.52325	0.0052255
LOC103938521	162.277	101.962	0.67043	0.0067333
LOC103938529	1477.62	1259.57	0.23034	0.007904
LOC103938530	108.283	59.4582	0.86485	0.0030332
LOC103938539	310.738	449.139	-0.53146	3.2106e-05
LOC103938542	315.863	421.894	-0.41758	0.0010581
LOC103938543	232.98	149.318	0.64182	0.00010323
LOC103938544	267.732	431.695	-0.68922	1.5293e-07
LOC103938545	593.322	1193.46	-1.0083	4.0458e-26
LOC103938548	42.4917	10.5125	2.0151	9.2448e-06
LOC103938551	137.101	72.3794	0.92159	3.4083e-05
LOC103938571	369.362	94.1901	1.9714	1.485e-27
LOC103938574	1265.58	292.764	2.112	4.8022e-15
LOC103938575	41.2647	76.0731	-0.88248	0.0021932
LOC103938583	1500.36	1245.68	0.26838	0.0014562
LOC103938589	190.813	513.93	-1.4294	1.9019e-08
LOC103938590	116.694	190.547	-0.70741	0.00015217
LOC103938607	12.4964	1.02072	3.6139	0.00075436
LOC103938608	4642.5	3397.46	0.45044	1.1398e-10
[truncated: 5,096 more rows]
